# Supplementary material for: A comparison of the structures of some 2- and 3-substituted chromone derivatives: a structural study on the importance of the secondary carboxamide backbone for the inhibitory activity of MAO-B
Source: Acta Crystallogr E Crystallogr Commun. 2015 Oct 3;71(Pt 11):1270–7. doi: 10.1107/S2056989015017958 (PMC4645046; doi:10.1107/S2056989015017958)
Supplement: Supplementary file 1 [file e-71-01270-sup1.cif]

##############################################################################
#                                                                            #
# This CIF contains the data in a paper accepted for publication in          #
# Acta Crystallographica Section E. It conforms to the requirements of       #
# Notes for Authors for Acta Crystallographica Section E, and has been       #
# peer reviewed under the auspices of the IUCr Commission on Journals.       #
#                                                                            #
# Full details of the Crystallographic Information File format               #
# are given in the paper "The Crystallographic Information File (CIF):       #
# a New Standard Archive File for Crystallography" by S. R. Hall, F. H.      #
# Allen and I. D. Brown [Acta Cryst. (1991), A47, 655-685].                  #
#                                                                            #
# The current version of the core CIF dictionary is obtainable from          #
# ftp://ftp.iucr.org/pub/cif_core.dic.                                       #
#                                                                            #
# Software is freely available for graphical display of the structure(s)     #
# in this CIF. For information consult the CIF software page                 #
# http://www.iucr.org/resources/cif/software.                                #
#                                                                            #
# This file may be used for bona fide research purposes within the           #
# scientific community so long as proper attribution is given to the journal # 
# article from which it was obtained.                                        #
#                                                                            #
##############################################################################
data_general
_audit_creation_method     SHELXL-14/7
_journal_date_recd_electronic     2015-09-19
_journal_date_accepted     2015-09-25
_journal_name_full     'Acta Crystallographica, Section E'
_journal_year     2015
_journal_volume     71
_journal_issue     11
_journal_page_first     1270
_journal_page_last     1277
_journal_paper_category     GO
_journal_paper_doi     10.1107/S2056989015017958
_journal_coeditor_code     LH5791
_publ_contact_author_name
;
Low, John Nicolson
;
_publ_contact_author_address
; Department of Chemistry, University of Aberdeen,
Meston Walk, Old Aberdeen, AB24 3UE, Scotland.
;
_publ_contact_author_email     'jnlow111@gmail.com'
_publ_contact_author_fax     ?
_publ_contact_author_phone     ?
_publ_section_title
;
A comparison of the structures of some 2- and 3-substituted chromone
derivatives: a structural study on the importance of the secondary carboxamide
backbone for the inhibitory activity of MAO-B
;
loop_
    _publ_author_name
    _publ_author_footnote
    _publ_author_address
    'Gomes, Ligia R.' .
;    FP-ENAS-Faculdade de Ci\^encias de Sa\'ude
     Escola Superior de Sa\'ude da UFP
     Universidade Fernando Pessoa
     Rua Carlos da Maia, 296
     P-4200-150 Porto
     Portugal
     REQUIMTE/Departamento de Qu\'imica e Bioqu\'imica,
     Faculdade de Ci\^encias,
     Universidade do Porto,
     4169-007 Porto, Portugal
;
    'Low, John Nicolson' .
;    Department of Chemistry, University of Aberdeen,
     Meston Walk, Old Aberdeen, AB24 3UE, Scotland
;
    'Cagide, Fernando' .
;    CIQUP/Departamento de Qu\'imica e Bioqu\'imica,
     Faculdade de Ci\^encias,
     Universidade do Porto,
     4169-007 Porto, Portugal
;
    'Gaspar, Alexandra' .
;    CIQUP/Departamento de Qu\'imica e Bioqu\'imica,
     Faculdade de Ci\^encias,
     Universidade do Porto,
     4169-007 Porto, Portugal
;
    'Borges, Fernanda' .
;   CIQUP/Departamento de Qu\'imica e Bioqu\'imica,
     Faculdade de Ci\^encias,
     Universidade do Porto,
     4169-007 Porto, Portugal
;
_publ_section_synopsis
;
The structures of 2- and 3-substituted tertiary carboxamides and analogous
pyrrolidine structures are compared.
;
data_1
_database_code_depnum_ccdc_archive 'CCDC 1025355'
_audit_creation_method     'SHELXL-2014/7'
_chemical_name_systematic
;
<i>N</i>-Methyl-4-oxo-<i>N</i>-phenyl-4<i>H</i>-chromene-3-carboxamide
;
_chemical_name_common     ?
_chemical_formula_moiety     'C17 H13 N O3'
_chemical_formula_sum     'C17 H13 N O3'
_chemical_formula_iupac     'C17 H13 N O3'
_chemical_formula_weight     279.28
_chemical_melting_point     ?
_space_group_crystal_system     monoclinic
_space_group_name_H-M_alt     'P 21/c'
_space_group_name_Hall     '-P 2ybc'
loop_
    _symmetry_equiv_pos_as_xyz
    'x, y, z'
    '-x, y+1/2, -z+1/2'
    '-x, -y, -z'
    'x, -y-1/2, z-1/2'
_cell_length_a     6.716(4)
_cell_length_b     6.809(4)
_cell_length_c     29.425(17)
_cell_angle_alpha     90.00
_cell_angle_beta     94.784(7)
_cell_angle_gamma     90.00
_cell_volume     1340.9(14)
_cell_formula_units_Z     4
_cell_measurement_reflns_used     ?
_cell_measurement_theta_min     ?
_cell_measurement_theta_max     ?
_cell_measurement_temperature     100(2)
_exptl_crystal_description     rod
_exptl_crystal_colour     colourless
_exptl_crystal_size_max     0.25
_exptl_crystal_size_mid     0.07
_exptl_crystal_size_min     0.06
_exptl_crystal_density_diffrn     1.383
_exptl_crystal_density_meas     ?
_exptl_crystal_density_method     'not measured'
_exptl_crystal_F_000     584
_exptl_absorpt_coefficient_mu     0.096
_exptl_absorpt_correction_type     multi-scan
_exptl_absorpt_process_details
;
(<i>CrystalClear-SM Expert</i>; Rigaku, 2012)
;
_shelx_estimated_absorpt_T_min     0.976
_shelx_estimated_absorpt_T_max     0.994
_exptl_absorpt_correction_T_min     0.572
_exptl_absorpt_correction_T_max     1.000
_exptl_special_details     ?
_diffrn_ambient_temperature     100
_diffrn_radiation_type     'Mo K\a'
_diffrn_radiation_wavelength     0.71075
_diffrn_radiation_monochromator     'Confocal'
_diffrn_measurement_device_type
;
Rigaku Saturn724+
;
_diffrn_measurement_device
;
AFC12 (Right): Kappa 3 circle
;
_diffrn_measurement_method     'profile data from \w-scans'
_diffrn_detector_area_resol_mean     28.5714
_diffrn_reflns_number     6206
_diffrn_reflns_av_R_equivalents     0.0432
_diffrn_reflns_av_sigmaI/netI     0.0590
_diffrn_reflns_theta_min     3.04
_diffrn_reflns_theta_max     27.41
_diffrn_reflns_theta_full     25.00
_diffrn_measured_fraction_theta_max     0.989
_diffrn_measured_fraction_theta_full     0.994
_diffrn_reflns_limit_h_min     -8
_diffrn_reflns_limit_h_max     8
_diffrn_reflns_limit_k_min     -8
_diffrn_reflns_limit_k_max     8
_diffrn_reflns_limit_l_min     -17
_diffrn_reflns_limit_l_max     38
_diffrn_standards_number     ?
_diffrn_standards_interval_count     ?
_diffrn_standards_interval_time     ?
_diffrn_standards_decay_%     ?
_refine_special_details
;
Refinement of <i>F</i>^2^ against ALL reflections. The weighted <i>R</i>-factor
<i>wR</i> and goodness of fit <i>S</i> are based on <i>F</i>^2^, conventional
<i>R</i>-factors <i>R</i> are based on <i>F</i>, with <i>F</i> set to zero for
negative <i>F</i>^2^. The threshold expression of <i>F</i>^2^ >
\s(<i>F</i>^2^) is used only for calculating <i>R</i>-factors(gt) <i>etc</i>.
and is not relevant to the choice of reflections for refinement.
<i>R</i>-factors based on <i>F</i>^2^ are statistically about twice as large
as those based on <i>F</i>, and <i>R</i>- factors based on ALL data will be
even larger.
;
_reflns_number_total     3032
_reflns_number_gt     2304
_reflns_threshold_expression     >2sigma(I)
_refine_ls_structure_factor_coef     Fsqd
_refine_ls_matrix_type     full
_refine_ls_R_factor_all     0.0738
_refine_ls_R_factor_gt     0.0560
_refine_ls_wR_factor_gt     0.1256
_refine_ls_wR_factor_ref     0.1325
_refine_ls_goodness_of_fit_ref     1.071
_refine_ls_restrained_S_all     1.071
_refine_ls_number_reflns     3032
_refine_ls_number_parameters     190
_refine_ls_number_restraints     0
_refine_ls_hydrogen_treatment     constr
_refine_ls_weighting_scheme     calc
_refine_ls_weighting_details
              'w=1/[\s^2^(Fo^2^)+(0.0336P)^2^+1.1360P] where P=(Fo^2^+2Fc^2^)/3'
_atom_sites_solution_hydrogens     geom
_atom_sites_solution_primary     ?
_atom_sites_solution_secondary     ?
_refine_ls_shift/su_max     0.000
_refine_ls_shift/su_mean     0.000
_refine_diff_density_max     0.301
_refine_diff_density_min     -0.245
_refine_ls_extinction_method     none
_refine_ls_extinction_coef     .
loop_
    _atom_type_symbol
    _atom_type_description
    _atom_type_scat_dispersion_real
    _atom_type_scat_dispersion_imag
    _atom_type_scat_source
    'C' 'C' 0.0033 0.0016
                         'International Tables Vol C Tables 4.2.6.8 and 6.1.1.4'
    'H' 'H' 0.0000 0.0000
                         'International Tables Vol C Tables 4.2.6.8 and 6.1.1.4'
    'N' 'N' 0.0061 0.0033
                         'International Tables Vol C Tables 4.2.6.8 and 6.1.1.4'
    'O' 'O' 0.0106 0.0060
                         'International Tables Vol C Tables 4.2.6.8 and 6.1.1.4'
_computing_data_collection
;
<i>CrystalClear-SM Expert</i> (Rigaku, 2012)
;
_computing_cell_refinement
;
<i>CrystalClear-SM Expert</i> (Rigaku, 2012)
;
_computing_data_reduction
;
<i>CrystalClear-SM Expert</i> (Rigaku, 2012)
;
_computing_structure_solution
;
SHELXS (Sheldrick, 2015),
PLATON (Spek, 2009),
<i>Flipper 25</i> (Oszl\'anyi & S\"ut\>o, 2004) and
Olex2 (Dolomanov <i>et al.</i>, 2009
;
_computing_structure_refinement
;
Oscail (McArdle <i>et al.</i>,  2004),
<i>ShelXle</i> (H\"ubschle <i>et al.</i>,  2011) and
SHELXL-2014/17 (Sheldrick, 2015)
;
_computing_molecular_graphics
;
Mercury (Macrae <i>et al.</i>,  2006)
;
_computing_publication_material
;
Oscail (McArdle <i>et al.</i>,  2004),
SHELXL-2014/17 (Sheldrick, 2015) and
PLATON (Spek, 2009)
;
loop_
    _atom_site_type_symbol
    _atom_site_label
    _atom_site_fract_x
    _atom_site_fract_y
    _atom_site_fract_z
    _atom_site_U_iso_or_equiv
    _atom_site_adp_type
    _atom_site_calc_flag
    _atom_site_occupancy
    _atom_site_disorder_assembly
    _atom_site_disorder_group
    O O1 0.6806(2) 0.7176(2) 0.54188(5) 0.0226(3) Uani d 1 . .
    O O3 0.6513(2) 0.4530(2) 0.66760(5) 0.0351(4) Uani d 1 . .
    O O4 0.1517(2) 0.5956(2) 0.59524(5) 0.0219(3) Uani d 1 . .
    N N3 0.4090(3) 0.6598(2) 0.68645(5) 0.0204(4) Uani d 1 . .
    C C2 0.6722(3) 0.6736(3) 0.58634(7) 0.0206(4) Uani d 1 . .
    H H2 0.7952 0.6604 0.6045 0.025 Uiso calc 1 . .
    C C3 0.5026(3) 0.6467(3) 0.60699(6) 0.0181(4) Uani d 1 . .
    C C4 0.3091(3) 0.6483(3) 0.58017(6) 0.0176(4) Uani d 1 . .
    C C4A 0.3200(3) 0.7089(3) 0.53230(6) 0.0175(4) Uani d 1 . .
    C C5 0.1473(3) 0.7317(3) 0.50257(7) 0.0225(4) Uani d 1 . .
    H H5 0.0196 0.7139 0.5136 0.027 Uiso calc 1 . .
    C C6 0.1615(3) 0.7800(3) 0.45738(7) 0.0262(5) Uani d 1 . .
    H H6 0.0437 0.7970 0.4376 0.031 Uiso calc 1 . .
    C C7 0.3497(3) 0.8040(3) 0.44074(7) 0.0250(5) Uani d 1 . .
    H H7 0.3586 0.8342 0.4095 0.030 Uiso calc 1 . .
    C C8 0.5213(3) 0.7842(3) 0.46923(7) 0.0228(4) Uani d 1 . .
    H H8 0.6488 0.8018 0.4581 0.027 Uiso calc 1 . .
    C C8A 0.5041(3) 0.7376(3) 0.51492(6) 0.0184(4) Uani d 1 . .
    C C31 0.5272(3) 0.5798(3) 0.65592(7) 0.0218(4) Uani d 1 . .
    C C32 0.4238(4) 0.5723(3) 0.73235(7) 0.0329(6) Uani d 1 . .
    H H32A 0.3328 0.6409 0.7513 0.049 Uiso calc 1 . .
    H H32B 0.3872 0.4331 0.7302 0.049 Uiso calc 1 . .
    H H32C 0.5612 0.5848 0.7461 0.049 Uiso calc 1 . .
    C C311 0.2721(3) 0.8175(3) 0.67737(6) 0.0180(4) Uani d 1 . .
    C C312 0.0764(3) 0.7959(4) 0.68895(7) 0.0296(5) Uani d 1 . .
    H H312 0.0338 0.6752 0.7011 0.036 Uiso calc 1 . .
    C C313 -0.0547(4) 0.9506(5) 0.68268(8) 0.0428(7) Uani d 1 . .
    H H313 -0.1879 0.9361 0.6908 0.051 Uiso calc 1 . .
    C C314 0.0046(4) 1.1271(4) 0.66470(8) 0.0450(8) Uani d 1 . .
    H H314 -0.0873 1.2330 0.6605 0.054 Uiso calc 1 . .
    C C315 0.1985(4) 1.1481(3) 0.65283(8) 0.0352(6) Uani d 1 . .
    H H315 0.2394 1.2679 0.6399 0.042 Uiso calc 1 . .
    C C316 0.3337(3) 0.9941(3) 0.65974(6) 0.0225(4) Uani d 1 . .
    H H316 0.4679 1.0098 0.6524 0.027 Uiso calc 1 . .
loop_
    _atom_site_aniso_label
    _atom_site_aniso_U_11
    _atom_site_aniso_U_22
    _atom_site_aniso_U_33
    _atom_site_aniso_U_12
    _atom_site_aniso_U_13
    _atom_site_aniso_U_23
    O1 0.0171(7) 0.0268(8) 0.0242(7) 0.0015(6) 0.0046(6) -0.0019(6)
    O3 0.0367(10) 0.0375(9) 0.0303(8) 0.0219(8) -0.0014(7) 0.0022(7)
    O4 0.0176(7) 0.0269(8) 0.0215(7) -0.0015(6) 0.0035(5) 0.0009(6)
    N3 0.0232(9) 0.0203(8) 0.0178(8) 0.0059(7) 0.0024(7) 0.0032(6)
    C2 0.0162(10) 0.0218(10) 0.0236(10) 0.0045(8) -0.0001(8) -0.0030(8)
    C3 0.0151(10) 0.0187(9) 0.0206(9) 0.0021(8) 0.0018(7) -0.0025(7)
    C4 0.0164(10) 0.0161(9) 0.0203(9) 0.0013(8) 0.0024(7) -0.0019(7)
    C4A 0.0180(10) 0.0153(9) 0.0195(9) 0.0008(8) 0.0032(7) -0.0026(7)
    C5 0.0181(10) 0.0257(11) 0.0238(10) -0.0004(9) 0.0025(8) -0.0009(8)
    C6 0.0254(11) 0.0299(12) 0.0227(10) 0.0018(10) -0.0019(8) 0.0010(8)
    C7 0.0343(12) 0.0213(10) 0.0202(9) -0.0002(9) 0.0063(9) 0.0007(8)
    C8 0.0254(11) 0.0181(10) 0.0263(10) 0.0004(9) 0.0101(8) -0.0027(8)
    C8A 0.0178(10) 0.0148(9) 0.0227(9) 0.0012(8) 0.0024(8) -0.0029(7)
    C31 0.0190(10) 0.0226(10) 0.0235(10) 0.0049(9) -0.0005(8) 0.0002(8)
    C32 0.0523(16) 0.0281(12) 0.0183(10) 0.0063(11) 0.0021(10) 0.0045(8)
    C311 0.0160(10) 0.0215(10) 0.0162(8) 0.0055(8) -0.0006(7) -0.0028(7)
    C312 0.0219(11) 0.0415(13) 0.0257(10) 0.0011(10) 0.0035(9) -0.0075(9)
    C313 0.0223(12) 0.071(2) 0.0347(13) 0.0161(13) -0.0016(10) -0.0213(13)
    C314 0.0448(16) 0.0515(17) 0.0355(13) 0.0353(14) -0.0166(12) -0.0195(12)
    C315 0.0542(16) 0.0229(11) 0.0257(11) 0.0127(11) -0.0121(11) -0.0039(9)
    C316 0.0254(11) 0.0232(10) 0.0181(9) 0.0021(9) -0.0023(8) -0.0017(8)
_geom_special_details
;
All e.s.d.'s (except the e.s.d. in the dihedral angle between two l.s. planes)
are estimated using the full covariance matrix. The cell e.s.d.'s are taken
into account individually in the estimation of e.s.d.'s in distances, angles
and torsion angles; correlations between e.s.d.'s in cell parameters are only
used when they are defined by crystal symmetry. An approximate (isotropic)
treatment of cell e.s.d.'s is used for estimating e.s.d.'s involving l.s.
planes.
;
loop_
    _geom_bond_atom_site_label_1
    _geom_bond_atom_site_label_2
    _geom_bond_site_symmetry_2
    _geom_bond_distance
    _geom_bond_publ_flag
    O1 C2 . 1.348(2) ?
    O1 C8A . 1.377(2) ?
    O3 C31 . 1.229(2) ?
    O4 C4 . 1.233(2) ?
    N3 C31 . 1.361(3) ?
    N3 C311 . 1.425(3) ?
    N3 C32 . 1.472(3) ?
    C2 C3 . 1.347(3) ?
    C2 H2 . 0.9500 ?
    C3 C4 . 1.464(3) ?
    C3 C31 . 1.506(3) ?
    C4 C4A . 1.476(3) ?
    C4A C8A . 1.391(3) ?
    C4A C5 . 1.402(3) ?
    C5 C6 . 1.381(3) ?
    C5 H5 . 0.9500 ?
    C6 C7 . 1.403(3) ?
    C6 H6 . 0.9500 ?
    C7 C8 . 1.374(3) ?
    C7 H7 . 0.9500 ?
    C8 C8A . 1.395(3) ?
    C8 H8 . 0.9500 ?
    C32 H32A . 0.9800 ?
    C32 H32B . 0.9800 ?
    C32 H32C . 0.9800 ?
    C311 C316 . 1.386(3) ?
    C311 C312 . 1.393(3) ?
    C312 C313 . 1.375(3) ?
    C312 H312 . 0.9500 ?
    C313 C314 . 1.385(4) ?
    C313 H313 . 0.9500 ?
    C314 C315 . 1.384(4) ?
    C314 H314 . 0.9500 ?
    C315 C316 . 1.391(3) ?
    C315 H315 . 0.9500 ?
    C316 H316 . 0.9500 ?
loop_
    _geom_angle_atom_site_label_1
    _geom_angle_atom_site_label_2
    _geom_angle_atom_site_label_3
    _geom_angle_site_symmetry_1
    _geom_angle_site_symmetry_3
    _geom_angle
    _geom_angle_publ_flag
    C2 O1 C8A . . 118.54(16) ?
    C31 N3 C311 . . 125.50(16) ?
    C31 N3 C32 . . 116.47(17) ?
    C311 N3 C32 . . 118.03(17) ?
    C3 C2 O1 . . 124.97(19) ?
    C3 C2 H2 . . 117.5 ?
    O1 C2 H2 . . 117.5 ?
    C2 C3 C4 . . 120.15(18) ?
    C2 C3 C31 . . 116.29(18) ?
    C4 C3 C31 . . 122.62(17) ?
    O4 C4 C3 . . 123.61(18) ?
    O4 C4 C4A . . 122.49(18) ?
    C3 C4 C4A . . 113.82(17) ?
    C8A C4A C5 . . 118.01(18) ?
    C8A C4A C4 . . 120.47(17) ?
    C5 C4A C4 . . 121.47(18) ?
    C6 C5 C4A . . 120.51(19) ?
    C6 C5 H5 . . 119.7 ?
    C4A C5 H5 . . 119.7 ?
    C5 C6 C7 . . 120.01(19) ?
    C5 C6 H6 . . 120.0 ?
    C7 C6 H6 . . 120.0 ?
    C8 C7 C6 . . 120.68(19) ?
    C8 C7 H7 . . 119.7 ?
    C6 C7 H7 . . 119.7 ?
    C7 C8 C8A . . 118.51(19) ?
    C7 C8 H8 . . 120.7 ?
    C8A C8 H8 . . 120.7 ?
    O1 C8A C4A . . 121.54(17) ?
    O1 C8A C8 . . 116.18(18) ?
    C4A C8A C8 . . 122.26(19) ?
    O3 C31 N3 . . 121.05(18) ?
    O3 C31 C3 . . 119.82(18) ?
    N3 C31 C3 . . 119.13(17) ?
    N3 C32 H32A . . 109.5 ?
    N3 C32 H32B . . 109.5 ?
    H32A C32 H32B . . 109.5 ?
    N3 C32 H32C . . 109.5 ?
    H32A C32 H32C . . 109.5 ?
    H32B C32 H32C . . 109.5 ?
    C316 C311 C312 . . 120.02(19) ?
    C316 C311 N3 . . 121.05(18) ?
    C312 C311 N3 . . 118.83(19) ?
    C313 C312 C311 . . 119.6(2) ?
    C313 C312 H312 . . 120.2 ?
    C311 C312 H312 . . 120.2 ?
    C312 C313 C314 . . 121.0(2) ?
    C312 C313 H313 . . 119.5 ?
    C314 C313 H313 . . 119.5 ?
    C315 C314 C313 . . 119.5(2) ?
    C315 C314 H314 . . 120.2 ?
    C313 C314 H314 . . 120.2 ?
    C314 C315 C316 . . 120.1(2) ?
    C314 C315 H315 . . 119.9 ?
    C316 C315 H315 . . 119.9 ?
    C311 C316 C315 . . 119.8(2) ?
    C311 C316 H316 . . 120.1 ?
    C315 C316 H316 . . 120.1 ?
loop_
    _geom_torsion_atom_site_label_1
    _geom_torsion_atom_site_label_2
    _geom_torsion_atom_site_label_3
    _geom_torsion_atom_site_label_4
    _geom_torsion_site_symmetry_1
    _geom_torsion_site_symmetry_2
    _geom_torsion_site_symmetry_3
    _geom_torsion_site_symmetry_4
    _geom_torsion
    _geom_torsion_publ_flag
    C8A O1 C2 C3 . . . . 0.1(3) ?
    O1 C2 C3 C4 . . . . 5.2(3) ?
    O1 C2 C3 C31 . . . . 174.45(18) ?
    C2 C3 C4 O4 . . . . 168.55(19) ?
    C31 C3 C4 O4 . . . . 0.0(3) ?
    C2 C3 C4 C4A . . . . -8.3(3) ?
    C31 C3 C4 C4A . . . . -176.85(17) ?
    O4 C4 C4A C8A . . . . -169.94(18) ?
    C3 C4 C4A C8A . . . . 7.0(3) ?
    O4 C4 C4A C5 . . . . 7.5(3) ?
    C3 C4 C4A C5 . . . . -175.54(18) ?
    C8A C4A C5 C6 . . . . 0.5(3) ?
    C4 C4A C5 C6 . . . . -177.09(19) ?
    C4A C5 C6 C7 . . . . 0.9(3) ?
    C5 C6 C7 C8 . . . . -1.4(3) ?
    C6 C7 C8 C8A . . . . 0.7(3) ?
    C2 O1 C8A C4A . . . . -1.6(3) ?
    C2 O1 C8A C8 . . . . 179.71(17) ?
    C5 C4A C8A O1 . . . . -179.89(17) ?
    C4 C4A C8A O1 . . . . -2.3(3) ?
    C5 C4A C8A C8 . . . . -1.2(3) ?
    C4 C4A C8A C8 . . . . 176.34(18) ?
    C7 C8 C8A O1 . . . . 179.39(17) ?
    C7 C8 C8A C4A . . . . 0.7(3) ?
    C311 N3 C31 O3 . . . . 174.8(2) ?
    C32 N3 C31 O3 . . . . -6.1(3) ?
    C311 N3 C31 C3 . . . . -6.0(3) ?
    C32 N3 C31 C3 . . . . 173.13(19) ?
    C2 C3 C31 O3 . . . . -42.0(3) ?
    C4 C3 C31 O3 . . . . 126.9(2) ?
    C2 C3 C31 N3 . . . . 138.8(2) ?
    C4 C3 C31 N3 . . . . -52.3(3) ?
    C31 N3 C311 C316 . . . . -54.2(3) ?
    C32 N3 C311 C316 . . . . 126.7(2) ?
    C31 N3 C311 C312 . . . . 129.5(2) ?
    C32 N3 C311 C312 . . . . -49.6(3) ?
    C316 C311 C312 C313 . . . . 0.1(3) ?
    N3 C311 C312 C313 . . . . 176.53(19) ?
    C311 C312 C313 C314 . . . . 0.5(3) ?
    C312 C313 C314 C315 . . . . 0.1(4) ?
    C313 C314 C315 C316 . . . . -1.2(3) ?
    C312 C311 C316 C315 . . . . -1.3(3) ?
    N3 C311 C316 C315 . . . . -177.58(18) ?
    C314 C315 C316 C311 . . . . 1.8(3) ?
loop_
    _geom_hbond_atom_site_label_D
    _geom_hbond_atom_site_label_H
    _geom_hbond_atom_site_label_A
    _geom_hbond_site_symmetry_A
    _geom_hbond_distance_DH
    _geom_hbond_distance_HA
    _geom_hbond_distance_DA
    _geom_hbond_angle_DHA
    C2 H2 O4 1_655 0.95 2.47 3.253(3) 140
    C5 H5 O1 1_455 0.95 2.49 3.432(3) 172
    C314 H314 O3 1_465 0.95 2.33 3.255(3) 164
_shelx_hkl_file
;
   0   0   5   -0.54    1.23
   0   0  -5   -0.35    0.95
   0   0   6 4277.18  232.19
   0   0  -6 3928.01  215.53
   0   0   7   -0.21    1.27
   0   0  -7    0.56    0.93
   0   0   8 3204.69  169.11
   0   0  -8 2976.81  157.52
   0   0   9    0.02    1.42
   0   0  -9   -0.13    0.99
   0   0  10  183.00    8.16
   0   0 -10  183.24    8.37
   0   0  11    0.04    1.38
   0   0 -11    0.09    0.67
   0   0  12 2475.84  128.77
   0   0  13   -0.58    1.41
   0   0  14 2407.22  124.39
   0   0  15   -0.62    1.93
   0   0  16  840.59   40.27
   0   0  17    0.98    1.24
   0   0  18   25.21    2.76
   0   0  18   18.68    2.08
   0   0  19    1.02    1.57
   0   0  19   -0.03    1.63
   0   0  20   48.52    3.89
   0   0  20   43.77    3.82
   0   0  21   -0.14    1.07
   0   0  21    0.45    1.47
   0   0  22  199.09   10.74
   0   0  22  207.30   10.71
   0   0  23   -0.51    1.85
   0   0  23   -0.62    1.31
   0   0  24    4.58    1.77
   0   0  24    7.16    2.32
   0   0  25    0.06    0.72
   0   0  25    0.35    1.67
   0   0  26  201.32   11.14
   0   0  27    0.86    1.99
   0   0  28   10.75    2.15
   0   0  29   -0.66    1.96
   0   0  30    1.81    2.07
   0   0  31    1.26    2.15
   0   0  32   77.56    6.10
   0   0  33    0.23    1.41
   0   0  34   -0.39    2.09
   0   0  35   -0.14    1.80
   0   0  36    8.21    3.07
   0   0  37    2.19    2.58
   0  -1   1  558.07   24.79
   0   1   1  577.90   24.48
   0   1  -1  544.69   23.16
   0  -1  -1  562.79   23.75
   0   1  -1  677.12   30.56
   0  -1   2 2102.37  104.69
   0   1   2 2209.41  109.03
   0  -1   2 2036.89  100.33
   0  -1  -2 2140.14  105.73
   0   1  -2 2232.65  112.00
   0   1  -2 2045.76  102.56
   0  -1   3   33.90    2.19
   0  -1   3   31.09    1.75
   0   1   3   33.41    2.56
   0  -1   3   32.57    2.15
   0   1  -3   33.75    2.65
   0  -1  -3   33.86    2.28
   0   1  -3   31.67    2.13
   0   1  -3   30.01    2.32
   0  -1   4    9.73    2.10
   0  -1   4    8.12    1.24
   0   1   4    9.10    1.54
   0  -1   4    8.97    1.79
   0  -1  -4    7.86    1.67
   0   1  -4    8.08    1.82
   0   1  -4   10.31    2.47
   0  -1   5  721.43   32.31
   0   1   5  744.29   33.59
   0  -1   5  816.26   37.84
   0   1  -5  710.31   32.08
   0  -1  -5  799.93   36.57
   0  -1   6  481.29   21.66
   0  -1   6  498.53   22.87
   0   1   6  444.83   19.71
   0   1  -6  459.75   20.76
   0  -1  -6  437.63   19.27
   0  -1   7  510.40   23.12
   0   1   7  506.21   23.43
   0  -1  -7  466.53   20.72
   0   1  -7  521.91   23.68
   0  -1   8 1084.75   51.22
   0   1   8 1073.79   51.31
   0  -1  -8 1035.74   49.12
   0   1  -8 1043.53   49.79
   0   1   9 1108.09   53.14
   0  -1   9 1163.42   55.25
   0  -1  -9 1065.45   51.14
   0   1  -9 1101.25   52.98
   0  -1  10   33.89    3.11
   0   1  10   32.50    2.63
   0  -1 -10   32.94    1.87
   0   1 -10   33.60    2.18
   0   1  11   91.38    5.07
   0  -1  11   96.04    4.79
   0  -1 -11   82.53    3.89
   0  -1  12 3217.27  171.46
   0   1  12 3107.25  166.84
   0  -1 -12 2779.36  155.46
   0   1  13   96.02    6.26
   0  -1  13   98.89    5.11
   0  -1  14  101.03    5.12
   0   1  14  105.28    6.37
   0   1  15  315.21   14.53
   0  -1  15  305.01   14.53
   0  -1  16   23.33    2.90
   0   1  16   24.56    3.05
   0   1  17   20.04    2.78
   0  -1  17   19.53    2.68
   0  -1  18  154.52    7.93
   0   1  18  145.22    7.29
   0   1  19   11.25    2.58
   0  -1  19   12.28    1.86
   0  -1  20  503.88   23.45
   0   1  20  502.20   24.66
   0   1  21   41.80    3.43
   0  -1  21   46.70    3.33
   0   1  22   31.39    3.45
   0  -1  22   33.81    2.95
   0  -1  23    9.72    2.64
   0   1  23    9.43    2.02
   0  -1  24   53.72    4.46
   0  -1  24   61.48    4.80
   0   1  24   59.22    5.01
   0  -1  25   10.99    2.71
   0   1  25    8.82    2.71
   0  -1  25    6.56    2.27
   0  -1  26    7.21    2.64
   0   1  26    4.84    2.67
   0  -1  26    5.20    2.27
   0   1  27   15.39    3.34
   0  -1  27   15.92    3.15
   0  -1  27   12.33    2.92
   0  -1  28  159.33    9.39
   0   1  28  156.78    8.83
   0  -1  28  179.89   10.39
   0  -1  29    4.04    2.29
   0  -1  29    4.62    2.56
   0   1  29    4.80    2.70
   0  -1  30   24.37    2.95
   0  -1  30   24.21    3.20
   0   1  30   26.93    3.82
   0   1  31    1.07    1.54
   0  -1  31    0.08    0.87
   0  -1  31    0.47    1.75
   0   1  32    0.21    2.35
   0  -1  32   -1.56    1.92
   0   1  33   20.42    3.71
   0  -1  33   17.63    3.28
   0  -1  34   12.71    2.87
   0   1  34    8.40    2.52
   0  -1  35    7.18    2.61
   0   1  35    6.89    3.16
   0  -1  36    6.75    2.72
   0   1  36    5.48    3.13
   0   1  37   -0.72    2.38
   0  -1  37    1.53    2.08
   0  -2   0 3685.59  203.78
   0  -2   0 4041.69  218.88
   0  -2   1 2723.11  140.82
   0  -2   1 2445.07  321.95
   0   2   1 2808.04  144.83
   0  -2  -1 2728.00  141.70
   0   2  -1 2628.90  135.85
   0   2   2 6641.37  390.28
   0  -2   2 6615.66  472.82
   0  -2   2 7058.09  417.85
   0  -2  -2 6590.26  389.98
   0   2  -2 6075.24  356.64
   0   2  -2 7047.16  532.01
   0  -2   3 3634.76  195.55
   0  -2   3 3548.22  193.40
   0   2   3 3627.45  195.96
   0   2  -3 3798.45  211.04
   0  -2  -3 3547.26  194.18
   0   2  -3 3401.79  183.08
   0   2   4 2170.11  110.10
   0  -2   4 2112.25  106.38
   0  -2   4 2165.09  110.77
   0   2  -4 2203.95  115.60
   0   2  -4 2097.74  107.96
   0  -2  -4 2043.88  105.30
   0   2  -4 1922.16   96.48
   0   2   5  772.81   35.35
   0  -2   5  757.72   34.36
   0  -2   5  782.93   37.06
   0  -2  -5  805.82   37.57
   0   2  -5  901.08   43.90
   0   2  -5  746.01   33.87
   0   2  -5  777.50   37.36
   0  -2   6   20.90    2.61
   0  -2   6   16.30    1.51
   0  -2   6   17.49    1.93
   0   2   6   17.75    2.59
   0   2  -6   18.96    2.80
   0  -2  -6   16.44    1.44
   0   2  -6   17.08    2.31
   0  -2   7  144.99    6.55
   0  -2   7  151.19    7.39
   0  -2   7  147.48    7.61
   0   2   7  139.27    6.62
   0   2  -7  168.90    8.85
   0  -2  -7  141.46    6.82
   0   2  -7  138.42    7.04
   0  -2   8  121.72    5.65
   0   2   8  122.76    6.58
   0  -2   8  123.13    6.21
   0  -2   8  120.07    6.47
   0   2  -8  108.62    6.16
   0   2  -8  115.17    6.85
   0  -2  -8  104.20    4.97
   0  -2   9   15.71    1.50
   0   2   9   16.46    2.53
   0  -2   9   16.68    2.30
   0   2  -9   16.79    2.28
   0  -2  10   39.62    2.57
   0  -2  10   43.07    2.50
   0   2  10   42.22    3.54
   0  -2 -10   37.87    2.30
   0  -2  11   23.26    2.23
   0   2  11   25.25    3.18
   0  -2  11   21.18    2.00
   0  -2 -11   20.12    1.71
   0  -2  12  838.52   39.01
   0   2  12  898.33   42.20
   0  -2 -12  808.61   40.79
   0  -2  13  254.30   12.23
   0   2  13  248.66   12.53
   0   2  14  119.37    6.22
   0  -2  14  129.17    6.92
   0   2  15  290.11   13.52
   0  -2  15  301.82   14.34
   0   2  16   85.01    5.52
   0  -2  16   79.08    4.47
   0   2  17  274.13   13.75
   0  -2  17  275.30   13.49
   0   2  18  242.40   12.81
   0  -2  18  247.18   12.40
   0  -2  19  303.14   14.24
   0   2  19  290.59   14.88
   0   2  20   19.69    2.49
   0  -2  20   21.25    3.07
   0  -2  21   16.23    2.89
   0   2  21   15.29    2.42
   0  -2  22  145.23    8.26
   0   2  22  151.57    8.83
   0  -2  23   -1.04    1.87
   0   2  23    0.39    2.07
   0  -2  24    1.84    1.95
   0   2  24    1.28    1.71
   0   2  25   28.26    4.08
   0  -2  25   34.17    3.89
   0  -2  26   38.19    4.44
   0   2  26   42.85    4.81
   0   2  27   88.67    5.85
   0  -2  27   84.41    5.78
   0  -2  27   91.35    6.83
   0  -2  28  116.78    7.32
   0  -2  28  132.63    8.51
   0   2  28  128.90    8.66
   0  -2  29    8.45    2.49
   0   2  29   11.73    2.41
   0  -2  29    8.96    3.13
   0  -2  30   17.89    2.94
   0  -2  30   23.73    3.68
   0   2  30   18.33    3.85
   0   2  31    4.68    2.35
   0  -2  31    7.50    2.89
   0  -2  31    5.54    2.28
   0  -2  32    5.35    2.78
   0  -2  32    3.01    2.17
   0   2  32    5.18    3.00
   0  -2  33    7.30    2.37
   0   2  33    7.97    2.47
   0  -2  33    7.66    2.96
   0  -2  34    3.96    1.97
   0   2  34    3.41    2.93
   0  -2  34    3.29    2.21
   0  -2  35    0.20    1.89
   0   2  35    2.72    2.62
   0   2  36    3.16    2.73
   0  -2  36    0.44    1.97
   0  -3   0    0.73    0.78
   0  -3   0    2.97    1.86
   0  -3   1  237.05   11.45
   0   3   1  270.23   11.86
   0  -3   1  270.77   11.43
   0  -3  -1  227.37   11.74
   0   3  -1  267.86   12.17
   0  -3  -1  261.91   11.57
   0  -3   2  160.50    8.56
   0   3   2  152.78    7.21
   0  -3   2  147.02    6.47
   0   3  -2  144.06    6.71
   0  -3  -2  145.06    6.89
   0  -3   3  104.33    6.73
   0   3   3   92.98    4.96
   0  -3   3   90.30    4.19
   0  -3  -3   86.11    4.30
   0   3  -3   84.87    4.58
   0   3  -3   93.13    6.24
   0   3   4  156.30    7.69
   0  -3   4  167.04    8.33
   0  -3   4  160.75    7.28
   0  -3  -4  149.31    7.02
   0   3  -4  160.69    9.15
   0   3  -4  146.92    6.65
   0   3  -4  157.15    7.88
   0  -3   5  287.91   13.46
   0   3   5  291.05   13.54
   0  -3   5  289.75   12.81
   0   3  -5  275.88   14.90
   0   3  -5  266.97   11.87
   0   3  -5  278.51   13.99
   0  -3  -5  252.91   11.97
   0  -3   6   83.95    4.86
   0   3   6   84.47    5.10
   0  -3   6   82.99    3.99
   0   3  -6   83.45    6.59
   0   3  -6   82.67    4.84
   0   3  -6   78.19    3.87
   0  -3   7   83.85    4.20
   0  -3   7   86.66    5.14
   0   3   7   86.80    5.39
   0   3  -7   80.45    3.96
   0   3  -7   84.40    5.84
   0   3   8  733.22   34.33
   0  -3   8  766.72   36.31
   0  -3   8  719.80   33.64
   0   3  -8  747.85   36.43
   0  -3   9  459.45   21.00
   0   3   9  470.53   22.55
   0  -3   9  480.39   22.94
   0   3  -9  463.18   22.73
   0  -3  10   -0.12    1.42
   0  -3  10    0.76    0.89
   0   3  10    0.79    1.58
   0   3 -10   -0.50    1.82
   0   3  11  321.83   15.44
   0  -3  11  336.28   15.71
   0  -3  11  290.86   13.39
   0   3  12   84.71    5.32
   0  -3  12   80.97    4.15
   0  -3  12   77.10    4.13
   0   3  13   24.77    3.05
   0  -3  13   23.56    2.57
   0  -3  13   23.92    1.83
   0  -3  14    1.48    0.84
   0  -3  14    0.74    1.49
   0   3  14    0.94    1.24
   0   3  15   -0.04    1.35
   0  -3  15    0.08    1.14
   0  -3  16   18.40    2.59
   0   3  16   17.29    2.26
   0   3  17  142.18    8.16
   0  -3  17  140.93    7.02
   0  -3  18   56.95    4.35
   0   3  18   54.72    4.43
   0  -3  19   29.37    3.39
   0   3  19   36.45    3.82
   0  -3  20   80.83    4.84
   0   3  20   84.66    5.12
   0   3  21   38.82    3.32
   0  -3  21   37.39    3.79
   0  -3  22   68.21    5.09
   0   3  22   61.24    4.41
   0  -3  23   12.44    2.82
   0   3  23   13.43    2.35
   0   3  24    7.00    2.75
   0  -3  24    5.85    1.86
   0  -3  25   22.05    2.75
   0   3  25   29.30    3.84
   0  -3  26   27.56    2.91
   0   3  26   28.94    3.98
   0  -3  27   43.50    4.48
   0   3  27   40.45    3.74
   0   3  28    2.97    2.74
   0  -3  28    3.45    2.68
   0  -3  29    9.64    2.26
   0   3  29    5.54    3.25
   0  -3  29    9.86    3.15
   0   3  30   41.67    4.17
   0  -3  30   51.77    4.93
   0  -3  30   40.62    3.96
   0  -3  31    3.67    1.97
   0   3  31    4.41    3.02
   0  -3  31    5.87    2.85
   0   3  32   17.13    3.76
   0  -3  32   15.62    3.55
   0  -3  32   10.29    2.45
   0  -3  33    3.70    2.03
   0  -3  33    2.90    2.78
   0   3  33    5.25    2.30
   0  -3  34    8.74    3.18
   0   3  34    7.55    3.45
   0   3  35    6.88    2.67
   0  -3  35   11.75    3.41
   0  -4   0   20.50    3.05
   0   4   0   24.72    2.43
   0  -4   0   20.49    1.54
   0  -4   1  132.78    6.54
   0  -4   1  130.12    6.97
   0   4   1  140.50    7.39
   0   4  -1  140.51    6.74
   0  -4  -1  121.31    5.91
   0  -4  -1  137.35    8.36
   0  -4   2  503.33   24.16
   0  -4   2  496.60   23.79
   0   4   2  523.40   24.20
   0  -4  -2  457.52   23.77
   0   4  -2  490.75   22.57
   0   4   3  815.52   38.78
   0  -4   3  734.37   35.64
   0  -4   3  763.92   37.80
   0  -4  -3  716.64   39.11
   0   4  -3  747.45   35.18
   0   4   4 1036.82   51.92
   0  -4   4  953.97   48.64
   0  -4   4 1178.67   58.29
   0   4  -4  974.80   46.95
   0   4   5  358.97   17.78
   0  -4   5  387.94   19.39
   0  -4   5  346.05   16.91
   0   4  -5  361.77   18.44
   0   4  -5  343.91   15.85
   0  -4   6  556.12   26.76
   0   4   6  578.50   28.54
   0  -4   6  556.26   27.51
   0   4  -6  585.49   28.98
   0   4  -6  557.91   25.98
   0  -4   7  741.16   35.87
   0   4   7  733.01   35.70
   0  -4   7  682.49   33.03
   0   4  -7  660.89   30.52
   0   4  -7  711.84   35.32
   0  -4   8    5.18    1.26
   0   4   8   14.31    2.47
   0  -4   8   18.22    2.25
   0   4  -8    5.07    1.58
   0   4  -8    4.18    2.82
   0  -4   9   36.00    3.05
   0   4   9   36.11    3.32
   0  -4   9   37.24    2.39
   0   4  -9   36.64    3.09
   0  -4  10  160.67    7.50
   0   4  10  182.18    9.38
   0  -4  10  194.05    9.51
   0   4 -10  172.60    9.66
   0  -4  11   11.34    1.41
   0  -4  11   14.31    2.22
   0   4  11   12.02    2.47
   0   4 -11   11.03    2.86
   0  -4  12  170.68    8.55
   0   4  12  208.01   10.63
   0  -4  12  218.44   10.63
   0   4 -12  197.51   10.80
   0  -4  13    5.15    1.76
   0   4  13    4.97    2.03
   0  -4  13    4.25    0.92
   0   4 -13    1.30    1.01
   0   4  14    4.72    2.25
   0  -4  14    6.35    1.87
   0  -4  15   12.91    2.17
   0   4  15    8.79    2.43
   0   4  16   12.82    2.12
   0  -4  16   14.41    2.46
   0  -4  17    8.29    2.20
   0   4  17    6.71    2.46
   0   4  18   10.79    2.14
   0  -4  18    9.21    2.43
   0  -4  19   27.17    2.43
   0   4  19   25.02    3.69
   0  -4  20    5.56    2.27
   0   4  20    5.83    2.48
   0  -4  21   12.93    2.58
   0   4  21    8.99    2.15
   0  -4  22    1.92    2.05
   0   4  22    0.89    1.67
   0   4  23   69.34    4.90
   0  -4  23   66.79    4.57
   0  -4  24   36.67    4.17
   0   4  24   40.61    3.73
   0  -4  25   -1.03    1.97
   0   4  25   -1.00    1.60
   0  -4  26    2.99    2.37
   0   4  26    2.86    1.80
   0  -4  27    1.58    2.05
   0   4  27    0.87    1.65
   0   4  28    6.32    2.92
   0  -4  28    4.46    2.68
   0  -4  29   16.91    3.78
   0   4  29   21.93    3.71
   0  -4  30   15.93    3.61
   0   4  30   22.75    3.78
   0   4  31    3.49    2.37
   0  -4  31   -1.92    2.34
   0  -4  32    2.64    1.73
   0   4  32   -0.34    1.86
   0   4  33    6.97    3.05
   0  -4  33    2.66    2.04
   0   5   0    2.18    1.59
   0  -5   0    1.31    1.95
   0  -5   1   39.00    3.17
   0   5   1   37.81    3.32
   0   5  -1   38.63    2.74
   0  -5  -1   38.36    3.91
   0   5   2   67.45    4.73
   0  -5   2   58.87    3.80
   0  -5  -2   55.60    4.90
   0   5  -2   62.26    3.69
   0   5   3  246.70   11.87
   0  -5   3  249.54   12.12
   0  -5  -3  219.72   12.57
   0   5  -3  230.46   10.62
   0  -5   4   30.41    2.56
   0   5   4   17.92    2.47
   0   5  -4   18.79    2.02
   0  -5  -4   14.09    3.00
   0   5  -4   18.28    3.35
   0   5   5   19.54    2.38
   0  -5   5   19.70    2.44
   0  -5  -5   21.86    3.90
   0   5  -5   18.02    2.01
   0   5  -5   18.47    3.19
   0  -5   6    4.59    1.49
   0  -5   6    2.84    0.97
   0   5   6    5.75    1.81
   0   5  -6    4.97    2.52
   0   5  -6    4.85    1.12
   0  -5   7   19.61    2.34
   0  -5   7   19.01    1.60
   0   5   7   21.95    2.84
   0   5  -7   21.26    1.92
   0   5  -7   19.32    2.66
   0   5   8  152.31    8.30
   0  -5   8  150.34    8.44
   0   5  -8  147.95    7.98
   0   5  -8  137.97    6.71
   0   5   9   46.00    4.15
   0  -5   9   52.33    4.09
   0   5  -9   44.07    2.74
   0   5  -9   44.83    4.74
   0   5  10  162.07    9.21
   0  -5  10  178.58   10.08
   0   5 -10  168.41    9.98
   0  -5  11   -1.66    1.51
   0   5  11    0.07    1.69
   0   5 -11    1.63    2.04
   0   5  12  102.70    6.51
   0  -5  12  110.44    6.40
   0   5 -12  106.23    6.37
   0   5  13   12.73    2.93
   0  -5  13   13.41    2.39
   0   5 -13   15.58    3.38
   0   5  14   28.53    3.45
   0  -5  14   29.50    3.02
   0   5 -14   27.92    3.13
   0  -5  15   51.42    3.92
   0   5  15   40.44    4.14
   0  -5  16   17.35    2.51
   0   5  16   13.71    2.15
   0  -5  17   13.97    2.42
   0   5  17   14.32    2.80
   0  -5  18    8.02    2.18
   0   5  18    6.10    2.53
   0   5  19   12.36    2.40
   0  -5  19   15.52    2.76
   0  -5  20   39.86    3.93
   0   5  20   40.15    4.27
   0   5  21    7.77    2.73
   0  -5  21    5.11    1.82
   0   5  22   90.83    5.93
   0  -5  22   97.45    6.73
   0  -5  23   45.33    4.25
   0   5  23   43.23    4.71
   0  -5  24    6.48    2.48
   0   5  24    5.45    2.80
   0  -5  25   22.25    3.56
   0   5  25   26.43    3.87
   0   5  26   16.20    3.65
   0  -5  26   14.37    3.02
   0  -5  27   11.40    2.29
   0   5  27   10.02    3.30
   0   5  28    3.83    2.82
   0  -5  28    3.71    1.90
   0  -5  29    4.57    2.87
   0   5  29    6.14    2.78
   0   5  30   24.90    4.08
   0  -5  30   25.32    3.91
   0  -5  31    7.86    3.19
   0   5  31   10.54    3.38
   0  -6   0   11.03    2.43
   0   6   0   13.01    2.11
   0   6   1  127.69    6.99
   0  -6   1  124.97    7.76
   0  -6  -1  113.23    7.51
   0   6  -1  121.81    6.43
   0   6   2   56.24    4.26
   0  -6   2   55.10    4.31
   0  -6  -2   63.23    5.22
   0   6  -2   56.17    3.58
   0   6   3   58.54    4.38
   0  -6   3   61.07    5.08
   0   6  -3   56.67    4.04
   0  -6  -3   47.33    6.00
   0  -6   4  219.69   11.35
   0   6   4  218.27   11.92
   0   6  -4  184.35    9.86
   0  -6  -4  181.28   13.84
   0   6   5  690.74   35.40
   0  -6   5  728.52   36.59
   0   6  -5  622.32   30.69
   0  -6  -5  723.91   40.80
   0   6   6    2.69    3.19
   0  -6  -6   -4.08    2.63
   0  -6   7   48.68    3.97
   0   6   7   50.15    4.46
   0  -6  -7   47.02    7.18
   0   6  -7   46.16    3.28
   0   6  -7   55.99    5.43
   0  -6   8  179.49    9.68
   0   6   8  153.76    9.34
   0   6  -8  163.53   10.10
   0   6  -8  147.04    7.63
   0  -6  -8  135.18   14.05
   0  -6   9  373.05   20.18
   0   6   9  328.08   17.93
   0   6  -9  342.24   18.62
   0   6  -9  299.94   14.57
   0   6  10   -4.58    2.65
   0   6 -10    1.16    3.00
   0   6  11   83.38    6.12
   0  -6  11   96.35    5.86
   0   6 -11   87.16    6.68
   0  -6  12   17.70    2.89
   0   6  12   14.97    3.32
   0   6 -12   23.31    3.88
   0  -6  13  104.39    6.18
   0   6  13   98.54    6.57
   0   6 -13   97.47    7.39
   0   6  14    1.20    2.00
   0  -6  14   -0.21    1.62
   0   6 -14    2.69    2.34
   0   6  15    1.85    1.61
   0  -6  15   -0.73    1.42
   0   6 -15   -1.01    1.46
   0  -6  16   11.79    2.48
   0   6  16   12.87    2.74
   0   6  17    3.25    2.26
   0  -6  17    2.10    1.87
   0   6  18    5.40    2.56
   0  -6  18    7.44    2.16
   0   6  19   35.78    4.11
   0  -6  19   29.42    3.55
   0   6  20    8.96    2.88
   0  -6  20   13.36    2.61
   0  -6  21    6.88    2.43
   0   6  21    7.49    2.81
   0   6  22    6.58    1.98
   0  -6  22    5.52    2.42
   0   6  23    4.13    2.61
   0  -6  23    4.01    2.24
   0   6  24    0.74    2.20
   0  -6  25    1.49    2.05
   0   6  25    0.44    2.30
   0  -6  26   -0.20    2.00
   0   6  26   -1.76    1.79
   0   6  27    0.52    2.39
   0  -6  27    1.55    2.15
   0   7   0    1.09    1.45
   0   7   1    6.90    2.20
   0   7   2    2.21    1.69
   0   7   3    4.51    2.08
   0   7   4   26.00    3.61
   0   7   5   45.54    3.99
   0   7  -5   50.71    4.04
   0  -7   6    4.89    2.37
   0   7   6    5.04    2.86
   0   7  -6   16.35    3.45
   0  -7   7  194.57   11.34
   0   7   7  185.14   10.28
   0   7  -7  178.80   11.25
   0  -7   8   14.34    2.75
   0   7   8    3.33    2.39
   0   7  -8   10.35    3.39
   0  -7   9    5.90    2.07
   0   7   9    3.37    2.09
   0   7  -9    5.39    2.86
   0   7  10   36.12    3.93
   0  -7  10   42.04    3.97
   0   7 -10   39.90    3.75
   0  -7  11   51.92    5.24
   0   7  11   52.82    4.44
   0   7 -11   57.12    5.40
   0  -7  12   14.37    3.16
   0   7  12   15.35    3.39
   0   7 -12   25.22    4.19
   0  -7  13  205.64   12.10
   0   7  13  182.67   11.22
   0   7 -13  192.22   12.27
   0  -7  14   12.57    3.57
   0   7  14   10.29    3.10
   0   7 -14   13.59    3.89
   0  -7  15   84.54    6.14
   0   7  15   78.11    6.02
   0   7 -15   76.57    6.65
   0   7  16    2.87    2.40
   0  -7  16    3.52    2.14
   0  -7  17    7.44    2.47
   0   7  17    9.88    2.76
   0  -7  18    8.03    2.61
   0   7  18    9.17    3.07
   0   7  19   78.50    6.39
   0  -7  19   84.87    6.34
   0   7  20   56.21    5.64
   0  -7  20   55.61    5.30
   0   7  21    0.62    2.27
   0  -7  21    0.59    2.05
   0  -7  22   37.22    4.23
   0   7  22   38.55    4.54
   0   7  23    2.73    2.14
   0  -7  23   -0.90    1.87
   0   8  -6   22.99    4.54
   0   8  -7   95.16    7.86
   0   8  -8   96.85    7.98
   0   8  -9  150.84   10.22
   0   8 -10   13.10    3.52
   0   8 -11    4.05    2.10
   0   8 -12    8.11    2.36
   0   8  13    4.69    2.39
   0   8 -13   10.68    3.08
   0   8  14   18.20    3.06
   0   8 -14   19.42    3.74
   0   8  15    4.47    2.16
   0   8 -15    0.77    2.68
   0   8  16    3.02    2.24
  -1   0  38   33.18    4.49
  -1   0  37    1.16    2.49
  -1   0  36    4.23    2.90
  -1   0  35   -0.12    2.03
  -1   0  34   25.07    3.93
  -1   0  33   -0.93    1.65
  -1   0  33   -1.11    2.37
  -1   0  32    3.59    2.37
  -1   0  32    3.21    2.73
  -1   0  31    0.80    1.94
  -1   0  31   -0.09    2.13
  -1   0  30   40.29    4.08
  -1   0  30   38.12    4.37
  -1   0  29   -0.91    2.05
  -1   0  29   -0.02    2.20
  -1   0  28   27.93    3.66
  -1   0  27    0.41    1.88
  -1   0  26  221.66   12.02
  -1   0  25    0.68    1.93
  -1   0  24    0.18    1.65
  -1   0  23   -0.55    1.67
  -1   0  22  281.48   13.29
  -1   0  21   -0.75    1.65
  -1   0  20    6.27    2.00
  -1   0  19   -0.53    1.45
  -1   0  18   65.61    4.29
  -1   0  17   -0.01    1.16
  -1   0  16 1139.26   55.37
  -1   0  15    0.19    1.47
  -1   0  14 1322.55   64.91
  -1   0  13   -0.43    1.39
  -1   0  12  234.63   10.95
   1   0 -11   -0.11    1.19
  -1   0  11   -0.39    0.96
   1   0 -10  399.87   19.00
  -1   0  10  461.49   20.92
   1   0  -9   -0.75    1.47
  -1   0   9   -0.22    1.49
   1   0  -8  424.01   19.88
  -1   0   8  415.55   18.95
   1   0  -7    0.20    1.59
  -1   0   7   -0.03    1.37
   1   0  -6   25.60    2.48
  -1   0   6   32.27    3.43
   1   0  -5   -0.78    1.93
  -1   0   5   -0.23    2.34
   1   0  -4 2390.07  124.58
  -1   0   4 2412.52  125.22
   1   0  -3   -0.93    1.97
  -1   0   3   -0.13    2.07
  -1   0   3    0.04    1.05
   1   0  -2   14.77    1.51
  -1   0   2   13.58    1.31
   1   0  -1    0.04    1.05
   1   0  -1    0.23    0.75
  -1   0   1    0.39    0.85
   1   0   0 3616.94  193.51
  -1   0   0 3824.67  204.25
   1   0   1    0.36    1.00
  -1   0  -1    0.17    0.80
   1   0   2 1445.58   68.55
  -1   0  -2 1464.47   69.09
   1   0   3   -1.04    1.10
  -1   0  -3   -0.12    0.83
   1   0   4  610.63   27.15
  -1   0  -4  596.16   26.18
   1   0   5    0.44    1.27
  -1   0  -5   -0.07    0.94
   1   0   6  615.13   27.68
  -1   0  -6  607.19   27.05
   1   0   7    1.03    1.18
  -1   0  -7   -0.35    0.61
   1   0   8    3.83    1.66
  -1   0  -8    3.72    1.34
  -1   0  -8    3.43    1.20
   1   0   9   -0.23    1.23
  -1   0  -9   -0.18    0.95
  -1   0  -9   -0.08    0.87
   1   0  10  708.25   32.42
  -1   0 -10  670.91   31.18
  -1   0 -10  611.01   28.15
   1   0  11    0.12    1.28
   1   0  12  140.15    7.14
   1   0  13   -1.25    1.59
   1   0  14  154.05    7.71
   1   0  15   -0.50    1.42
   1   0  16    3.02    1.72
   1   0  17    0.53    1.39
   1   0  18   52.79    3.91
   1   0  19    0.48    1.53
   1   0  20  204.93   10.62
   1   0  21   -0.67    1.70
   1   0  22   19.65    2.88
   1   0  23    0.07    1.47
   1   0  24  125.38    7.67
   1   0  25   -0.21    1.67
   1   0  26   29.56    3.51
   1   0  27    1.04    1.93
   1   0  28    1.46    2.06
   1   0  29   -1.69    2.07
   1   0  30   25.13    3.54
   1   0  31    0.63    1.93
   1   0  32   40.29    4.23
   1   0  33   -0.64    1.99
   1   0  34   45.47    4.81
   1   0  35   -0.17    1.83
   1   0  36   -0.24    2.00
   1   0  37   -0.25    2.00
  -1  -1  37    4.43    2.15
  -1   1  37    6.89    3.31
  -1  -1  37    6.85    2.85
  -1  -1  36    4.95    2.79
  -1   1  36    5.25    2.90
  -1  -1  36    5.07    2.88
  -1   1  35   16.28    2.92
  -1  -1  35   15.58    3.57
  -1  -1  35   14.86    3.32
  -1   1  34    2.95    2.06
  -1  -1  34    4.25    2.59
  -1  -1  34    2.94    2.55
  -1   1  33    8.44    3.03
  -1  -1  33    6.21    2.71
  -1  -1  33    1.90    2.79
  -1  -1  32   28.73    3.29
  -1   1  32   26.66    4.25
  -1  -1  32   32.69    3.92
  -1  -1  31    5.12    2.78
  -1   1  31    5.25    2.97
  -1  -1  30  110.73    6.56
  -1   1  30  129.46    8.33
  -1   1  29    8.11    3.16
  -1  -1  29    8.58    2.17
  -1   1  28  162.41    9.05
  -1  -1  28  169.15    9.92
  -1   1  27   52.94    4.37
  -1  -1  27   56.88    4.82
  -1   1  27   40.46    3.43
  -1   1  26    3.01    2.77
  -1   1  26    3.10    1.59
  -1  -1  26    4.22    2.32
  -1   1  25   36.21    3.84
  -1   1  25   41.69    4.44
  -1  -1  25   38.90    4.11
  -1  -1  24   29.83    2.84
  -1   1  24   27.44    4.01
  -1   1  24   32.52    3.32
  -1   1  23  204.19   10.94
  -1  -1  23  208.54   11.01
  -1  -1  22   42.17    3.87
  -1   1  22   41.77    3.53
  -1   1  21   42.45    3.47
  -1  -1  21   39.54    2.86
  -1  -1  20   10.90    2.43
  -1   1  20   14.01    2.24
  -1  -1  19    1.08    1.21
  -1   1  19    1.15    1.46
  -1   1  18    0.54    1.25
  -1  -1  18    0.04    1.47
  -1  -1  17    0.91    1.45
  -1   1  17   -0.31    1.27
  -1  -1  16   92.95    5.47
  -1   1  16   76.44    4.47
  -1   1  15   84.61    4.70
  -1  -1  15   89.84    5.28
  -1   1  14   24.12    2.33
  -1  -1  14   25.56    2.93
   1  -1 -13   42.24    2.70
  -1  -1  13   48.03    3.82
  -1   1  13   46.76    3.17
   1  -1 -12  120.90    6.01
  -1  -1  12  149.20    7.12
  -1   1  12  145.58    6.87
   1  -1 -11  117.17    5.66
  -1   1  11  137.01    6.38
  -1  -1  11  139.10    7.48
   1  -1 -10  336.18   15.31
  -1   1  10  392.49   17.25
  -1  -1  10  431.76   20.09
   1   1  -9    2.10    1.52
   1  -1  -9    0.19    0.76
  -1  -1   9   -0.23    1.00
  -1   1   9   -0.68    0.89
  -1  -1   9    0.06    0.89
   1  -1  -8   30.91    2.07
   1   1  -8   23.18    2.85
  -1   1   8   33.58    2.31
  -1  -1   8   34.40    3.17
  -1  -1   8   32.09    2.73
  -1  -1   8   34.54    4.04
   1   1  -7  739.61   36.68
   1  -1  -7  686.93   31.44
  -1   1   7  793.90   35.74
  -1  -1   7  780.13   36.83
  -1  -1   7  730.22   34.54
  -1  -1   7  772.85   35.97
   1   1  -6   26.60    3.94
   1  -1  -6   24.68    2.14
   1   1  -6   25.36    2.87
  -1   1   6   26.43    2.08
  -1  -1   6   22.07    3.56
  -1  -1   6   25.69    2.57
  -1  -1   6   26.27    2.95
   1  -1  -5  125.76    5.90
   1   1  -5  143.46    7.64
   1   1  -5  132.55    7.60
   1   1  -5  126.93    7.53
  -1  -1   5  143.19    7.47
  -1  -1   5  119.06    9.02
  -1  -1   5  134.76    6.18
   1   1  -4  249.85   12.54
   1   1  -4  234.11   12.29
   1   1  -4  255.21   12.37
  -1   1   4  240.46    9.95
  -1  -1   4  255.13   11.76
  -1  -1   4  248.96   13.51
  -1  -1   4  248.90   11.15
   1  -1  -3 2188.30  112.43
   1   1  -3 2398.69  124.08
   1   1  -3 2437.97  125.29
  -1  -1   3 2692.13  143.62
  -1   1   3 2252.43  112.78
  -1  -1   3 2508.42  129.43
   1   1  -2 1004.04   48.03
   1   1  -2 1038.42   49.10
  -1  -1   2 1068.07   50.14
  -1   1   2  931.19   42.69
   1   1  -1 1000.73   47.42
  -1  -1   1 1026.37   48.09
   1   1   0 2056.07  104.53
  -1  -1   0 2279.27  114.09
   1   1   1  149.90    7.86
  -1  -1  -1  154.22    7.47
  -1   1  -1  145.94    5.88
   1   1   2  319.70   15.01
   1  -1   2  301.95   12.06
  -1  -1  -2  310.59   14.05
  -1   1  -2  318.38   13.46
  -1   1  -2  300.54   11.91
  -1   1  -2  338.70   13.87
   1   1   3 1427.92   68.86
   1  -1   3 1487.00   69.32
   1  -1   3 1441.26   68.81
  -1   1  -3 1496.99   69.98
  -1   1  -3 1552.48   73.95
  -1  -1  -3 1470.79   71.39
   1  -1   4  169.08    6.89
   1   1   4  167.91    8.87
   1  -1   4  182.35    8.05
  -1   1  -4  167.32    6.53
  -1   1  -4  173.58    7.58
  -1  -1  -4  162.62    7.18
   1   1   5 4172.39  229.87
   1  -1   5 3944.35  496.48
  -1   1  -5 4162.53  231.34
  -1  -1  -5 4039.70  223.80
   1  -1   6  107.36    4.88
   1   1   6  109.10    6.41
  -1  -1  -6  103.44    5.25
  -1   1  -6  102.24    4.99
   1  -1   7  606.47   27.07
   1   1   7  711.03   32.52
  -1  -1  -7  580.61   26.08
  -1   1  -7  587.75   26.21
   1  -1   8  883.14   40.51
   1   1   8  904.70   42.69
   1  -1   8  885.30   41.48
  -1   1  -8  857.50   40.61
  -1  -1  -8  824.92   38.43
   1  -1   9  907.70   42.28
   1  -1   9  952.61   44.33
   1   1   9  982.85   46.73
  -1  -1  -9  907.11   43.51
  -1   1  -9  922.23   43.86
   1  -1  10  183.02    8.74
   1  -1  10  172.68    8.17
   1   1  10  183.00    9.41
   1  -1  11  717.77   33.28
   1   1  11  704.89   32.58
   1  -1  11  698.93   32.06
   1   1  12  229.19   10.59
   1  -1  12  236.14   10.77
   1  -1  12  230.69   10.57
   1   1  13    0.59    1.32
   1  -1  13    1.33    1.27
   1  -1  13    1.46    1.24
   1  -1  14  471.93   22.20
   1  -1  14  461.02   21.62
   1   1  14  443.42   20.52
   1   1  15  296.69   14.82
   1  -1  15  301.38   14.14
   1  -1  15  296.52   14.64
   1  -1  16  469.88   22.04
   1  -1  16  462.28   21.49
   1   1  16  448.00   21.14
   1  -1  17  569.82   26.80
   1   1  17  611.23   29.50
   1  -1  17  571.08   27.33
   1  -1  18   43.42    3.36
   1   1  18   45.36    3.94
   1  -1  18   32.43    2.81
   1   1  19  150.58    8.41
   1  -1  19  150.71    7.84
   1   1  20   84.78    5.68
   1  -1  20   82.90    5.09
   1  -1  21   43.12    4.01
   1   1  21   41.82    3.97
   1  -1  22   38.38    3.51
   1   1  22   39.37    4.01
   1  -1  23   59.36    4.32
   1   1  23   68.26    5.13
   1  -1  24    0.04    1.49
   1   1  24   -0.73    1.81
   1   1  25    0.97    1.43
   1  -1  25    0.12    1.58
   1  -1  26   54.13    4.56
   1   1  26   61.63    5.24
   1   1  27    2.80    2.47
   1  -1  27    3.27    2.06
   1  -1  28   12.82    2.61
   1   1  28   14.28    3.13
   1   1  29    5.57    2.67
   1  -1  29    6.72    2.32
   1  -1  30    1.28    1.87
   1   1  30    1.80    2.40
   1  -1  31    2.79    2.14
   1   1  31    4.58    2.61
   1  -1  32    2.36    2.04
   1   1  32    3.53    2.51
   1  -1  33   13.69    2.76
   1   1  33   11.65    2.50
   1   1  34   35.62    4.36
   1  -1  34   30.99    3.70
   1   1  35    2.49    2.52
   1  -1  35    0.91    2.08
   1  -1  36   53.74    4.88
   1   1  36   56.91    5.72
   1  -1  37    2.93    2.41
   1   1  37    4.13    2.78
  -1  -2  37   -2.02    2.16
  -1  -2  37   -0.88    2.33
  -1   2  37    0.90    2.77
  -1  -2  36    6.07    2.91
  -1  -2  36    7.33    2.74
  -1   2  36    5.79    3.52
  -1  -2  35    4.04    2.59
  -1  -2  35    3.09    2.51
  -1   2  35    3.14    2.24
  -1   2  34   10.16    2.53
  -1  -2  34    6.96    3.17
  -1  -2  33    0.17    1.99
  -1   2  33    0.53    2.38
  -1  -2  32    7.25    2.16
  -1   2  32   10.63    3.36
  -1  -2  31   -1.02    1.34
  -1   2  31    1.67    1.55
  -1   2  30   42.78    4.80
  -1  -2  30   42.35    4.37
  -1  -2  29   25.23    3.63
  -1   2  29   21.78    4.04
  -1  -2  28   71.74    5.75
  -1   2  28   70.75    5.05
  -1   2  27   25.16    4.07
  -1  -2  27   24.85    2.84
  -1  -2  26    1.41    2.15
  -1   2  26    1.99    2.49
  -1  -2  25  155.00    9.02
  -1   2  25  125.30    7.37
  -1  -2  24   23.86    2.63
  -1   2  24   22.24    3.69
  -1  -2  23    3.32    2.36
  -1   2  23    4.86    2.60
  -1   2  22   51.39    4.53
  -1  -2  22   42.12    3.92
  -1  -2  21   11.32    2.56
  -1   2  21    7.85    2.91
  -1   2  20   82.26    4.94
  -1  -2  20   86.41    4.86
  -1  -2  19   47.32    4.02
  -1   2  19   42.59    4.32
  -1  -2  18  966.61   47.20
  -1   2  18  895.66   43.73
  -1   2  17    2.99    2.32
  -1   2  16   61.23    4.58
  -1  -2  16   58.00    3.66
  -1   2  15  242.82   11.55
  -1  -2  15  244.03   11.45
  -1   2  14  339.90   16.55
  -1  -2  14  345.45   15.86
   1  -2 -13  145.57    7.03
  -1  -2  13  162.17    8.89
  -1   2  13  165.93    8.98
   1  -2 -12  923.82   45.46
  -1   2  12  996.12   47.74
  -1  -2  12 1026.60   49.05
   1  -2 -11  430.74   19.77
  -1   2  11  474.46   22.79
  -1  -2  11  442.31   21.65
   1  -2 -10  447.77   19.74
  -1  -2  10  525.03   25.37
  -1  -2  10  458.47   21.82
  -1   2  10  491.92   23.31
   1  -2  -9    5.29    1.02
   1   2  -9    6.60    1.94
  -1   2   9    5.21    2.18
  -1  -2   9    6.25    2.73
  -1  -2   9    8.20    1.52
   1  -2  -8  224.59    9.30
   1   2  -8  230.53   11.02
   1   2  -8  246.80   11.52
  -1  -2   8  225.80   10.50
  -1   2   8  225.12   10.29
  -1  -2   8  225.36   11.17
   1   2  -7   77.46    4.72
   1   2  -7   74.97    4.54
   1   2  -7   66.40    4.84
   1  -2  -7   73.49    3.20
  -1   2   7   76.82    4.62
  -1  -2   7   79.05    4.31
  -1  -2   7   79.04    5.43
   1   2  -6   54.37    3.89
   1  -2  -6   56.51    2.54
   1   2  -6   67.86    5.93
   1   2  -6   56.74    4.86
  -1   2   6   51.33    3.59
  -1  -2   6   60.05    5.03
  -1  -2   6   55.16    3.46
   1  -2  -5  236.96    9.58
   1   2  -5  243.25   11.79
   1   2  -5  245.42   12.94
   1   2  -5  286.75   16.40
  -1  -2   5  291.70   16.15
  -1   2   5  236.35   11.31
  -1  -2   5  244.67   11.52
   1  -2  -4 2005.09   99.94
   1   2  -4 2385.33  124.34
   1   2  -4 2326.17  119.86
  -1  -2   4 2322.93  120.88
  -1   2   4 2439.71  125.52
  -1  -2   4 2714.01  144.50
   1   2  -3  144.24    7.68
  -1  -2   3  148.93    7.33
  -1  -2   3  170.91   11.78
  -1   2   3  155.19    7.82
   1   2  -2 1132.80   54.68
  -1  -2   2 1194.11   57.60
  -1   2   2 1273.58   59.62
  -1  -2   2 1202.29   63.05
   1   2  -1 1034.72   49.50
  -1  -2   1 1087.44   51.96
  -1   2   1 1148.51   52.58
   1  -2   0   64.31    2.65
   1   2   0   54.94    3.40
  -1  -2   0   59.37    3.63
  -1   2   0   62.57    2.85
   1   2   1  128.79    6.34
   1  -2   1  154.50    6.30
  -1  -2  -1  139.31    6.26
   1  -2   2 1052.20   47.86
   1   2   2  989.30   47.23
  -1   2  -2 1026.47   47.56
  -1  -2  -2  998.34   47.57
   1  -2   3  286.58   12.64
   1   2   3  275.17   13.34
  -1  -2  -3  264.61   12.07
  -1   2  -3  267.05   12.18
  -1   2  -3  300.40   13.33
   1  -2   4  781.66   35.73
   1   2   4  774.46   36.50
  -1   2  -4  733.62   33.92
  -1   2  -4  777.58   35.60
  -1  -2  -4  675.26   31.24
   1   2   5  237.34   11.81
   1  -2   5  237.65   10.75
  -1  -2  -5  214.36   10.00
  -1   2  -5  224.31   10.48
  -1   2  -5  256.34   11.62
   1  -2   6  215.35    8.34
   1   2   6  239.36   11.72
   1  -2   6  230.15   10.31
   1  -2   6  222.24    8.61
   1  -2   6  226.01   10.30
  -1   2  -6  246.32   11.26
  -1  -2  -6  198.80    8.87
  -1   2  -6  211.89   10.10
   1  -2   7    4.50    0.75
   1  -2   7    5.07    0.76
   1  -2   7    5.21    1.85
   1  -2   7    4.75    1.50
   1   2   7    5.41    2.20
  -1   2  -7    5.10    1.11
   1  -2   8    5.98    0.87
   1  -2   8    5.72    1.52
   1  -2   8    6.06    1.55
   1   2   8    6.74    1.67
  -1   2  -8    4.00    1.13
   1  -2   9   94.94    4.34
   1  -2   9   95.00    4.52
   1  -2   9   99.28    5.27
   1   2   9   98.92    5.25
  -1   2  -9   91.78    4.65
   1  -2  10    3.96    1.04
   1  -2  10    2.60    1.50
   1  -2  10    3.41    1.50
   1   2  10    2.54    1.53
   1  -2  11   -0.28    1.11
   1   2  11    0.21    1.44
   1  -2  11    0.15    0.60
   1  -2  12    8.54    1.21
   1   2  12    9.03    1.79
   1  -2  12   10.44    1.99
   1   2  13   73.92    4.41
   1  -2  13   86.08    4.98
   1  -2  13   80.19    4.21
   1  -2  14  112.77    5.35
   1  -2  14  106.33    5.43
   1   2  14  108.36    5.71
   1  -2  15   19.61    2.11
   1   2  15   21.95    2.99
   1  -2  15   19.53    2.48
   1   2  16   45.45    4.25
   1  -2  16   50.90    3.84
   1  -2  16   49.63    3.11
   1  -2  17  326.98   15.18
   1  -2  17  327.91   15.69
   1   2  17  327.78   15.45
   1  -2  18   10.42    2.38
   1   2  18   10.99    2.82
   1  -2  18    9.35    1.65
   1  -2  19    8.29    2.34
   1  -2  19    8.53    1.57
   1   2  19    8.79    2.71
   1  -2  20   37.38    2.96
   1   2  20   38.82    3.30
   1  -2  20   40.16    3.08
   1   2  21   15.14    2.42
   1  -2  21   15.16    2.15
   1  -2  21   14.69    2.79
   1  -2  22    3.00    1.57
   1  -2  22    3.13    2.25
   1   2  22    3.61    1.89
   1   2  23  114.66    6.77
   1  -2  23  113.70    6.59
   1  -2  23  119.12    6.62
   1  -2  24   43.00    4.15
   1  -2  24   39.66    4.51
   1   2  24   39.17    3.93
   1   2  25  276.40   14.50
   1  -2  25  273.25   14.26
   1  -2  25  261.94   13.42
   1   2  26  306.95   15.86
   1  -2  26  298.80   15.67
   1   2  27   -0.85    2.18
   1  -2  27   -0.11    1.39
   1  -2  28    6.23    2.10
   1   2  28    6.84    2.91
   1  -2  29   33.28    3.32
   1   2  29   37.34    4.28
   1  -2  30    3.09    1.87
   1   2  30    4.98    2.11
   1   2  31   64.42    6.05
   1  -2  31   62.38    4.85
   1   2  32   14.62    3.36
   1  -2  32    9.31    2.39
   1  -2  33    2.05    1.87
   1   2  33    1.31    2.57
   1   2  34    4.95    2.93
   1  -2  34    3.28    2.08
   1  -2  35   -1.13    1.54
   1   2  35    0.85    1.58
   1   2  36    0.53    2.52
  -1   3  35    2.85    2.24
  -1  -3  35    0.45    2.71
  -1   3  34   17.00    4.15
  -1  -3  34   18.78    3.89
  -1   3  33   73.96    5.41
  -1  -3  33   73.44    5.46
  -1  -3  32   23.20    4.09
  -1   3  32   30.22    4.17
  -1  -3  31    6.96    3.11
  -1   3  31    6.23    3.00
  -1   3  30    8.45    3.17
  -1  -3  30    9.13    3.02
  -1   3  29   -0.38    2.17
  -1  -3  29    0.62    1.51
  -1  -3  28   29.40    3.01
  -1   3  28   29.29    4.10
  -1   3  27   22.65    3.89
  -1  -3  27   30.41    3.78
  -1   3  26   47.39    4.70
  -1  -3  26   43.38    4.47
  -1  -3  25   24.78    2.80
  -1   3  25   22.10    2.88
  -1   3  24   67.44    5.56
  -1  -3  24   70.31    5.42
  -1   3  23    6.08    2.71
  -1  -3  23    4.70    1.82
  -1   3  22   28.44    2.94
  -1  -3  22   26.63    3.41
  -1   3  21    1.96    2.28
  -1  -3  21    1.97    1.45
  -1   3  20    0.47    1.88
  -1  -3  20    0.13    1.64
  -1   3  19   10.38    2.64
  -1  -3  19   10.92    2.51
  -1  -3  18    0.08    1.15
  -1   3  18    0.30    1.17
  -1   3  17   27.36    2.57
  -1  -3  17   25.63    3.21
  -1   3  16  226.20   10.76
  -1  -3  16  224.44   11.57
  -1  -3  15   25.69    3.22
  -1   3  15   23.39    2.34
   1  -3 -14    8.99    1.13
  -1  -3  14   10.77    2.29
  -1   3  14   10.89    1.70
   1  -3 -13   21.15    1.60
  -1  -3  13   24.52    2.38
  -1   3  13   25.04    2.73
   1   3 -12   50.25    3.64
   1  -3 -12   47.09    2.40
  -1  -3  12   53.47    4.29
  -1   3  12   53.96    3.96
   1   3 -11  177.57    9.65
   1  -3 -11  162.06    7.25
  -1  -3  11  189.65   10.20
  -1   3  11  183.77    9.20
   1  -3 -10    5.85    0.69
   1   3 -10    4.50    1.21
   1   3 -10    7.27    2.53
  -1  -3  10    6.59    2.38
  -1   3  10    7.44    1.87
   1   3  -9   13.26    2.04
   1  -3  -9   13.24    1.00
   1   3  -9   13.65    2.22
  -1   3   9   16.42    2.10
  -1  -3   9   18.11    3.12
   1   3  -8    1.70    2.24
   1  -3  -8    1.79    0.58
   1   3  -8    1.45    1.38
  -1  -3   8    1.90    2.21
  -1   3   8    1.82    1.44
  -1  -3   8    1.72    0.98
   1   3  -7   12.57    2.30
   1   3  -7   14.00    2.11
  -1  -3   7   27.12    3.94
  -1   3   7   13.87    1.99
  -1  -3   7   10.32    1.61
   1   3  -6  361.60   16.80
   1   3  -6  373.68   17.48
   1  -3  -6  347.26   14.33
  -1   3   6  375.56   17.12
  -1  -3   6  366.97   18.02
  -1  -3   6  347.42   16.36
   1   3  -5   70.48    4.32
   1   3  -5   59.22    4.39
  -1  -3   5   89.57    6.54
  -1   3   5   74.57    4.76
  -1  -3   5   63.80    3.81
   1   3  -4  660.77   31.42
   1   3  -4  672.68   31.82
  -1  -3   4  662.53   33.37
  -1  -3   4  663.35   32.00
  -1   3   4  713.85   32.71
   1  -3  -3  479.86   20.98
   1   3  -3  517.98   24.11
  -1  -3   3  521.41   24.60
  -1   3   3  556.21   24.69
  -1  -3   3  498.41   25.93
   1  -3  -2    4.93    0.73
   1   3  -2    3.43    1.87
  -1  -3   2    7.06    1.38
  -1  -3   2    8.51    3.71
  -1   3   2    2.15    1.14
   1   3  -1  116.87    6.26
   1  -3  -1  119.77    4.78
  -1   3   1  120.12    5.20
  -1  -3   1  117.17    5.92
  -1  -3   1  123.63    9.20
   1  -3   0   25.36    1.47
   1   3   0   22.00    2.72
  -1  -3   0   20.65    2.04
  -1   3   0   21.84    1.72
   1   3   1  274.93   13.07
   1  -3   1  303.24   12.48
  -1   3  -1  282.95   13.51
   1  -3   2   43.85    2.41
   1   3   2   36.48    3.27
  -1   3  -2   38.81    3.21
   1  -3   3   87.76    3.49
   1   3   3   80.95    5.13
   1  -3   3   88.47    4.21
  -1   3  -3   76.97    3.21
  -1   3  -3   83.97    4.95
   1  -3   4   -0.13    0.61
   1  -3   4    0.20    0.29
   1   3   4    0.20    1.27
  -1   3  -4   -0.58    1.12
  -1   3  -4   -0.05    1.15
  -1   3  -4   -0.15    0.35
   1  -3   5   14.89    0.78
   1   3   5   17.22    2.65
   1  -3   5   16.82    1.54
  -1   3  -5   16.00    2.33
  -1   3  -5   13.90    1.98
   1  -3   6  148.88    7.10
   1  -3   6  130.06    4.88
   1   3   6  141.42    7.65
  -1   3  -6  131.79    6.77
  -1   3  -6  136.84    7.11
   1  -3   7   18.61    2.19
   1   3   7   17.67    2.73
   1  -3   7   18.00    0.95
  -1   3  -7   18.23    2.45
  -1   3  -7   15.77    1.90
   1  -3   8    0.32    1.00
   1   3   8    0.79    1.11
   1  -3   8    0.25    0.39
  -1   3  -8    0.26    1.33
   1  -3   9   22.93    2.15
   1  -3   9   23.24    1.28
   1   3   9   24.37    2.33
  -1   3  -9   22.04    2.06
   1  -3  10   -0.21    0.48
   1   3  10   -0.11    1.12
   1  -3  10   -0.51    1.08
   1  -3  11    7.16    0.93
   1  -3  11    8.62    1.63
   1   3  11    8.92    2.45
   1   3  12  318.13   14.93
   1  -3  12  308.43   13.53
   1  -3  12  328.39   15.26
   1   3  13   21.24    2.58
   1  -3  13   24.85    1.63
   1  -3  13   22.85    2.56
   1  -3  14   59.78    3.23
   1   3  14   67.86    4.12
   1  -3  14   67.25    4.27
   1   3  15    5.24    1.66
   1  -3  15    4.49    1.04
   1  -3  15    6.48    1.77
   1   3  16  100.23    6.20
   1  -3  16   83.56    4.44
   1  -3  16   93.36    5.44
   1  -3  17   16.00    1.53
   1   3  17   16.88    3.14
   1  -3  17   19.62    1.70
   1  -3  17   18.34    2.67
   1  -3  18    4.01    1.47
   1   3  18    4.07    1.81
   1  -3  18    4.14    1.18
   1   3  19   27.64    3.39
   1  -3  19   26.78    3.13
   1  -3  19   25.84    2.12
   1  -3  20   17.07    1.84
   1   3  20   19.16    3.18
   1  -3  20   17.91    2.81
   1   3  21   56.48    4.04
   1  -3  21   52.23    4.38
   1  -3  21   49.60    3.23
   1  -3  22   -0.62    1.09
   1  -3  22   -0.35    1.81
   1   3  22   -0.22    2.20
   1   3  23   89.81    6.87
   1  -3  23   82.91    5.02
   1  -3  23   84.14    5.36
   1  -3  24  186.01    9.83
   1   3  24  212.69   12.50
   1  -3  24  208.55   10.93
   1   3  25   19.47    3.89
   1  -3  25   20.02    2.44
   1  -3  25   19.54    3.52
   1  -3  26    3.16    1.62
   1  -3  26    4.07    2.50
   1   3  26    3.89    2.82
   1   3  27   36.44    4.68
   1  -3  27   32.78    3.07
   1  -3  27   34.88    4.34
   1  -3  28   25.68    2.93
   1  -3  28   31.52    3.37
   1   3  28   25.95    4.37
   1   3  29  126.29    8.92
   1  -3  29  115.61    7.63
   1   3  30   38.69    3.85
   1   3  31    1.50    2.71
   1   3  32   23.08    4.21
   1   3  33    1.36    2.80
   1   3  34    2.55    2.29
   1   3  35  118.21    9.24
  -1   4  33   10.61    3.42
  -1  -4  33    7.97    3.22
  -1   4  32    0.46    1.95
  -1  -4  32   -0.31    1.80
  -1  -4  31   -2.37    2.39
  -1   4  31   -0.56    1.93
  -1   4  30   56.26    5.49
  -1  -4  30   50.83    4.10
  -1   4  29    4.14    2.61
  -1  -4  29    2.04    2.59
  -1  -4  28    6.87    2.79
  -1   4  28    9.36    3.11
  -1  -4  27    1.37    2.32
  -1   4  27    2.08    2.40
  -1  -4  26   29.10    3.04
  -1   4  26   29.19    4.28
  -1   4  25   31.67    3.26
  -1  -4  25   27.33    3.98
  -1   4  24   41.70    3.69
  -1  -4  24   37.75    4.42
  -1   4  23   79.51    6.48
  -1  -4  23   87.87    6.12
  -1   4  22   58.62    5.37
  -1  -4  22   58.36    4.92
  -1   4  21   82.17    6.35
  -1  -4  21   86.18    6.18
  -1   4  20   86.31    6.16
  -1  -4  20   85.71    6.10
  -1  -4  19   19.59    3.19
  -1   4  19   15.60    3.13
  -1  -4  18   17.51    2.27
  -1   4  18   20.00    3.13
  -1  -4  17   35.47    3.86
  -1   4  17   35.68    3.07
  -1  -4  16  340.91   17.57
  -1   4  16  332.01   17.01
  -1  -4  15   15.77    3.15
  -1   4  15   18.00    2.86
   1  -4 -14    0.97    0.56
   1   4 -14    1.81    1.72
  -1  -4  14    0.26    1.84
  -1   4  14    1.30    1.74
   1   4 -13  174.56    9.13
   1  -4 -13  144.70    7.01
  -1  -4  13  186.91   10.04
  -1   4  13  178.76    9.30
   1   4 -12    0.03    1.62
   1  -4 -12   -0.11    0.42
  -1  -4  12   -0.67    1.32
  -1   4  12    1.18    1.13
   1   4 -11   21.40    1.88
   1  -4 -11   18.68    1.32
   1   4 -11   23.59    3.56
  -1  -4  11   27.39    3.74
  -1   4  11   20.42    2.64
   1  -4 -10  224.28   10.04
   1   4 -10  260.47   12.28
   1   4 -10  272.07   14.10
  -1  -4  10  256.52   13.30
  -1   4  10  263.56   12.86
   1  -4  -9    1.65    0.46
   1   4  -9    1.31    1.29
   1   4  -9    0.62    1.77
  -1  -4   9    0.46    2.27
  -1   4   9    1.38    1.89
   1   4  -8   -0.64    1.22
   1   4  -8    3.08    2.11
   1  -4  -8   -0.08    0.44
  -1   4   8   -1.37    1.20
   1  -4  -7  385.69   17.07
   1   4  -7  434.04   20.24
   1   4  -7  451.41   22.70
  -1  -4   7  482.74   24.96
  -1   4   7  450.92   21.67
   1   4  -6  190.10   11.03
   1   4  -6  197.20   10.14
  -1  -4   6  198.51   11.39
  -1   4   6  197.99    9.75
   1   4  -5  118.73    6.26
   1   4  -5  123.70    7.96
  -1   4   5  118.82    6.16
  -1  -4   5  119.33    8.25
   1  -4  -4   95.50    4.91
   1   4  -4  115.42    6.15
  -1   4   4  122.82    6.12
  -1  -4   4  134.87    8.27
   1   4  -3  623.95   29.71
   1  -4  -3  543.68   24.58
  -1   4   3  657.40   29.90
  -1  -4   3  561.21   28.58
   1   4  -2  461.70   21.85
   1  -4  -2  459.83   20.63
  -1   4   2  471.32   21.18
  -1  -4   2  484.87   26.20
   1  -4  -1   68.42    3.35
   1   4  -1   67.33    4.37
  -1  -4   1   64.63    6.59
  -1   4   1   62.64    3.53
   1   4   0   20.66    2.49
   1  -4   0   18.32    1.43
  -1  -4   0   30.01    4.73
  -1   4   0   18.04    1.53
   1  -4   1  433.39   18.66
   1  -4   1  427.61   19.17
   1   4   1  408.27   19.36
  -1   4  -1  419.60   18.47
   1  -4   2   32.08    1.87
   1   4   2   30.59    2.91
   1  -4   2   25.21    1.65
   1  -4   3   66.43    3.15
   1  -4   3   68.17    3.04
   1   4   3   62.97    4.31
  -1   4  -3   66.51    4.90
  -1   4  -3   61.94    2.96
   1   4   4   14.18    2.35
   1  -4   4   12.36    1.48
   1  -4   4   12.84    0.96
  -1   4  -4   11.55    1.03
  -1   4  -4   12.86    2.03
  -1   4  -4   13.52    2.44
   1   4   5   22.95    2.74
   1  -4   5   23.42    1.25
   1  -4   5   25.05    1.97
  -1   4  -5   22.01    2.72
  -1   4  -5   19.94    2.63
  -1   4  -5   21.46    1.24
   1  -4   6    8.11    1.28
   1  -4   6    9.11    0.69
   1   4   6    9.90    1.75
  -1   4  -6    7.27    1.55
  -1   4  -6   10.08    2.15
   1  -4   7   22.44    1.74
   1  -4   7   20.28    1.03
   1   4   7   15.79    2.73
  -1   4  -7   21.36    2.65
   1  -4   8    4.00    1.26
   1  -4   8    2.58    0.50
   1   4   8    4.26    2.20
  -1   4  -8    3.78    2.07
   1  -4   9  336.13   16.04
   1   4   9  332.08   16.31
   1  -4   9  294.96   12.49
  -1   4  -9  312.50   15.41
   1  -4  10   12.04    0.88
   1   4  10   13.33    2.34
   1  -4  10   12.37    2.04
  -1   4 -10   11.69    2.73
   1  -4  11  204.51   10.08
   1   4  11  213.49   11.18
   1  -4  11  191.25    8.13
  -1   4 -11  192.34    9.47
   1   4  12    1.37    1.56
   1  -4  12    2.05    0.64
   1  -4  12    2.97    1.41
   1   4  13   21.47    3.05
   1  -4  13   19.62    2.21
   1  -4  13   14.15    1.13
   1   4  14   -0.75    1.95
   1  -4  14   -0.16    0.53
   1  -4  14   -0.64    1.29
   1   4  15  190.93   10.70
   1  -4  15  163.29    7.79
   1  -4  15  187.33    9.68
   1   4  16   56.93    5.20
   1  -4  16   57.54    3.58
   1   4  17   98.36    5.94
   1  -4  17  103.23    6.15
   1   4  18   14.91    3.14
   1  -4  18   10.54    1.42
   1  -4  18   10.64    2.37
   1   4  19    6.43    2.75
   1  -4  19    5.55    2.19
   1  -4  19    6.87    1.06
   1  -4  20    8.71    1.46
   1   4  20    9.51    3.01
   1  -4  20   11.31    2.48
   1   4  21    3.20    1.90
   1  -4  21    3.10    1.21
   1  -4  21    3.91    2.19
   1   4  22   39.10    4.61
   1  -4  22   41.81    4.16
   1   4  23   66.39    5.82
   1  -4  23   66.75    5.34
   1  -4  24    0.92    2.09
   1   4  24    2.52    1.89
   1   4  25   16.43    2.66
   1  -4  25   13.09    2.26
   1   4  26   42.79    4.16
   1  -4  26   49.76    4.93
   1  -4  27  161.39   10.17
   1   4  27  170.64    9.76
   1   4  28   87.79    6.33
   1  -4  28   90.82    7.03
   1   4  29   -0.01    1.53
   1  -4  29   -0.25    2.01
   1   4  30   -0.17    1.78
   1  -4  30    1.15    1.66
   1   4  31   20.33    3.64
   1  -4  31    3.32    1.39
   1   4  32    4.76    3.39
   1   4  33    3.92    3.15
  -1   5  31    9.71    3.39
  -1  -5  31    8.75    3.10
  -1   5  30   12.86    2.96
  -1  -5  30   20.03    3.52
  -1  -5  29    3.09    2.32
  -1   5  29    0.26    2.56
  -1  -5  28   11.12    2.30
  -1   5  28   16.28    3.42
  -1  -5  27   23.49    3.55
  -1   5  27   18.19    3.73
  -1   5  26   35.93    4.58
  -1  -5  26   42.35    4.41
  -1   5  25    1.10    1.80
  -1  -5  25   -1.11    1.75
  -1  -5  24   12.80    3.03
  -1   5  24   16.18    3.23
  -1  -5  23   57.56    4.95
  -1   5  23   58.18    5.22
  -1  -5  22    0.76    1.43
  -1   5  22    0.48    2.14
  -1  -5  21    7.29    2.38
  -1   5  21    7.28    2.67
  -1  -5  20   51.28    3.80
  -1   5  20   60.38    4.95
  -1   5  19   77.86    5.67
  -1  -5  19   71.10    5.61
  -1  -5  18   33.00    3.13
  -1   5  18   41.40    4.10
  -1  -5  17   64.76    4.89
  -1   5  17   60.72    4.99
  -1   5  16   17.59    2.87
  -1  -5  16   12.39    2.73
   1   5 -15   19.77    3.73
  -1   5  15   15.63    2.79
  -1  -5  15   16.32    2.74
   1   5 -14   25.33    3.87
  -1  -5  14   24.06    2.93
  -1   5  14   20.90    2.92
   1   5 -13    1.57    1.75
  -1   5  13   -0.02    1.55
  -1  -5  13    0.46    1.69
   1   5 -12   23.48    3.93
  -1   5  12   23.25    2.71
  -1  -5  12   19.73    2.87
   1   5 -11   16.98    2.59
   1   5 -11   19.91    3.76
  -1  -5  11   15.36    2.90
  -1   5  11   16.48    2.64
   1   5 -10   89.37    5.45
   1   5 -10   90.14    6.83
  -1   5  10   93.43    5.50
  -1  -5  10   82.59    6.13
   1   5  -9   19.17    2.71
   1   5  -9   22.09    3.03
  -1   5   9   18.75    2.58
  -1  -5   9   22.35    3.28
   1  -5  -8   87.86    5.29
   1   5  -8  107.60    7.54
   1   5  -8  110.96    6.36
  -1  -5   8  114.53    7.51
  -1   5   8  107.77    6.14
   1   5  -7   89.16    5.01
   1  -5  -7   70.17    4.45
   1   5  -7   95.33    7.04
  -1   5   7   89.44    5.87
  -1  -5   7   89.21    6.36
   1   5  -6   96.58    5.87
   1  -5  -6   72.34    4.12
   1   5  -6   89.28    5.01
  -1  -5   6  105.60    6.99
  -1   5   6   94.70    5.28
   1   5  -5  101.52    5.50
   1  -5  -5   90.47    4.54
   1   5  -5  103.31    7.26
  -1   5   5  103.43    5.56
  -1  -5   5   92.36    6.70
   1  -5  -4   27.41    2.02
   1   5  -4   34.27    2.95
  -1   5   4   34.55    2.74
  -1  -5   4   41.09    4.42
   1  -5  -3   38.26    2.43
   1   5  -3   44.50    3.48
  -1  -5   3   48.56    4.76
  -1   5   3   48.00    3.42
   1   5  -2  151.78    7.92
   1  -5  -2  143.64    6.45
  -1  -5   2  137.92    9.27
  -1   5   2  151.42    7.25
   1  -5  -1  108.77    5.06
   1   5  -1  111.98    6.33
  -1  -5   1   98.94    8.16
  -1   5   1  120.13    6.02
   1   5   0   26.06    2.87
   1  -5   0   24.30    1.83
  -1  -5   0   26.01    4.41
  -1   5   0   22.55    1.89
   1  -5   1  120.03    5.49
   1   5   1  111.10    6.76
  -1  -5  -1  119.12    9.21
  -1   5  -1  113.40    5.57
   1   5   2  176.69    9.41
   1  -5   2  184.67    8.12
   1  -5   2  177.77    8.38
  -1   5  -2  170.73    7.70
  -1  -5  -2  194.30   13.21
   1  -5   3   11.73    1.46
   1   5   3    8.47    2.36
   1  -5   3    7.39    1.17
  -1  -5  -3    4.13    4.55
  -1   5  -3    8.69    1.17
   1  -5   4   72.74    3.66
   1  -5   4   70.32    3.41
   1   5   4   74.00    4.91
  -1   5  -4   71.72    5.11
  -1   5  -4   62.85    3.12
   1  -5   5    7.58    1.47
   1  -5   5    7.33    0.86
   1   5   5    8.34    2.35
  -1   5  -5    8.34    2.36
  -1   5  -5    7.42    0.87
   1   5   6    7.06    2.20
   1  -5   6    7.05    0.84
   1  -5   6    7.75    1.21
  -1   5  -6    6.62    0.81
  -1   5  -6    7.91    2.33
   1  -5   7   24.50    1.44
   1  -5   7   24.54    1.97
   1   5   7   24.50    3.16
  -1   5  -7   29.58    3.32
   1   5   8   21.62    3.30
   1  -5   8   23.50    2.51
   1  -5   8   21.48    1.32
  -1   5  -8   19.49    3.19
   1   5   9  144.60    8.91
   1  -5   9  139.63    7.49
  -1   5  -9  146.16    8.66
   1  -5  10  236.86   12.06
   1   5  10  240.75   13.49
  -1   5 -10  237.28   12.77
   1  -5  11   68.62    4.72
   1   5  11   70.26    6.37
  -1   5 -11   70.66    5.58
   1  -5  12  216.53   11.46
   1   5  12  218.67   13.34
  -1   5 -12  203.45   11.87
   1   5  13  448.92   24.08
   1  -5  13  455.25   23.11
   1  -5  14    1.98    1.77
   1   5  14    0.79    2.73
   1   5  15    1.02    2.00
   1  -5  15   -0.06    1.30
   1   5  16  125.72    8.21
   1  -5  16  119.65    7.04
   1   5  17   -2.32    2.11
   1  -5  17    0.37    1.40
   1  -5  18   37.71    3.63
   1   5  18   39.00    4.28
   1   5  19    8.37    2.93
   1  -5  19    6.82    2.28
   1  -5  20   15.48    2.64
   1   5  20   14.65    3.29
   1   5  21  112.67    6.85
   1  -5  21  110.84    7.31
   1   5  22   22.79    3.85
   1  -5  22   25.29    3.37
   1  -5  23   12.67    2.73
   1   5  23   10.07    3.18
   1   5  24    1.57    1.83
   1  -5  24    2.14    2.17
   1   5  25   53.96    5.66
   1  -5  25   52.63    4.79
   1   5  26   17.20    3.51
   1  -5  26   12.94    3.07
   1   5  27   -0.09    2.26
   1  -5  27    0.81    2.06
   1   5  28   11.59    3.61
   1  -5  28   14.86    3.32
   1   5  29    2.05    2.69
   1  -5  29    3.47    2.65
   1   5  30   29.30    4.26
   1  -5  30   21.29    3.95
  -1  -6  27    3.62    2.38
  -1   6  27    4.21    2.56
  -1   6  26    1.17    2.25
  -1  -6  26    1.51    1.62
  -1  -6  25   11.35    2.99
  -1   6  25   13.84    3.27
  -1   6  24   31.72    4.02
  -1  -6  24   25.36    3.58
  -1  -6  23    0.61    1.48
  -1   6  23    1.45    1.70
  -1  -6  22   70.37    5.46
  -1   6  22   76.10    6.07
  -1   6  21   60.67    5.52
  -1  -6  21   63.60    5.21
  -1   6  20    4.32    1.84
  -1  -6  20    6.67    2.30
  -1  -6  19   13.43    2.56
  -1   6  19   11.63    2.76
  -1  -6  18    0.05    1.74
  -1   6  18    1.09    1.32
  -1   6  17    6.58    2.19
  -1  -6  17    2.80    2.22
   1   6 -16   48.91    4.29
  -1  -6  16   42.67    3.35
  -1   6  16   51.65    4.36
   1   6 -15    0.24    1.76
  -1  -6  15    0.33    1.73
  -1   6  15    1.43    1.70
   1   6 -14    8.20    2.42
  -1  -6  14    7.05    2.24
  -1   6  14    5.27    2.15
   1   6 -13   17.95    3.81
  -1   6  13   15.01    2.54
  -1  -6  13   13.48    2.60
   1   6 -12   11.14    3.01
  -1   6  12    6.17    2.00
  -1  -6  12    5.66    2.23
   1   6 -11   10.79    3.62
   1   6 -11   10.20    1.87
  -1   6  11    8.17    2.86
  -1  -6  11    3.37    2.79
   1   6 -10  231.51   12.09
   1   6 -10  239.91   12.95
  -1   6  10  240.23   13.11
  -1  -6  10  211.59   12.40
   1   6  -9  126.78    7.41
   1   6  -9  144.16   10.72
  -1   6   9  125.00    8.33
  -1  -6   9  155.52   10.51
   1   6  -8  390.34   21.62
   1   6  -8  343.16   17.41
  -1   6   8  380.28   20.12
  -1  -6   8  366.48   20.68
   1   6  -7  287.98   14.41
   1   6  -7  312.07   16.44
  -1   6   7  299.75   15.89
  -1  -6   7  296.32   17.88
   1   6  -6   88.86    6.08
  -1   6   6   84.15    6.33
  -1  -6   6  105.78    7.52
   1   6  -5  112.68    6.51
  -1  -6   5  145.64    9.99
  -1   6   5  112.70    6.34
   1   6  -4   12.44    2.93
   1   6  -4   12.36    2.09
  -1  -6   4   17.11    3.32
  -1   6   4   11.25    2.30
   1   6  -3   14.96    2.36
  -1  -6   3   15.87    3.62
  -1   6   3   18.44    1.95
   1   6  -2   15.72    2.59
  -1  -6   2   25.79    3.74
  -1   6   2   22.97    2.23
   1   6  -1    9.43    2.12
   1  -6  -1    8.67    1.14
  -1  -6   1    9.84    3.48
  -1   6   1   11.67    1.91
   1   6   0   22.01    2.72
   1  -6   0   16.02    1.51
  -1   6   0   15.99    1.71
  -1  -6   0   26.50    4.23
   1  -6   1  119.32    5.83
   1   6   1  137.40    7.81
  -1   6  -1  127.19    6.47
  -1  -6  -1  145.14   10.64
   1  -6   2   57.04    3.40
   1   6   2   63.36    4.58
  -1   6  -2   51.62    3.11
   1  -6   3    1.22    1.16
   1   6   3    1.23    2.62
  -1   6  -3    8.19    1.23
   1  -6   4  297.35   14.68
   1   6   4  302.17   15.80
  -1  -6  -4  326.86   21.40
  -1   6  -4  301.53   16.19
   1   6   5    1.64    2.15
  -1   6  -5    0.88    2.29
  -1  -6  -5    3.34    4.27
   1  -6   6    9.73    1.68
   1   6   6    7.19    2.63
  -1  -6  -6   10.29    5.33
  -1   6  -6    9.70    2.62
   1  -6   7    1.86    1.34
   1   6   7    1.71    2.05
  -1   6  -7    1.78    2.24
   1  -6   8   40.34    3.16
   1   6   8   38.33    4.03
  -1   6  -8   38.83    3.99
   1  -6   9    5.51    1.46
   1   6   9    5.42    2.49
  -1   6  -9    6.44    2.58
   1  -6  10   14.73    2.00
   1   6  10   17.30    2.90
  -1   6 -10   14.53    3.01
   1  -6  11    1.33    1.56
   1   6  11    0.72    1.99
  -1   6 -11    0.97    1.95
   1  -6  12    0.19    1.39
   1   6  12   -0.25    1.80
  -1   6 -12    0.95    1.71
   1   6  13   -2.19    2.00
   1  -6  13    0.26    1.59
  -1   6 -13    0.30    1.91
   1   6  14   23.09    2.73
   1  -6  14   25.30    2.65
   1   6  15    4.37    2.14
   1  -6  15    7.60    1.98
   1   6  16    3.98    2.05
   1  -6  16    7.50    2.02
   1   6  17    0.82    1.31
   1  -6  17   -0.55    1.34
   1   6  18    1.13    2.42
   1  -6  18    2.72    1.74
   1   6  19   -1.00    2.09
   1  -6  19    1.57    1.57
   1   6  20   15.77    2.74
   1  -6  20   20.50    2.92
   1   6  21   15.98    3.21
   1  -6  21    9.45    2.75
   1   6  22    6.93    2.17
   1  -6  22    3.90    2.38
   1   6  23    3.50    2.59
   1  -6  23    2.79    2.22
   1   6  24   14.25    3.40
   1  -6  24    8.08    3.02
   1   6  25    8.71    3.22
   1  -6  25    9.30    2.79
   1   6  26    2.38    2.92
   1  -6  26    5.72    2.51
   1   6  27    1.28    2.18
   1  -6  27   -0.93    1.77
  -1  -7  23    1.40    1.96
  -1   7  23    0.30    2.12
  -1  -7  22    3.00    2.32
  -1   7  22    5.00    2.46
  -1   7  21   13.57    3.02
  -1  -7  21    7.38    2.84
  -1  -7  20  100.05    7.21
  -1   7  20  110.19    7.71
  -1  -7  19    1.10    1.74
  -1   7  19   -1.62    1.76
  -1  -7  18    0.44    1.46
  -1   7  18   -0.34    1.43
  -1   7  17   32.46    3.70
  -1  -7  17   28.23    3.78
   1   7 -16   28.77    4.53
  -1  -7  16   21.76    3.44
  -1   7  16   25.30    3.34
   1   7 -15   31.88    4.73
  -1  -7  15   24.56    3.52
  -1   7  15   30.84    3.42
   1   7 -14   30.55    4.33
  -1  -7  14   20.14    3.14
  -1   7  14   25.56    3.03
   1   7 -13    4.73    3.28
  -1   7  13    6.07    2.10
  -1  -7  13    6.71    2.30
   1   7 -12    2.87    2.79
  -1   7  12    1.01    1.67
  -1  -7  12    2.13    1.90
   1   7 -11   18.33    4.05
  -1   7  11   18.85    2.60
  -1  -7  11   16.94    3.09
   1   7 -10   41.96    5.21
  -1   7  10   31.98    3.55
  -1  -7  10   41.36    4.74
   1   7  -9  114.86    8.64
  -1  -7   9   99.53    8.17
  -1   7   9   99.88    7.15
   1   7  -8  207.01   12.61
  -1  -7   8  178.74   11.17
  -1   7   8  164.58   10.19
   1   7  -7   21.81    3.81
  -1  -7   7    3.91    2.99
  -1   7   7    2.05    1.90
  -1  -7   6   20.31    3.50
   1   7  -5   53.08    3.72
  -1  -7   5   58.65    5.84
   1   7  -4    6.08    2.27
  -1  -7   4    6.65    2.90
   1   7  -3   16.14    2.99
   1   7  -3   12.37    2.09
  -1  -7   3    9.12    3.27
   1   7  -2   21.79    2.74
  -1  -7   2   19.00    4.42
   1   7  -1   21.61    2.68
  -1  -7   1   13.25    4.17
   1   7   0   11.27    2.25
  -1  -7   0    5.63    3.89
   1   7   1    1.40    2.30
  -1  -7  -1    0.25    3.58
   1   7   2   16.99    2.64
  -1  -7  -2   16.19    4.62
  -1   7  -2   19.97    2.75
   1   7   3   -0.07    1.54
  -1  -7  -3    0.88    2.63
   1   7   4    0.08    1.71
  -1  -7  -4    1.37    3.91
   1   7   5   37.25    3.87
  -1  -7  -5   27.04    6.83
   1   7   6   80.81    5.76
   1   7   7    1.59    2.37
  -1   7  -7    2.97    2.39
   1   7   8    1.42    1.98
  -1   7  -8    1.48    2.14
   1   7   9    6.96    2.56
  -1   7  -9    7.90    2.77
   1   7  10   16.33    3.14
  -1   7 -10   19.06    3.21
   1   7  11   53.91    4.96
  -1   7 -11   59.63    5.01
   1   7  12    8.38    2.90
  -1   7 -12    9.85    2.88
   1   7  13    6.52    2.76
  -1   7 -13   10.76    2.76
   1   7  14    7.17    2.77
  -1   7 -14    8.15    2.07
   1   7  15    2.39    2.41
   1   7  16    6.18    2.80
   1   7  17   26.50    4.20
   1   7  18   27.74    4.13
   1   7  19   -0.17    2.02
   1   7  20   -1.22    2.32
   1   7  21   30.08    4.42
   1   7  22    2.36    2.59
   1   8 -15    8.41    3.34
   1   8 -14   11.19    2.64
   1   8 -13    1.45    2.73
   1   8 -12    3.11    3.01
   1   8 -11    5.42    3.54
   1   8 -10  101.10    9.11
   1   8  -9  291.79   17.77
   1   8  -8    5.43    2.92
   1   8  -7   79.65    6.17
   1   8  -6   37.43    5.45
  -1   8  -5   10.14    2.90
   1   8   6    3.27    2.22
  -1   8  -6    6.59    2.60
   1   8   7   35.90    4.51
  -1   8  -7   38.46    4.09
   1   8   8    3.84    2.27
  -1   8  -8    4.93    2.60
   1   8   9    1.71    1.86
  -1   8  -9   -0.04    2.12
   1   8  10    0.93    1.73
  -1   8 -10   -0.61    1.85
   1   8  11   16.23    3.17
  -1   8 -11   18.98    3.27
   1   8  12   27.19    3.55
  -1   8 -12   27.90    3.67
   1   8  13    2.46    2.17
  -1   8 -13    0.46    2.25
   1   8  14    0.19    2.30
  -1   8 -14    3.31    1.79
   1   8  15   25.44    3.66
  -2   0  37   -0.78    2.43
  -2   0  37    0.86    1.95
  -2   0  36   32.47    4.83
  -2   0  36   29.59    4.14
  -2   0  35    3.03    2.69
  -2   0  35    0.17    1.52
  -2   0  34   17.38    3.38
  -2   0  32    5.82    2.69
  -2   0  31   -0.37    1.88
  -2   0  30    9.50    2.10
  -2   0  29   -0.48    1.82
  -2   0  28  108.48    6.80
  -2   0  27    0.50    1.84
  -2   0  26  120.46    7.43
  -2   0  25   -0.36    1.75
  -2   0  24   58.23    3.87
  -2   0  23   -0.48    1.65
  -2   0  22   22.86    2.34
  -2   0  21   -0.18    1.43
  -2   0  20   57.45    4.10
  -2   0  19   -0.13    1.25
  -2   0  18  177.65    8.96
  -2   0  17   -0.26    1.36
  -2   0  16  127.58    6.73
  -2   0  15   -0.27    1.27
  -2   0  14    3.92    1.72
  -2   0  13   -0.79    1.15
  -2   0  12    3.88    1.88
  -2   0  11   -0.58    1.80
   2   0 -10    0.71    2.15
  -2   0  10    1.77    2.22
   2   0  -9   -0.25    1.87
  -2   0   9   -0.27    1.82
   2   0  -8   54.60    4.98
  -2   0   8   56.59    5.31
  -2   0   8   54.00    3.51
   2   0  -7   -1.53    2.00
  -2   0   7    0.80    2.06
  -2   0   7    0.26    1.00
  -2   0   6    8.56    1.34
  -2   0   6    7.61    1.13
  -2   0   6    9.94    3.53
  -2   0   5   -0.10    0.92
  -2   0   5    0.27    3.10
  -2   0   5   -0.11    0.82
   2   0  -4  954.35   45.04
  -2   0   4  933.85   43.92
  -2   0   4  830.46   43.94
  -2   0   4  916.73   42.59
   2   0  -3   -0.31    1.23
  -2   0   3   -0.30    1.31
   2   0  -2   25.31    2.01
   2   0  -2   22.48    2.28
  -2   0   2   24.01    2.13
  -2   0   2   25.37    2.46
   2   0  -1    0.78    1.38
   2   0  -1   -0.03    0.87
  -2   0   1   -0.49    1.03
   2   0   0   15.05    1.91
  -2   0   0   13.86    1.95
   2   0   1    0.53    1.77
  -2   0  -1    0.84    1.26
   2   0   2 1769.93   87.83
  -2   0  -2 1732.39   86.50
   2   0   3    0.51    1.20
  -2   0  -3   -0.25    0.84
   2   0   4   59.04    3.85
  -2   0  -4   62.39    3.41
   2   0   5   -1.18    1.40
  -2   0  -5   -0.02    0.89
   2   0   6 1592.87   78.42
  -2   0  -6 1551.75   77.29
   2   0   7   -1.26    1.37
  -2   0  -7    0.04    0.83
   2   0   8  563.93   25.88
  -2   0  -8  515.12   23.74
   2   0   9    0.09    1.27
  -2   0  -9   -0.24    0.78
   2   0  10  905.86   42.77
  -2   0 -10  813.82   39.83
   2   0  11    0.58    1.40
   2   0  12    6.03    1.81
   2   0  13   -0.48    1.35
   2   0  14  146.50    7.51
   2   0  15    0.14    1.27
   2   0  16   45.15    3.43
   2   0  17   -0.47    1.56
   2   0  18  295.19   14.78
   2   0  19    0.88    1.77
   2   0  20  180.59    9.88
   2   0  21    0.08    1.18
   2   0  22  357.11   18.41
   2   0  23    0.74    2.13
   2   0  24  731.99   38.41
   2   0  25    0.39    1.99
   2   0  26   75.20    5.80
   2   0  27    0.28    1.77
   2   0  28    3.98    2.31
   2   0  29    0.06    1.68
   2   0  30   26.15    3.52
   2   0  31   -0.74    2.07
   2   0  32    0.60    2.02
   2   0  33   -1.43    2.14
   2   0  34   56.21    5.53
   2   0  35    0.38    1.96
   2   0  36   15.78    3.45
  -2   1  37    0.73    1.87
  -2  -1  37    0.04    2.32
  -2  -1  36   23.97    3.71
  -2   1  36   16.25    3.33
  -2   1  35    8.36    2.70
  -2  -1  35   11.22    2.23
  -2   1  34   24.16    3.45
  -2  -1  34   23.93    4.07
  -2   1  33   20.78    3.23
  -2   1  32    4.99    2.31
  -2   1  32    3.97    1.78
  -2  -1  32    5.93    2.57
  -2   1  31    1.77    1.45
  -2  -1  31    1.42    1.64
  -2  -1  30   17.60    3.20
  -2   1  30   18.50    3.05
  -2   1  29   39.21    3.94
  -2  -1  29   41.45    4.16
  -2  -1  28   31.02    3.03
  -2   1  28   34.75    3.62
  -2  -1  27    1.78    2.33
  -2   1  27    3.35    1.97
  -2  -1  26   42.29    3.39
  -2   1  26   43.12    3.93
  -2  -1  25  152.40    9.11
  -2   1  25  156.90    8.90
  -2   1  24  137.83    8.07
  -2  -1  24  140.23    7.63
  -2   1  23  270.38   14.07
  -2  -1  23  284.03   14.78
  -2  -1  22  132.11    7.70
  -2   1  22  123.62    7.14
  -2  -1  21   15.45    1.93
  -2   1  21   13.05    2.23
  -2  -1  20    3.66    1.46
  -2   1  20    5.53    1.71
  -2   1  19   49.19    3.49
  -2  -1  19   48.29    3.34
  -2   1  18   54.56    3.66
  -2  -1  18   55.47    3.47
  -2   1  17  181.03    8.85
  -2  -1  17  176.05    8.66
  -2   1  16  190.68    9.22
  -2  -1  16  198.35   10.15
  -2   1  15   15.64    2.00
  -2  -1  15   16.81    2.90
  -2  -1  14   14.65    2.72
  -2   1  14   13.71    1.83
  -2   1  13  625.00   28.81
  -2  -1  13  617.18   29.35
   2  -1 -12   22.32    2.66
  -2  -1  12   26.64    2.83
  -2   1  12   26.06    2.29
   2  -1 -11  346.89   17.67
  -2  -1  11  433.03   21.63
  -2   1  11  417.74   18.84
   2  -1 -10   10.77    2.18
  -2  -1  10   15.41    3.00
  -2   1  10   12.20    2.16
   2  -1  -9    0.19    1.23
  -2   1   9   -0.03    1.19
  -2  -1   9   -0.16    2.34
   2  -1  -8  292.12   15.38
  -2   1   8  301.53   14.02
  -2  -1   8  320.22   17.97
  -2  -1   8  291.95   13.35
   2   1  -7  463.06   20.83
   2  -1  -7  392.44   19.98
  -2   1   7  414.94   19.05
  -2  -1   7  458.05   21.40
  -2  -1   7  404.57   20.52
   2   1  -6   97.08    5.99
   2   1  -6   89.46    6.19
  -2  -1   6  107.75    9.57
  -2  -1   6   93.41    5.27
  -2   1   6   96.64    6.62
  -2  -1   6   93.75    5.32
   2   1  -5  414.23   19.60
   2   1  -5  410.38   18.77
  -2  -1   5  413.88   18.64
  -2  -1   5  393.34   21.04
  -2   1   5  397.69   18.83
  -2  -1   5  399.23   18.30
   2   1  -4 1141.40   55.16
   2   1  -4 1175.40   56.33
  -2   1   4 1186.82   56.87
  -2   1   4 1119.78   54.79
  -2  -1   4 1210.54   64.44
  -2  -1   4 1176.68   57.18
   2   1  -3   75.98    4.57
   2   1  -3   82.51    5.16
  -2  -1   3   83.15    4.31
  -2   1   3   88.25    4.26
   2   1  -2  972.12   46.37
   2   1  -2  983.76   47.30
  -2  -1   2 1044.65   49.90
  -2   1   2  999.27   46.25
   2   1  -1  135.73    6.90
  -2   1   1  139.13    5.99
  -2  -1   1  148.41    7.30
   2   1   0  102.66    6.40
   2  -1   0   97.79    4.88
  -2  -1   0   96.31    4.74
  -2   1   0   97.47    4.61
   2   1   1  462.38   21.60
   2  -1   1  416.82   18.20
  -2   1  -1  422.68   18.44
  -2  -1  -1  434.34   19.93
   2  -1   2  747.60   33.94
   2   1   2  732.10   33.88
  -2   1  -2  772.40   34.62
  -2  -1  -2  767.78   36.19
   2  -1   3  637.45   27.19
   2   1   3  696.12   32.70
   2  -1   3  692.47   30.83
  -2  -1  -3  683.63   32.19
  -2   1  -3  645.54   28.92
   2  -1   4  121.68    5.84
   2   1   4  117.49    6.97
  -2   1  -4  113.49    4.84
  -2  -1  -4  111.69    5.27
   2   1   5  566.64   26.60
   2  -1   5  594.04   26.42
  -2  -1  -5  554.71   25.78
  -2   1  -5  545.98   23.90
   2  -1   6  247.91   11.03
   2   1   6  231.56   10.73
  -2  -1  -6  223.20   10.42
  -2   1  -6  243.91   10.11
   2   1   7    6.22    2.21
   2  -1   7    4.87    1.19
  -2   1  -7    5.74    0.91
   2  -1   8   21.06    1.78
   2   1   8   20.19    2.87
  -2   1  -8   19.54    1.44
   2  -1   9   92.14    4.83
   2   1   9   88.46    4.78
  -2   1  -9   87.71    4.06
   2   1  10  309.70   14.79
   2  -1  10  297.48   13.49
  -2   1 -10  280.14   12.73
   2   1  11   13.18    2.63
   2  -1  11   12.99    1.62
  -2   1 -11   13.94    1.29
   2   1  12   67.67    4.75
   2  -1  12   64.38    3.72
   2   1  13  166.00    8.82
   2  -1  13  160.13    7.81
   2   1  14   67.80    4.77
   2  -1  14   68.75    3.89
   2  -1  15   14.98    2.25
   2   1  15   15.37    2.54
   2   1  16    3.15    2.17
   2  -1  16    4.20    1.48
   2  -1  17  334.59   16.43
   2   1  17  323.98   16.15
   2  -1  18   29.62    2.79
   2   1  18   34.14    3.57
   2  -1  19   82.08    5.25
   2   1  19   80.71    5.73
   2   1  20  613.09   31.14
   2  -1  20  621.09   31.13
   2   1  21   -0.96    2.43
   2  -1  21   -0.31    1.92
   2   1  22 1210.23   63.87
   2  -1  22 1275.12   67.07
   2   1  23   46.15    4.97
   2  -1  23   40.55    4.12
   2  -1  24  160.60    9.30
   2   1  24  144.85    9.13
   2   1  25  111.41    6.59
   2  -1  25  112.52    7.24
   2  -1  26    8.79    3.04
   2   1  26    7.02    2.11
   2  -1  27   18.23    3.04
   2   1  27   16.54    2.52
   2   1  28   60.20    5.23
   2  -1  28   62.27    4.97
   2   1  29   -0.95    2.26
   2  -1  29   -2.19    1.95
   2   1  30    2.70    2.43
   2  -1  30    1.84    2.05
   2   1  31   -0.71    2.30
   2  -1  31    2.65    1.93
   2   1  32    0.39    1.55
   2  -1  32    0.22    1.71
   2   1  33    9.91    3.31
   2  -1  33   12.32    2.76
   2   1  34   10.02    3.18
   2  -1  34    8.08    2.74
   2   1  35    6.46    3.19
   2  -1  35    6.12    2.59
  -2   2  36    9.55    2.81
  -2  -2  36   15.45    3.27
  -2   2  35    2.33    2.98
  -2  -2  35    2.51    1.83
  -2   2  34   19.42    4.25
  -2  -2  34   26.11    3.85
  -2   2  33   50.75    5.75
  -2   2  32    1.93    2.74
  -2  -2  32    0.58    1.56
  -2  -2  31   12.49    2.98
  -2   2  31    7.14    3.56
  -2  -2  30    1.58    2.06
  -2   2  30    0.33    1.96
  -2  -2  29    2.62    1.80
  -2   2  29    3.25    2.08
  -2  -2  28    1.27    1.85
  -2   2  28   -1.20    2.05
  -2  -2  27    5.47    1.82
  -2   2  27    5.20    2.96
  -2  -2  26    3.76    2.26
  -2   2  26    2.82    2.76
  -2   2  26    1.31    1.28
  -2  -2  25   -0.15    1.33
  -2   2  25   -0.30    1.42
  -2   2  24   36.94    3.14
  -2  -2  24   36.67    3.90
  -2  -2  23   10.17    2.69
  -2   2  23    7.43    2.46
  -2  -2  22    4.78    1.68
  -2   2  22    3.04    1.71
  -2  -2  21   -1.57    1.95
  -2   2  21   -0.44    1.37
  -2  -2  20   -0.77    1.53
  -2   2  20    0.50    1.02
  -2  -2  19    0.91    1.85
  -2   2  19    0.48    1.11
  -2  -2  18    5.98    2.36
  -2   2  18    6.94    1.53
  -2  -2  17    1.41    1.91
  -2   2  17    2.20    1.15
  -2  -2  16    4.10    1.65
  -2   2  16    2.67    1.19
  -2  -2  15   29.78    3.52
  -2   2  15   32.47    2.45
   2  -2 -14    2.50    1.06
  -2  -2  14    4.88    2.49
  -2   2  14    3.03    1.27
   2  -2 -13    0.40    1.06
  -2  -2  13   -0.22    1.96
  -2   2  13    0.24    0.75
   2  -2 -12   34.54    2.61
  -2  -2  12   40.90    3.70
  -2   2  12   45.85    2.73
   2  -2 -11    6.68    1.44
  -2   2  11    7.82    1.07
  -2  -2  11   10.94    2.74
   2   2 -10  219.24   10.59
   2  -2 -10  190.05    9.45
   2   2 -10  196.13    9.36
  -2   2  10  228.90    9.76
  -2  -2  10  236.89   13.60
   2   2  -9    4.28    1.74
   2  -2  -9    4.46    1.40
   2   2  -9    3.22    2.15
  -2   2   9    5.05    0.99
  -2  -2   9    7.66    3.77
   2  -2  -8   15.70    2.06
   2   2  -8   20.15    3.30
   2   2  -8   19.77    2.91
  -2   2   8   18.66    1.33
  -2  -2   8   17.93    3.69
   2   2  -7   43.37    3.92
   2   2  -7   41.78    4.21
  -2   2   7   42.54    2.10
  -2  -2   7   37.97    4.37
   2   2  -6  151.13    8.55
   2   2  -6  155.69    8.34
  -2   2   6  155.85    6.24
  -2  -2   6  157.19   11.35
   2   2  -5   13.81    2.71
   2   2  -5   13.90    3.11
  -2   2   5   12.39    1.00
  -2  -2   5   17.16    4.08
   2   2  -4    2.23    2.51
  -2  -2   4   25.63    5.61
   2   2  -3  366.00   17.79
   2   2  -3  370.14   17.78
  -2   2   3  321.17   13.84
   2   2  -2   12.34    2.13
   2   2  -1   13.27    2.78
  -2   2   1   13.08    1.09
   2   2   0   85.67    4.76
  -2   2   0   81.51    3.66
   2   2   1  555.15   25.53
  -2   2  -1  558.40   24.03
  -2   2  -1  609.36   26.52
   2   2   2    6.94    2.46
  -2   2  -2    3.29    1.16
  -2   2  -2    4.07    0.72
   2   2   3   91.07    5.02
  -2   2  -3   96.87    4.45
  -2   2  -3   94.46    3.70
  -2   2  -3  101.94    4.28
   2   2   4   32.94    3.98
  -2   2  -4   25.44    1.22
  -2   2  -4   25.89    1.69
   2  -2   5 1602.22   75.94
   2   2   5 1590.48   78.97
  -2   2  -5 1526.73   72.53
  -2   2  -5 1631.17   82.68
   2  -2   6   12.49    1.62
   2  -2   6   11.32    0.97
   2   2   6   26.33    2.74
  -2   2  -6   10.28    1.39
   2  -2   7   57.33    3.02
   2  -2   7   55.29    2.51
   2   2   7   53.40    4.66
  -2   2  -7   53.40    2.88
   2   2   8  227.49   11.89
   2  -2   8  221.47   10.27
   2  -2   8  221.94    9.15
   2   2   9  154.55    8.75
   2  -2   9  149.21    6.32
   2  -2   9  150.78    7.17
   2  -2  10  255.98   10.95
   2   2  10  251.07   12.77
   2  -2  10  251.78   11.90
   2   2  11   12.39    2.75
   2  -2  11   11.93    1.23
   2  -2  11   12.35    1.91
   2   2  12  168.00    8.53
   2  -2  12  176.05    7.83
   2  -2  13  315.04   14.04
   2   2  13  310.31   15.63
   2  -2  14   34.47    2.47
   2   2  14   37.09    4.01
   2  -2  15   61.60    3.52
   2   2  15   57.89    3.92
   2   2  16    3.80    2.37
   2  -2  16    2.82    1.17
   2   2  17  228.21   12.13
   2  -2  17  224.21   10.71
   2   2  18   28.77    4.15
   2  -2  18   24.93    2.44
   2   2  19  686.91   33.56
   2  -2  19  692.73   34.99
   2   2  20   11.47    3.46
   2  -2  20   10.99    2.14
   2   2  21  127.02    7.48
   2  -2  21  131.67    7.71
   2   2  22  428.32   22.60
   2  -2  22  431.30   22.67
   2   2  23   -1.56    2.54
   2  -2  23   -0.64    1.91
   2   2  24   37.84    4.40
   2  -2  24   35.92    3.56
   2   2  25   37.48    3.78
   2  -2  25   36.75    3.74
   2   2  26   68.37    5.08
   2  -2  26   73.63    5.20
   2   2  27   85.18    5.90
   2  -2  27   97.86    6.60
   2   2  28  118.34    7.48
   2  -2  28  134.68    8.98
   2   2  29   26.16    3.40
   2  -2  29   26.27    3.25
   2   2  30   16.30    3.96
   2  -2  30   21.22    3.08
   2  -2  31   34.56    3.85
   2   2  31   39.88    4.91
   2   2  32    2.08    2.75
   2   2  33   37.28    4.82
   2   2  34   47.33    4.45
   2   2  35    4.20    3.14
  -2   3  35    0.14    2.56
  -2  -3  35    1.29    2.34
  -2   3  34    1.54    1.86
  -2  -3  34    0.76    2.28
  -2   3  33   13.59    3.68
  -2  -3  33   16.84    3.36
  -2  -3  32   50.33    4.04
  -2   3  32   46.30    5.34
  -2  -3  31    0.09    1.88
  -2   3  31    0.22    1.52
  -2  -3  30    0.65    2.01
  -2   3  30    0.54    2.37
  -2  -3  29   22.84    3.70
  -2   3  29   26.03    4.01
  -2   3  28   10.72    2.37
  -2  -3  28    9.04    3.07
  -2  -3  27    6.32    2.19
  -2   3  27    7.07    2.94
  -2  -3  26   46.49    4.36
  -2   3  26   39.04    4.53
  -2  -3  25   29.02    3.86
  -2   3  25   29.97    3.96
  -2  -3  24    3.46    2.46
  -2   3  24    2.89    2.71
  -2  -3  23   10.06    3.03
  -2   3  23    7.82    2.18
  -2  -3  22    9.60    2.04
  -2   3  22   12.22    3.12
  -2  -3  21   11.95    3.08
  -2   3  21   13.86    2.26
  -2  -3  20   66.27    5.47
  -2   3  20   69.01    5.56
  -2   3  19    2.13    1.57
  -2  -3  19    2.40    2.41
  -2   3  18    1.04    1.89
  -2  -3  18   -0.15    1.95
  -2  -3  17   74.42    5.54
  -2   3  17   65.11    4.21
  -2  -3  16    8.47    2.83
  -2   3  16   10.56    2.58
   2  -3 -15   29.13    2.09
  -2  -3  15   39.58    4.50
  -2   3  15   33.64    3.47
   2  -3 -14    6.52    1.20
  -2   3  14    9.94    1.73
  -2  -3  14    7.01    2.14
  -2  -3  13  142.58    8.97
  -2   3  13  122.46    6.99
   2  -3 -12    8.95    1.37
   2   3 -12   11.67    3.10
  -2  -3  12   12.74    2.90
  -2   3  12   12.49    2.32
   2  -3 -11  326.89   15.60
   2   3 -11  387.57   18.50
   2   3 -11  363.43   17.54
  -2  -3  11  366.94   18.91
  -2   3  11  385.68   18.60
   2   3 -10    1.61    1.77
   2  -3 -10    1.09    0.86
   2   3 -10    2.83    1.88
  -2  -3  10   -0.55    3.22
  -2   3  10    3.41    1.67
   2   3  -9   57.86    4.17
   2   3  -9   55.59    3.50
  -2  -3   9   69.00    6.58
  -2   3   9   65.17    4.15
   2   3  -8   14.08    3.41
   2   3  -8   20.07    2.67
  -2  -3   8   18.71    4.48
  -2   3   8   17.67    2.24
   2   3  -7  147.54    8.16
   2   3  -7  141.65    8.89
  -2  -3   7  175.24   11.54
  -2   3   7  141.59    7.38
   2   3  -6  687.70   33.20
   2   3  -6  693.82   33.27
  -2  -3   6  680.70   34.93
  -2   3   6  691.56   33.19
   2   3  -5  566.74   27.19
   2   3  -5  562.26   28.09
  -2   3   5  564.75   26.53
  -2  -3   5  568.17   30.76
   2   3  -4  115.25    6.69
   2   3  -4  120.64    6.88
  -2   3   4  118.61    5.82
  -2  -3   4  123.22   10.39
   2   3  -3  169.90    8.89
  -2  -3   3  132.98    9.75
  -2   3   3  169.75    7.72
   2   3  -2   39.76    3.64
  -2   3   2   36.95    2.38
   2   3  -1  656.43   31.52
  -2   3   1  687.63   30.40
   2   3   0  507.04   23.54
  -2   3   0  516.61   22.65
  -2   3   0  573.14   24.54
   2   3   1  286.32   14.10
  -2   3  -1  277.45   11.08
  -2   3  -1  282.56   11.70
  -2   3  -1  248.61   10.15
   2   3   2  114.41    5.79
  -2   3  -2   92.10    3.43
  -2   3  -2  108.97    4.77
   2   3   3  420.95   20.36
  -2   3  -3  412.75   18.59
  -2   3  -3  428.28   19.43
   2   3   4  317.70   15.95
  -2   3  -4  305.77   13.80
  -2   3  -4  312.91   14.25
   2   3   5  152.95    7.79
  -2   3  -5  148.69    7.31
  -2   3  -5  149.42    6.98
   2   3   6  217.29   11.79
  -2   3  -6  204.86   10.22
  -2   3  -6  211.44   10.16
   2   3   7  558.60   26.65
  -2   3  -7  486.97   24.35
   2   3   8  226.32   12.78
   2   3   9   31.17    3.96
   2   3  10  116.66    6.22
   2  -3  11   28.98    1.19
   2   3  11   31.37    3.90
   2  -3  11   27.46    1.14
   2  -3  12   23.86    1.25
   2   3  12   35.94    3.65
   2  -3  12   24.04    1.21
   2   3  13    2.52    2.16
   2  -3  13    1.18    0.58
   2   3  14   22.76    2.53
   2  -3  14   19.18    1.35
   2   3  15   -0.95    1.42
   2  -3  15   -0.10    0.64
   2  -3  16  249.34   11.64
   2   3  16  239.13   12.35
   2   3  17  300.60   16.48
   2  -3  17  297.79   14.35
   2  -3  18   98.57    5.04
   2   3  18   97.34    7.56
   2  -3  19   95.77    5.11
   2   3  19   94.10    7.14
   2  -3  20   16.13    2.07
   2   3  20   16.34    3.88
   2   3  21   68.25    6.00
   2  -3  21   66.10    4.02
   2   3  22  103.20    7.66
   2  -3  22  114.93    6.65
   2   3  23   29.60    3.74
   2  -3  23   38.17    3.60
   2   3  24  226.24   13.98
   2  -3  24  250.91   14.01
   2   3  25  362.99   21.00
   2   3  26  298.87   17.75
   2   3  27    5.87    3.34
   2   3  28    1.09    2.61
   2   3  29   -0.70    2.44
   2   3  30   -2.11    2.95
   2   3  31  173.64   11.61
   2   3  32   18.02    4.44
   2   3  33   16.12    4.12
  -2  -4  33    1.81    2.04
  -2   4  33    4.20    2.78
  -2  -4  32    0.58    1.62
  -2   4  32   -0.30    1.15
  -2  -4  31    6.32    2.87
  -2   4  31    2.95    3.00
  -2  -4  30    2.27    1.84
  -2   4  30    3.09    1.87
  -2  -4  29   -0.39    2.12
  -2   4  29   -0.14    2.09
  -2  -4  28    2.05    2.46
  -2   4  28    1.27    1.89
  -2  -4  27   10.42    3.12
  -2   4  27    8.27    3.19
  -2  -4  26   24.09    3.76
  -2   4  26   29.00    3.87
  -2  -4  25    5.00    2.64
  -2   4  25    5.76    2.70
  -2  -4  24    2.25    2.41
  -2   4  24    3.91    2.56
  -2   4  23   14.42    2.89
  -2  -4  23    4.24    2.86
  -2  -4  22    2.82    1.74
  -2   4  22    3.64    2.48
  -2  -4  21   15.81    3.23
  -2   4  21   18.25    3.21
  -2  -4  20   56.06    4.96
  -2   4  20   52.33    4.86
  -2   4  19   10.56    2.64
  -2  -4  19   10.59    2.89
  -2   4  18    1.63    1.93
  -2  -4  18    1.83    1.64
  -2   4  17   10.40    1.89
  -2  -4  17   10.45    2.16
  -2  -4  16    6.57    1.91
  -2   4  16    6.64    2.21
  -2   4  15   50.84    4.07
  -2  -4  15   45.28    3.82
   2  -4 -14    3.51    0.85
   2   4 -14    2.57    2.91
  -2  -4  14    4.45    2.81
  -2   4  14    5.14    1.95
   2  -4 -13   47.70    2.78
   2   4 -13   65.34    5.50
  -2   4  13   63.19    4.39
  -2  -4  13   59.97    5.84
   2   4 -12   39.00    3.65
   2  -4 -12   31.56    2.07
   2   4 -12   39.19    4.80
  -2   4  12   36.55    3.57
  -2  -4  12   55.87    5.80
   2   4 -11  372.86   19.40
   2   4 -11  370.89   18.35
  -2   4  11  379.80   18.55
  -2  -4  11  376.72   19.81
   2   4 -10   28.83    3.40
   2   4 -10   29.25    3.25
  -2   4  10   30.18    2.96
  -2  -4  10   32.12    4.94
   2   4  -9   16.81    2.45
   2   4  -9   17.06    3.46
  -2  -4   9   13.80    3.07
  -2   4   9   16.31    2.37
   2   4  -8    1.22    2.45
   2   4  -8    2.06    1.64
  -2  -4   8    2.14    2.87
  -2   4   8    1.22    1.48
   2   4  -7   12.71    2.19
   2   4  -7    8.35    3.21
  -2   4   7   11.35    1.60
  -2  -4   7    8.32    3.67
   2   4  -6   19.57    3.54
   2   4  -6   21.03    2.62
  -2   4   6   20.91    2.23
  -2  -4   6   20.02    4.25
   2   4  -5   17.06    2.70
   2   4  -5   15.09    2.52
  -2   4   5   18.42    1.84
  -2  -4   5   20.25    4.58
   2   4  -4    2.76    1.93
   2   4  -4    3.17    1.79
  -2  -4   4    6.71    3.44
  -2   4   4    1.57    0.98
   2   4  -3   54.53    4.09
  -2   4   3   54.83    2.99
  -2  -4   3   57.18    6.50
   2   4  -2    1.33    1.55
  -2  -4   2    4.81    3.10
  -2   4   2   -0.28    0.70
   2   4  -1   24.43    2.92
  -2   4   1   24.39    1.66
  -2  -4   1   20.65    4.18
   2   4   0   19.56    2.70
  -2   4   0   17.53    1.15
   2   4   1   19.67    2.65
  -2   4  -1   13.99    0.99
   2   4   2  139.52    7.59
  -2   4  -2  113.00    4.33
  -2   4  -2  115.12    5.79
   2   4   3   11.34    2.47
  -2   4  -3    4.46    1.62
  -2   4  -3    4.29    1.46
   2   4   4   72.71    5.07
  -2   4  -4   65.66    4.04
  -2   4  -4   71.21    4.29
   2   4   5   61.53    4.83
  -2   4  -5   47.45    3.44
  -2   4  -5   55.74    4.06
   2   4   6  140.82    8.33
  -2   4  -6  142.63    7.83
  -2   4  -6  145.27    7.34
   2   4   7    2.24    2.44
  -2   4  -7    3.15    1.58
   2   4   8   30.32    3.76
  -2   4  -8   26.86    2.69
   2  -4   9   86.36    4.25
   2   4   9   90.51    6.49
   2  -4  10   99.86    5.02
   2   4  10   99.24    6.95
   2   4  11   19.55    2.74
   2  -4  11   24.48    2.02
   2   4  12    2.08    2.96
   2  -4  12    2.49    1.35
   2   4  13  481.26   25.58
   2  -4  13  484.30   23.55
   2   4  14  299.96   17.35
   2  -4  14  301.48   14.79
   2   4  15   63.12    4.72
   2  -4  15   49.03    3.61
   2   4  16   -0.70    2.51
   2   4  17  231.94   14.15
   2   4  18  574.13   31.05
   2   4  19  171.56    9.97
   2   4  20    4.49    2.96
   2   4  21   27.57    4.18
   2   4  22   -1.48    2.69
   2   4  23   70.34    5.02
   2   4  24   34.60    4.89
   2   4  25   10.99    3.59
   2   4  26    6.11    2.71
   2   4  27  284.79   16.00
   2   4  28   23.33    4.70
   2   4  29   15.53    4.20
   2   4  30  123.71    9.42
   2   4  31    3.10    3.28
  -2  -5  30   14.46    3.45
  -2   5  30   13.96    2.80
  -2  -5  29   19.09    3.72
  -2   5  29   23.10    3.91
  -2  -5  28    3.41    1.99
  -2   5  28    3.67    2.74
  -2  -5  27    1.30    2.57
  -2   5  27    3.24    1.80
  -2  -5  26    6.06    2.02
  -2   5  26    4.61    2.73
  -2  -5  25   13.00    2.90
  -2   5  25    8.00    3.01
  -2  -5  24   11.51    2.27
  -2   5  24   19.12    3.14
  -2  -5  23   15.08    3.38
  -2   5  23   20.53    3.40
  -2   5  22   36.73    4.22
  -2  -5  22   32.58    3.25
  -2  -5  21   20.91    3.67
  -2   5  21   22.98    3.54
  -2   5  20   39.20    4.14
  -2  -5  20   36.93    4.09
  -2  -5  19   13.87    2.54
  -2   5  19   24.94    3.34
  -2  -5  18  101.99    6.99
  -2   5  18  109.05    7.28
  -2  -5  17    1.00    2.30
  -2   5  17    2.00    1.95
   2   5 -16    0.57    1.88
  -2  -5  16   -1.91    2.07
  -2   5  16   -1.17    1.67
   2   5 -15   37.18    5.11
  -2   5  15   38.19    3.72
  -2  -5  15   36.10    3.78
   2   5 -14   39.73    5.14
  -2  -5  14   42.50    3.75
  -2   5  14   43.68    3.86
   2   5 -13    3.07    1.89
   2   5 -13    3.35    2.12
  -2   5  13    2.08    1.73
  -2  -5  13    3.12    1.75
   2   5 -12   -1.22    2.24
   2   5 -12    0.22    1.45
  -2  -5  12    2.50    2.18
  -2   5  12   -0.19    1.24
   2   5 -11   22.93    4.21
   2   5 -11   24.30    2.81
  -2  -5  11   21.33    4.16
  -2   5  11   22.75    2.55
   2   5 -10   76.51    5.11
   2   5 -10   69.59    5.18
  -2  -5  10   87.60    7.34
  -2   5  10   68.61    5.09
   2   5  -9   89.53    6.95
   2   5  -9   81.59    5.19
  -2  -5   9   84.13    7.17
  -2   5   9   79.08    4.67
   2   5  -8   10.55    2.25
   2   5  -8    6.61    3.37
  -2   5   8    8.76    1.99
   2   5  -7    7.46    2.26
   2   5  -7   10.39    3.35
  -2   5   7   10.11    1.77
  -2  -5   7   10.12    3.61
   2   5  -6    1.82    1.85
   2   5  -6    1.31    2.47
  -2  -5   6   -0.86    2.62
  -2   5   6    0.53    0.98
   2   5  -5    1.61    1.83
  -2   5   5    0.91    1.16
  -2  -5   5    5.28    3.10
   2   5  -4   45.54    3.92
  -2   5   4   44.16    2.99
  -2  -5   4   61.53    6.70
   2   5  -3   64.35    4.84
  -2   5   3   61.75    3.46
  -2  -5   3   62.58    7.10
   2   5  -2   29.58    3.38
  -2   5   2   26.17    2.03
  -2  -5   2   36.36    6.06
   2   5  -1   41.23    3.86
  -2   5   1   38.72    2.37
  -2  -5   1   52.41    6.85
   2   5   0   83.64    5.61
  -2   5   0   83.53    3.92
   2   5   1   20.43    3.08
  -2   5  -1   15.51    1.18
   2   5   2  105.12    6.61
  -2   5  -2   85.38    3.48
   2   5   3   12.20    2.70
  -2   5  -3    9.58    2.11
   2   5   4    0.02    1.66
  -2   5  -4    0.14    1.48
   2   5   5    8.81    2.68
  -2   5  -5    9.54    1.95
   2   5   6   31.71    2.84
   2  -5   6   35.64    1.96
  -2   5  -6   32.77    3.21
   2   5   7   12.67    2.23
   2  -5   7   13.54    1.57
  -2   5  -7   14.18    2.23
   2  -5   8    0.86    1.00
   2   5   8   -0.57    2.07
  -2   5  -8   -0.13    1.82
   2  -5   9  103.26    5.92
   2   5   9   91.96    6.86
  -2   5  -9   88.36    5.40
   2  -5  10   38.60    3.65
   2   5  10   25.02    4.57
  -2   5 -10   35.01    3.44
   2  -5  11  153.69    8.78
   2   5  11  131.13    8.96
   2  -5  12   16.78    2.86
   2   5  12   13.36    2.74
   2  -5  13   10.17    2.23
   2   5  13   11.61    3.43
   2   5  14  110.46    7.94
   2  -5  14  121.23    7.32
   2   5  15    3.28    2.88
   2  -5  15    2.12    2.04
   2   5  16   56.24    6.05
   2  -5  16   61.56    5.00
   2   5  17  137.50    9.41
   2  -5  17  137.16    7.66
   2   5  18   23.24    3.29
   2  -5  18   20.61    2.52
   2   5  19    2.83    2.76
   2   5  20   59.07    5.77
   2   5  21    4.91    2.24
   2   5  22    1.20    2.65
   2   5  23   45.11    4.33
   2   5  24   18.47    4.17
   2   5  25   77.26    7.04
   2   5  26  172.42   10.70
   2   5  27  127.15    9.69
   2   5  28   31.21    4.82
   2   5  29   37.19    5.23
  -2  -6  27    0.60    1.54
  -2   6  27    1.52    2.27
  -2   6  26    1.73    2.26
  -2  -6  26    1.89    2.28
  -2   6  25    1.49    2.14
  -2  -6  25    2.71    2.21
  -2  -6  24    2.60    2.24
  -2   6  24    2.91    2.28
  -2  -6  23    7.10    2.70
  -2   6  23    6.52    2.74
  -2  -6  22    5.55    2.03
  -2   6  22   13.03    2.64
  -2   6  21    7.32    2.20
  -2  -6  21    3.38    2.37
  -2  -6  20   11.67    2.16
  -2   6  20   14.74    2.71
  -2   6  19    1.47    1.91
  -2  -6  19    1.03    2.09
  -2   6  18   11.80    2.58
  -2  -6  18   14.81    2.77
   2   6 -17    0.46    1.24
  -2  -6  17    1.11    2.10
  -2   6  17    3.23    1.80
   2   6 -16   19.77    2.92
  -2   6  16   16.75    2.56
  -2  -6  16   14.21    3.06
   2   6 -15    1.91    2.07
  -2  -6  15   -0.89    2.26
  -2   6  15    2.77    1.81
   2   6 -14   52.15    4.74
  -2   6  14   51.48    4.10
   2   6 -13   -1.61    1.75
   2   6 -13   -1.17    2.04
  -2  -6  13    2.08    3.02
  -2   6  13   -0.79    1.66
   2   6 -12  229.63   12.13
   2   6 -12  237.10   14.32
  -2   6  12  226.65   12.99
  -2  -6  12  215.74   13.23
   2   6 -11   24.46    4.75
   2   6 -11   18.78    2.98
  -2   6  11   15.08    2.63
  -2  -6  11   35.64    5.13
   2   6 -10  116.60    6.95
   2   6 -10  118.45    8.50
  -2  -6  10  107.48    8.27
  -2   6  10  109.45    6.87
   2   6  -9   -0.11    1.63
   2   6  -9    1.27    2.75
  -2   6   9    0.06    1.20
  -2  -6   9    2.35    2.45
   2   6  -8    3.10    2.97
   2   6  -8    1.36    1.70
  -2   6   8    1.09    1.18
  -2  -6   8    2.28    2.85
   2   6  -7    4.24    1.94
   2   6  -7    2.98    2.41
  -2   6   7    3.71    1.58
  -2  -6   7    6.45    3.22
   2   6  -6   17.18    2.62
   2   6  -6   20.61    3.30
  -2   6   6   19.96    1.92
  -2  -6   6   25.17    4.59
   2   6  -5    0.21    1.53
  -2   6   5    0.21    1.19
  -2  -6   5    2.89    2.87
   2   6  -4   14.47    2.65
  -2   6   4   13.84    1.59
  -2  -6   4   15.50    4.49
   2   6  -3   54.73    4.45
  -2  -6   3   52.37    6.32
  -2   6   3   63.52    3.69
   2   6  -2   26.93    3.33
  -2  -6   2   17.47    5.54
   2   6  -1    6.40    2.55
   2   6   0  120.75    7.65
   2   6   1    3.49    2.41
   2   6   2   46.31    4.25
  -2   6  -2   45.26    3.89
   2   6   3   11.23    2.82
  -2   6  -3    8.29    2.20
   2   6   4   12.78    2.27
  -2   6  -4   16.19    2.40
   2   6   5   21.14    3.52
  -2   6  -5   20.96    2.74
   2   6   6   56.74    4.17
  -2   6  -6   59.21    4.50
   2   6   7   16.46    3.53
  -2   6  -7   16.76    2.74
   2   6   8   11.03    3.12
  -2   6  -8   13.22    2.43
   2  -6   9    2.65    1.22
   2   6   9    0.83    2.45
  -2   6  -9    3.73    1.75
   2   6  10    1.33    1.97
   2  -6  10    0.13    1.09
  -2   6 -10   -0.17    1.82
   2   6  11    0.39    2.15
   2  -6  11    0.83    1.23
  -2   6 -11    0.15    1.59
   2  -6  12   11.60    2.10
   2   6  12   12.74    3.23
   2  -6  13   34.63    3.23
   2   6  13   28.42    4.39
   2  -6  14    7.95    2.40
   2   6  14    7.00    3.57
   2  -6  15  309.96   17.24
   2   6  15  263.71   14.53
   2  -6  16   22.43    2.84
   2   6  16   20.36    4.62
   2   6  17   76.83    6.54
   2  -6  17   87.33    5.34
   2   6  18   -3.01    2.80
   2   6  19   13.27    3.60
   2   6  20   27.29    3.36
   2   6  21   -0.77    2.40
   2   6  22    8.23    2.57
   2   6  23    1.89    2.70
   2   6  24    0.95    1.78
   2   6  25   -0.79    2.48
  -2   7  22    3.58    2.42
  -2  -7  22    4.65    2.52
  -2  -7  21   15.70    3.15
  -2   7  21   17.93    3.17
  -2  -7  20    1.92    2.11
  -2   7  20    2.48    2.00
  -2  -7  19   23.70    3.27
  -2   7  19   25.34    3.35
  -2  -7  18    1.06    1.66
  -2   7  18    3.55    1.91
   2   7 -17    2.23    2.29
  -2  -7  17    0.26    2.18
  -2   7  17    3.81    1.90
   2   7 -16    7.01    3.34
  -2  -7  16    4.69    2.48
  -2   7  16    4.00    2.05
   2   7 -15   11.62    3.75
  -2  -7  15   18.89    3.30
  -2   7  15    7.38    2.32
   2   7 -14   50.96    6.01
  -2   7  14   28.80    3.47
  -2  -7  14   48.60    5.55
   2   7 -13  180.37   11.99
  -2  -7  13  155.32   10.54
   2   7 -12    5.08    3.69
  -2  -7  12    4.72    3.39
   2   7 -11    1.53    1.59
   2   7 -11    3.45    2.25
  -2  -7  11    1.43    2.57
   2   7 -10    0.47    1.36
   2   7 -10   -1.35    1.80
  -2  -7  10    1.52    2.04
   2   7  -9    5.53    1.91
   2   7  -9    5.33    2.55
  -2  -7   9    4.89    3.38
   2   7  -8   18.74    4.32
   2   7  -8   16.21    3.03
  -2  -7   8   19.13    4.16
   2   7  -7    5.15    2.04
  -2  -7   7    4.13    3.15
   2   7  -6   15.27    2.25
  -2  -7   6   10.71    4.38
   2   7  -5    5.84    1.98
  -2  -7   5    5.61    3.66
   2   7  -4    5.51    2.13
  -2  -7   4    6.64    4.27
   2   7  -3   12.48    2.51
  -2  -7   3   17.16    4.69
   2   7  -2    1.30    2.04
  -2  -7   2    2.33    3.62
   2   7  -1    6.02    2.69
  -2  -7   1   29.45    5.76
   2   7   0  119.85    7.90
  -2  -7   0  113.98   11.56
   2   7   1   49.38    4.78
  -2  -7  -1   42.91    8.63
   2   7   2    4.58    2.64
  -2  -7  -2    5.33    5.15
   2   7   3   42.70    4.16
  -2  -7  -3   34.97    7.96
   2   7   4   -0.35    2.16
  -2  -7  -4   -3.49    5.16
   2   7   5    1.29    1.99
  -2  -7  -5   -1.89    5.10
   2   7   6   41.09    4.17
  -2  -7  -6   36.23   12.05
  -2   7  -6   31.22    3.46
   2   7   7   26.47    3.71
  -2  -7  -7   25.67   11.63
  -2   7  -7   28.05    3.21
   2   7   8    3.27    2.42
  -2   7  -8    3.55    1.94
   2   7   9    1.30    2.26
  -2   7  -9    2.03    1.82
   2   7  10    0.60    2.30
  -2   7 -10    2.76    1.81
   2   7  11    2.14    2.11
  -2   7 -11   -0.14    1.65
   2   7  12   16.28    3.54
   2   7  13   55.55    4.53
   2   7  14    1.28    2.43
   2   7  15   19.66    3.71
   2   7  16   13.90    2.63
   2   7  17    9.46    2.63
   2   7  18   41.91    4.94
   2   7  19    8.36    3.16
   2   7  20    2.37    2.51
   2   8 -14   26.99    4.69
  -2  -8  14    9.33    3.54
   2   8 -13    1.06    2.88
  -2  -8  13    0.90    2.48
   2   8 -12   26.57    4.67
  -2  -8  12    8.22    3.95
   2   8 -11   87.20    6.83
  -2  -8  11   81.78    8.58
   2   8 -10  119.32    9.44
  -2  -8  10   80.68    8.00
   2   8  -9   22.49    4.17
  -2  -8   9    2.66    3.98
   2   8  -8    0.59    3.03
  -2  -8   8    1.21    3.00
   2   8   0    4.73    2.60
   2   8   1    6.13    2.92
   2   8   2   52.27    4.93
   2   8   3    1.53    2.13
   2   8   4    2.70    2.22
  -2   8  -4    3.70    2.15
   2   8   5    1.66    2.21
  -2   8  -5    3.52    2.08
   2   8   6   -0.76    1.74
  -2   8  -6    0.06    1.70
   2   8   7    4.52    2.46
   2   8   8    1.04    2.11
   2   8   9   12.58    3.04
   2   8  10    5.05    2.69
   2   8  11    4.06    2.60
   2   8  12    7.81    2.76
  -3   0  36   32.69    4.20
  -3   0  35   -0.37    1.47
  -3   0  34   18.67    3.28
  -3   0  33    0.61    1.87
  -3   0  32   20.73    2.49
  -3   0  31    0.97    1.91
  -3   0  30   42.08    4.23
  -3   0  29   -0.28    1.71
  -3   0  28    1.55    1.91
  -3   0  27    1.52    1.90
  -3   0  26   -0.41    1.68
  -3   0  25   -0.99    1.88
  -3   0  24  163.00    9.34
  -3   0  23   -0.16    1.16
  -3   0  22   91.24    5.35
  -3   0  21   -0.69    2.07
  -3   0  20 1027.91   52.76
  -3   0  19    0.03    0.98
  -3   0  18    1.36    1.65
  -3   0  17   -0.29    1.43
  -3   0  16   15.45    2.55
  -3   0  15   -0.35    1.12
  -3   0  14  205.01   10.84
  -3   0  13   -0.20    1.97
  -3   0  12  261.59   13.61
  -3   0  11   -2.96    2.82
  -3   0  10  204.13   12.04
  -3   0   9  232.68   14.04
  -3   0   8 3974.06  231.97
  -3   0   8 3942.43  225.21
  -3   0   7   36.48    5.73
  -3   0   7    9.38    1.67
   3   0  -6  280.50   13.72
  -3   0   6  235.99   14.53
  -3   0   6  250.39   11.34
   3   0  -5   -1.52    1.80
  -3   0   5    0.65    3.20
  -3   0   5   -0.10    0.94
   3   0  -4   27.07    3.26
  -3   0   4   25.81    2.15
   3   0  -3    1.78    2.00
   3   0  -2  456.14   20.10
   3   0  -2  449.35   21.10
   3   0  -1   10.11    1.44
   3   0  -1    3.50    1.61
   3   0   0  264.09   12.73
   3   0   0  256.03   11.07
  -3   0   0  249.40   11.86
   3   0   1    1.19    1.74
  -3   0  -1    0.30    1.13
   3   0   2   75.75    4.76
  -3   0  -2   69.31    3.88
   3   0   3   -0.68    1.27
  -3   0  -3    0.30    0.80
   3   0   4   33.34    3.17
  -3   0  -4   31.46    2.39
   3   0   5   -0.24    1.37
   3   0   6   84.12    5.04
   3   0   7   -0.41    1.60
   3   0   8  834.30   40.26
   3   0   9   -0.49    1.57
   3   0  10 1340.94   67.78
   3   0  11   -2.44    1.60
   3   0  12    3.36    1.62
   3   0  13   -0.53    1.30
   3   0  14    3.46    1.73
   3   0  15    1.01    1.47
   3   0  16   11.12    2.12
   3   0  17    1.10    1.64
   3   0  18    3.78    1.93
   3   0  19   -0.43    1.72
   3   0  20   67.80    5.19
   3   0  21   -0.26    1.75
   3   0  22   56.40    4.81
   3   0  23    1.31    2.26
   3   0  24  259.66   14.66
   3   0  25   -0.20    1.94
   3   0  26    7.53    2.63
   3   0  27    0.12    1.77
   3   0  28   39.55    4.41
   3   0  29    0.03    1.77
   3   0  30   31.81    4.37
   3   0  31    0.43    2.21
   3   0  32   59.13    5.52
   3   0  33    0.23    2.11
   3   0  34    2.88    2.65
  -3   1  36    3.27    2.55
  -3   1  36    3.54    2.50
  -3  -1  36    5.78    2.69
  -3   1  35   90.72    6.89
  -3  -1  35   87.71    5.92
  -3   1  34   29.21    3.65
  -3  -1  34   22.31    3.93
  -3   1  33   12.48    2.84
  -3  -1  33   14.10    3.38
  -3   1  32   52.10    4.43
  -3  -1  32   45.19    4.88
  -3  -1  31   34.11    4.20
  -3   1  31   36.58    3.93
  -3  -1  30   21.46    3.55
  -3   1  30   21.02    2.96
  -3  -1  29    4.68    2.49
  -3   1  29    3.32    2.10
  -3  -1  28  175.63   10.51
  -3   1  28  184.68   10.34
  -3  -1  27    3.32    2.41
  -3   1  27    2.20    1.88
  -3  -1  26   59.22    5.01
  -3   1  26   56.22    4.26
  -3  -1  25   14.62    2.86
  -3   1  25   10.95    2.38
  -3   1  24   18.60    2.64
  -3  -1  24   14.11    2.32
  -3   1  23  318.21   16.72
  -3  -1  23  345.94   18.09
  -3   1  22  747.66   39.22
  -3  -1  22  828.55   42.22
  -3   1  21  101.03    6.89
  -3  -1  21  105.72    8.11
  -3   1  20 1520.87   81.50
  -3  -1  20 1579.90   82.80
  -3  -1  19  121.62    7.74
  -3   1  19  100.11    6.50
  -3   1  18  110.66    6.17
  -3  -1  18  107.26    6.21
  -3  -1  17    2.90    2.22
  -3   1  17    2.52    1.47
  -3   1  16   68.09    4.09
  -3  -1  16   69.25    4.60
  -3   1  15    4.55    1.43
  -3  -1  15    3.90    2.54
  -3   1  14   65.14    4.49
  -3  -1  14   63.83    5.60
  -3   1  13    4.59    1.50
  -3  -1  13    5.77    3.25
  -3   1  12    8.35    1.90
  -3  -1  12    9.44    3.52
  -3   1  11   33.08    3.10
  -3  -1  11   36.21    5.31
  -3   1  10    3.39    1.91
  -3  -1  10    5.54    3.69
   3   1  -9  162.71    8.18
  -3   1   9  166.20    9.27
  -3  -1   9  193.03   12.70
   3   1  -8  549.07   25.69
  -3   1   8  560.31   27.32
  -3  -1   8  538.67   27.87
  -3   1   7   25.95    4.76
  -3  -1   7   28.03    4.97
   3   1  -6  671.37   31.31
   3   1  -6  685.39   32.10
  -3   1   6  639.32   31.87
  -3  -1   6  586.95   30.81
   3   1  -5  122.54    6.76
   3   1  -5  116.86    7.32
  -3  -1   5  120.05    8.87
  -3   1   5  130.92    8.67
   3   1  -4  209.27    9.99
   3   1  -4  214.56   10.18
  -3   1   4  193.89    9.21
  -3   1   4  205.89    8.68
   3   1  -3   43.36    3.34
   3   1  -3   47.55    3.52
  -3   1   3   39.71    2.03
  -3   1   3   42.33    2.63
   3  -1  -2  110.27    5.77
   3   1  -2  104.78    6.44
   3   1  -2  102.09    5.55
  -3   1   2  100.12    4.71
  -3   1   2   90.74    3.61
   3  -1  -1   54.09    3.64
   3   1  -1   54.14    4.17
   3   1  -1   51.53    4.50
  -3   1   1   51.64    3.00
   3  -1   0  337.13   15.82
   3   1   0  334.65   16.30
  -3   1   0  312.54   14.16
   3   1   1  360.16   17.45
   3  -1   1  351.74   16.01
  -3   1  -1  349.98   15.80
   3  -1   2   13.43    1.95
   3   1   2   14.48    2.11
  -3   1  -2   10.85    1.25
   3   1   3  344.38   16.76
   3  -1   3  367.37   16.89
  -3   1  -3  335.89   14.82
   3   1   4  299.39   13.98
   3  -1   4  326.84   14.68
  -3   1  -4  299.89   13.50
   3  -1   5   29.45    2.73
   3   1   5   31.09    3.91
  -3   1  -5   27.32    1.77
   3  -1   6  858.28   40.59
   3   1   6  829.22   40.35
  -3   1  -6  818.26   39.37
   3  -1   7   33.70    2.79
   3   1   7   31.05    3.85
  -3   1  -7   31.73    2.00
   3  -1   8  139.77    7.10
   3   1   8  133.70    7.34
  -3   1  -8  122.04    5.56
   3  -1   9    0.61    0.92
   3   1   9   -0.18    1.56
  -3   1  -9    0.02    0.55
   3  -1  10  108.48    5.83
   3   1  10  103.16    5.50
  -3   1 -10   90.27    4.35
   3  -1  11   92.18    4.71
   3   1  11   84.79    4.80
  -3   1 -11   76.31    3.82
   3  -1  12    2.07    1.20
   3   1  12    2.79    1.34
   3   1  13   41.78    3.84
   3  -1  13   41.35    3.32
   3  -1  14   37.10    2.76
   3   1  14   40.41    3.88
   3  -1  15  141.31    7.35
   3   1  15  152.91    8.77
   3  -1  16   46.60    3.49
   3   1  16   46.77    4.46
   3  -1  17   27.66    2.81
   3   1  17   26.61    2.79
   3   1  18  116.89    6.83
   3  -1  18  129.81    7.24
   3   1  19  128.27    8.45
   3  -1  19  131.78    7.70
   3   1  20  310.91   16.92
   3  -1  20  318.77   16.54
   3  -1  21    4.79    2.13
   3   1  21    4.10    2.90
   3  -1  22  169.07    9.73
   3   1  22  165.51   10.33
   3   1  23    9.06    3.11
   3  -1  23    7.67    2.37
   3   1  24  168.70   10.47
   3  -1  24  176.68   10.30
   3   1  25   48.28    5.10
   3  -1  25   54.45    4.50
   3   1  26   12.58    3.36
   3  -1  26   13.28    2.80
   3  -1  27   14.77    2.96
   3   1  27   16.03    3.48
   3   1  28   32.23    4.27
   3  -1  28   26.31    3.67
   3   1  29    1.88    2.48
   3  -1  29    0.53    2.03
   3   1  30   10.25    3.52
   3  -1  30   17.87    3.26
   3   1  31   18.78    4.08
   3  -1  31   22.60    3.69
   3   1  32    1.41    2.44
   3  -1  32    0.72    2.28
   3   1  33    0.04    1.94
   3   1  34   -0.48    2.29
  -3   2  35    5.31    3.32
  -3  -2  35    4.86    2.15
  -3   2  34   63.10    6.39
  -3  -2  34   65.46    5.96
  -3  -2  33   33.79    4.52
  -3   2  33   34.91    4.91
  -3  -2  32   29.93    3.98
  -3   2  32   32.61    4.76
  -3   2  32   23.86    2.57
  -3  -2  31    3.59    2.63
  -3   2  31    3.99    2.03
  -3  -2  30   20.27    3.58
  -3   2  30   20.68    2.82
  -3  -2  29   -1.73    1.93
  -3   2  29    1.42    1.51
  -3  -2  28   22.29    3.44
  -3   2  28   17.96    2.81
  -3  -2  27   16.00    2.49
  -3   2  27   14.99    2.48
  -3  -2  26    2.15    2.23
  -3   2  26    0.94    1.68
  -3  -2  25   84.72    6.28
  -3   2  25   87.54    5.62
  -3  -2  24   13.50    2.50
  -3   2  24   12.36    2.31
  -3  -2  23  131.57    8.38
  -3   2  23  117.62    6.81
  -3  -2  22   43.80    4.76
  -3   2  22   37.06    3.23
  -3  -2  21  214.83   12.08
  -3   2  21  201.67   11.04
  -3  -2  20    8.17    3.00
  -3   2  20    3.44    1.58
  -3  -2  19   60.99    5.42
  -3   2  19   59.36    4.34
  -3   2  18  109.54    5.93
  -3  -2  18   96.66    6.05
  -3   2  17    7.02    1.52
  -3  -2  17   11.75    2.39
  -3   2  16    1.00    1.02
  -3  -2  16    1.10    2.28
  -3   2  15   46.96    2.91
  -3  -2  15   50.42    4.34
  -3   2  14   53.65    3.30
  -3  -2  14   52.61    5.31
   3  -2 -13   16.35    2.95
  -3   2  13   22.07    1.69
  -3  -2  13   23.31    4.73
   3  -2 -12    0.52    1.32
  -3  -2  12   -3.36    2.36
  -3   2  12    1.23    0.79
   3   2 -11  249.75   12.92
  -3   2  11  245.82   11.12
  -3  -2  11  273.08   16.08
   3   2 -10  142.81    8.15
   3   2 -10  132.00    7.06
  -3   2  10  142.17    6.72
  -3  -2  10  141.98   10.49
   3   2  -9   31.31    2.79
   3   2  -9   33.83    3.79
  -3   2   9   26.81    1.90
  -3  -2   9   30.71    4.08
   3   2  -8   66.98    4.95
   3   2  -8   60.51    4.73
  -3  -2   8   64.56    6.11
  -3   2   8   65.87    3.73
   3   2  -7  120.24    7.36
   3   2  -7  125.28    6.67
  -3   2   7  137.79    6.90
  -3  -2   7  214.37   14.30
   3   2  -6  563.18   27.12
   3   2  -6  538.83   26.12
  -3   2   6  525.58   24.13
  -3  -2   6  506.72   27.06
   3   2  -5   81.73    5.77
   3   2  -5   76.13    5.43
  -3   2   5   78.37    4.63
  -3  -2   5  111.90    9.95
   3   2  -4  210.12   10.02
   3   2  -4  215.18   10.95
  -3   2   4  197.97    8.86
  -3   2   4  210.05   10.52
   3   2  -3  105.26    6.47
   3   2  -3   99.71    6.17
  -3   2   3   90.74    4.26
   3   2  -2   79.16    4.68
  -3   2   2   76.47    3.70
   3   2  -1  234.16   11.93
  -3   2   1  211.88    9.31
   3   2   0   37.05    3.77
  -3   2   0   30.42    2.13
   3   2   1   48.15    3.37
  -3   2  -1   45.19    2.53
   3   2   2    0.23    1.28
  -3   2  -2    0.26    0.66
   3  -2   3   89.66    4.02
   3   2   3   83.25    5.71
  -3   2  -3   77.66    3.64
   3   2   4   12.16    2.23
   3  -2   4    9.55    1.50
  -3   2  -4    5.97    1.05
   3   2   5  952.90   46.84
   3  -2   5  994.03   46.38
  -3   2  -5  954.00   45.49
   3  -2   6 1223.39   58.34
   3   2   6 1199.96   61.36
  -3   2  -6 1140.90   56.22
   3  -2   7    1.45    1.15
   3   2   7    0.79    2.10
  -3   2  -7    2.56    0.65
   3  -2   8  305.65   13.18
   3  -2   8  284.10   12.55
   3   2   8  293.03   14.94
  -3   2  -8  275.29   11.92
   3  -2   9   19.02    1.67
   3  -2   9   17.60    1.53
   3   2   9   19.97    3.29
  -3   2  -9   17.93    1.02
   3  -2  10    0.81    0.79
   3  -2  10    0.12    0.72
   3   2  10    0.04    1.68
  -3   2 -10    0.03    0.43
   3  -2  11    8.64    1.16
   3  -2  11    8.17    1.44
   3   2  11    8.94    2.98
  -3   2 -11    7.30    0.88
   3  -2  12  489.81   24.98
   3  -2  12  519.04   24.03
   3   2  12  493.32   24.08
   3   2  13  303.89   16.27
   3  -2  13  298.65   14.03
   3   2  14   20.56    3.68
   3  -2  14   18.99    1.77
   3   2  15   38.56    3.41
   3  -2  15   39.29    2.56
   3  -2  16    8.38    1.74
   3   2  16    5.80    3.19
   3  -2  17  430.47   21.05
   3   2  17  425.93   22.74
   3  -2  18  128.51    7.32
   3   2  18  121.48    7.15
   3  -2  19   41.68    3.21
   3   2  19   39.57    3.79
   3   2  20   20.76    3.76
   3  -2  20   22.56    2.86
   3   2  21   32.22    4.23
   3  -2  21   33.29    3.43
   3   2  22   17.88    3.70
   3  -2  22   17.87    2.93
   3   2  23    4.83    2.83
   3  -2  23    3.65    1.91
   3   2  24    5.19    2.75
   3  -2  24    1.26    1.60
   3   2  25    0.95    1.72
   3  -2  25    0.38    1.48
   3   2  26    0.61    2.58
   3  -2  26    1.16    2.02
   3   2  27    8.56    3.39
   3   2  28   11.86    3.64
   3   2  29    6.62    3.29
   3   2  30    0.62    2.53
   3   2  31    0.52    2.51
   3   2  32    3.71    3.08
   3   2  33    8.22    3.61
  -3  -3  34   40.51    4.71
  -3   3  34   42.36    5.32
  -3  -3  33   15.49    3.58
  -3   3  33   14.26    3.79
  -3  -3  32    3.73    2.78
  -3   3  32    4.96    3.22
  -3  -3  31    6.56    3.00
  -3   3  31    8.82    2.59
  -3  -3  30   23.26    2.90
  -3   3  30   27.59    3.42
  -3  -3  29   15.61    3.50
  -3   3  29   18.45    3.75
  -3  -3  28   42.05    4.31
  -3   3  28   35.28    4.82
  -3  -3  27   29.32    4.02
  -3   3  27   32.47    4.24
  -3  -3  26   14.86    3.56
  -3   3  26   14.71    2.77
  -3  -3  25  229.02   12.27
  -3   3  25  243.13   14.48
  -3  -3  24   45.72    5.17
  -3  -3  23  108.10    7.91
  -3  -3  22  110.03    7.62
  -3  -3  21   12.24    3.65
  -3   3  21   11.04    1.39
  -3  -3  20  267.63   15.21
  -3   3  20  248.31   12.16
  -3  -3  19   84.11    7.39
  -3   3  19   97.21    5.68
  -3  -3  18  277.35   15.26
  -3   3  18  319.18   15.15
  -3  -3  17  426.22   23.34
  -3   3  17  398.70   19.07
  -3   3  16  619.77   30.10
  -3  -3  16  665.02   35.99
  -3  -3  15   99.51    8.46
  -3   3  15   82.22    4.46
   3  -3 -14    8.33    2.13
  -3  -3  14   18.52    3.42
  -3   3  14   12.66    1.33
   3   3 -13    0.59    1.08
   3   3 -13    1.33    1.00
  -3  -3  13    4.54    3.68
  -3   3  13    3.56    0.83
   3   3 -12   54.14    4.69
   3   3 -12   48.72    4.76
  -3   3  12   51.71    2.58
   3   3 -11  131.32    7.76
   3   3 -11  115.60    6.65
  -3  -3  11  144.67   10.49
  -3   3  11  127.02    5.32
   3   3 -10    1.27    2.28
   3   3 -10    0.68    2.16
  -3  -3  10   -1.49    3.92
  -3   3  10    1.03    0.55
   3   3  -9  142.30    8.18
   3   3  -9  135.55    8.36
  -3  -3   9  138.31    9.08
  -3   3   9  120.63    4.97
   3   3  -8  230.63   12.23
   3   3  -8  249.25   12.66
  -3  -3   8  224.07   13.29
  -3   3   8  207.76    8.25
   3   3  -7    3.31    1.53
   3   3  -7    0.75    2.34
  -3  -3   7    2.76    4.06
  -3   3   7    1.91    0.31
   3   3  -6    0.52    1.42
   3   3  -6    1.76    2.19
  -3  -3   6    3.03    3.99
   3   3  -5   12.80    2.02
   3   3  -5   13.12    3.04
   3   3  -4   64.06    5.13
   3   3  -4   69.79    5.11
  -3   3   4   56.19    3.02
  -3  -3   4   69.91    6.88
   3   3  -3   63.21    4.20
   3   3  -3   77.48    5.32
  -3   3   3   56.88    3.08
  -3   3   3   57.18    2.29
   3   3  -2  406.47   19.62
  -3   3   2  344.33   15.66
  -3   3   2  357.30   14.95
   3   3  -1  264.49   13.38
  -3   3   1  249.14   10.20
  -3   3   1  221.93    9.97
   3   3   0    6.42    2.40
  -3   3   0    2.61    0.73
   3   3   1   25.02    3.21
  -3   3  -1    9.42    1.19
   3   3   2  564.55   26.84
  -3   3  -2  587.29   27.02
  -3   3  -2  597.11   26.46
   3   3   3   88.60    5.70
  -3   3  -3   52.22    3.00
   3   3   4   21.10    3.12
  -3   3  -4   14.94    1.19
   3   3   5   40.12    4.18
  -3   3  -5   37.59    2.14
   3   3   6  104.74    5.99
   3   3   7   84.64    5.22
   3   3   8   27.37    3.00
   3   3   9   34.53    3.10
   3   3  10    7.86    3.00
   3   3  11   25.13    3.81
   3  -3  12   10.73    0.73
   3   3  12   12.95    2.33
   3  -3  13    0.85    0.48
   3   3  13    2.15    2.46
   3  -3  14   96.49    4.27
   3   3  14  102.53    7.29
   3   3  15    0.56    2.39
   3  -3  15    0.39    0.69
   3   3  16  102.29    7.91
   3  -3  16   98.71    4.89
   3   3  17  308.56   17.96
   3  -3  17  294.53   13.89
   3   3  18  391.80   21.93
   3  -3  18  390.08   18.63
   3   3  19   87.59    7.05
   3   3  20   10.11    2.68
   3   3  21    0.75    2.58
   3   3  22   82.94    6.81
   3   3  23   -1.71    2.82
   3   3  24   14.04    2.73
   3   3  25  120.77    8.89
   3   3  26   20.29    4.19
   3   3  27   67.38    5.35
   3   3  28    7.96    2.72
   3   3  29   78.10    7.20
   3   3  30   19.29    4.36
   3   3  31    4.39    3.45
   3   3  32   68.63    6.99
  -3  -4  32   28.34    4.40
  -3   4  32   28.19    4.55
  -3  -4  31    4.32    3.18
  -3   4  31    5.73    3.05
  -3  -4  30   20.49    3.85
  -3   4  30   19.01    3.02
  -3  -4  29   57.99    5.62
  -3   4  29   56.98    5.72
  -3  -4  28    7.15    3.05
  -3   4  28    7.46    2.29
  -3  -4  27    7.56    3.11
  -3   4  27    9.18    3.10
  -3  -4  26    3.07    3.03
  -3   4  26    5.38    2.68
  -3  -4  25   16.63    2.81
  -3   4  25   19.81    3.48
  -3  -4  24   73.86    6.50
  -3   4  24   66.58    5.89
  -3  -4  23   36.67    4.83
  -3   4  23   38.58    4.55
  -3  -4  22   27.13    3.28
  -3   4  22   30.07    4.20
  -3  -4  21    2.71    2.49
  -3   4  21   -0.40    2.09
  -3  -4  20   76.07    6.55
  -3   4  20   77.92    5.20
  -3  -4  19   33.44    4.41
  -3   4  19   31.59    3.98
  -3  -4  18    5.52    3.46
  -3   4  18    7.63    2.55
  -3  -4  17   17.84    4.14
  -3   4  17   17.47    3.13
  -3  -4  16   41.80    5.92
  -3   4  16   43.13    4.14
  -3  -4  15   12.98    4.44
  -3   4  15   13.20    2.70
   3   4 -14   59.09    4.56
   3   4 -14   48.24    3.82
  -3   4  14   57.27    4.52
  -3  -4  14   60.38    6.37
   3   4 -13   45.96    3.66
   3   4 -13   44.27    5.13
  -3  -4  13   53.22    6.69
  -3   4  13   41.27    3.93
   3   4 -12   51.10    4.65
   3   4 -12   46.73    5.56
  -3  -4  12   54.59    5.59
  -3   4  12   45.56    3.96
   3   4 -11  218.19   11.47
   3   4 -11  221.69   11.93
  -3   4  11  229.39   12.07
  -3  -4  11  228.42   15.31
   3   4 -10   47.12    4.43
   3   4 -10   49.78    5.21
  -3  -4  10   47.43    6.64
  -3   4  10   42.56    3.64
   3   4  -9   10.91    2.46
   3   4  -9   11.22    2.57
  -3  -4   9    8.09    3.26
  -3   4   9    7.71    1.77
   3   4  -8    0.89    1.38
   3   4  -8    2.08    2.30
  -3  -4   8    0.32    3.21
  -3   4   8    0.02    1.16
   3   4  -7    3.38    1.57
   3   4  -7    3.22    1.96
  -3  -4   7    2.02    4.11
  -3   4   7    1.13    1.12
   3   4  -6   15.14    2.75
   3   4  -6    9.97    3.31
  -3  -4   6   11.98    4.95
  -3   4   6   10.10    1.53
   3   4  -5    4.85    2.99
   3   4  -5   12.04    2.71
  -3   4   5    6.91    1.30
   3   4  -4  167.31    9.09
   3   4  -4  171.30    9.61
  -3   4   4  174.70    8.16
   3   4  -3  157.91    8.97
  -3   4   3  150.78    6.99
   3   4  -2   69.04    5.37
  -3  -4   2  106.32   10.91
  -3   4   2   67.70    3.37
   3   4  -1  175.43    8.84
  -3   4   1  143.30    6.41
  -3   4   1  184.85    7.72
   3   4   0   38.22    3.89
  -3   4   0   28.22    1.57
   3   4   1  151.39    7.51
  -3   4  -1  119.03    5.39
  -3   4  -1  128.32    4.93
  -3   4  -1  144.17    6.60
  -3   4  -1  111.60    4.61
   3   4   2   89.40    6.43
  -3   4  -2   75.06    3.82
  -3   4  -2   85.19    4.58
   3   4   3  169.70    8.79
  -3   4  -3  142.11    7.06
  -3   4  -3  160.56    7.79
   3   4   4  281.84   13.66
  -3   4  -4  228.81   10.96
  -3   4  -4  278.79   12.42
   3   4   5   52.01    4.92
  -3   4  -5   38.59    2.34
  -3   4  -5   48.26    2.78
   3   4   6   13.33    3.17
   3   4   7   65.77    5.68
   3   4   8   24.13    3.16
   3   4   9   74.75    6.32
   3   4  10   49.27    5.41
   3   4  11   65.11    4.73
   3   4  12   -1.02    2.41
   3   4  13   -0.04    1.94
   3   4  14   99.79    7.43
   3   4  15   17.38    3.35
   3   4  16  144.05    8.52
   3   4  17   21.98    4.60
   3   4  18   67.97    6.34
   3   4  19    7.40    3.47
   3   4  20   26.18    3.55
   3   4  21   24.54    4.37
   3   4  22    5.50    3.45
   3   4  23   -1.15    2.81
   3   4  24    5.95    2.43
   3   4  25    7.15    3.50
   3   4  26    1.38    2.96
   3   4  27   21.28    3.55
   3   4  28    5.59    3.63
   3   4  29   25.54    4.79
   3   4  30    8.07    3.96
  -3  -5  29   52.63    5.64
  -3   5  29   57.80    4.94
  -3  -5  28    7.56    3.14
  -3   5  28    8.07    3.19
  -3  -5  27    3.66    2.73
  -3   5  27    2.32    2.67
  -3  -5  26   51.63    5.49
  -3   5  26   48.91    5.33
  -3  -5  25   87.22    7.32
  -3   5  25   99.90    7.57
  -3  -5  24   78.48    6.94
  -3   5  24   80.15    6.73
  -3  -5  23   30.86    3.47
  -3   5  23   37.99    3.41
  -3  -5  22   -1.33    2.23
  -3   5  22    1.96    2.00
  -3  -5  21   16.57    3.88
  -3   5  21   23.14    3.43
  -3  -5  20   -0.32    1.83
  -3   5  20   -1.38    1.87
  -3  -5  19   -0.98    2.50
  -3   5  19    1.31    1.79
  -3  -5  18  124.05    9.92
  -3   5  18  126.57    8.27
  -3  -5  17  198.87   13.65
  -3   5  17  222.39   12.92
   3   5 -16   83.06    6.73
  -3  -5  16   93.67    9.11
  -3   5  16   86.38    6.59
   3   5 -15  305.02   18.24
  -3  -5  15  303.47   19.46
  -3   5  15  296.46   16.45
   3   5 -14  228.80   13.27
   3   5 -14  230.81   14.78
  -3   5  14  219.48   12.78
  -3  -5  14  195.66   12.35
   3   5 -13   99.34    6.94
   3   5 -13  104.97    8.70
  -3   5  13   99.15    6.42
  -3  -5  13   96.73    8.68
   3   5 -12   -0.17    1.96
   3   5 -12   -0.41    2.01
  -3   5  12   -0.60    1.53
   3   5 -11   97.90    6.73
   3   5 -11   98.14    6.57
  -3  -5  11  103.33    9.31
  -3   5  11   88.38    5.58
   3   5 -10  122.42    7.51
   3   5 -10  125.47    8.76
  -3  -5  10  112.54   10.27
  -3   5  10  114.06    6.62
   3   5  -9    6.27    3.28
   3   5  -9    4.18    2.42
  -3  -5   9    8.08    4.12
  -3   5   9    4.44    1.52
   3   5  -8    4.58    2.24
   3   5  -8    3.03    2.29
  -3  -5   8    3.04    3.88
  -3   5   8    3.34    1.47
   3   5  -7    0.15    1.94
   3   5  -7   -0.07    1.90
  -3  -5   7    7.67    2.46
  -3   5   7   -0.17    0.97
   3   5  -6   60.25    4.80
  -3  -5   6   75.92    8.42
  -3   5   6   57.55    3.27
   3   5  -5   63.80    5.21
  -3  -5   5   55.05    7.89
  -3   5   5   58.40    3.54
   3   5  -4   20.26    3.20
   3   5  -4   17.02    3.12
  -3   5   4   12.93    1.56
  -3  -5   4   26.97    4.41
   3   5  -3   37.08    3.22
  -3   5   3   32.80    1.96
   3   5  -2   55.25    4.87
  -3   5   2   46.88    2.46
   3   5  -1  155.39    8.27
  -3   5   1  146.15    6.25
   3   5   0   19.69    3.44
   3   5   1  126.68    8.27
  -3   5  -1  125.54    6.38
   3   5   2   28.73    3.45
  -3   5  -2    9.45    1.90
   3   5   3    3.94    1.84
  -3   5  -3    3.63    1.69
   3   5   4   54.35    3.90
  -3   5  -4   49.56    3.58
   3   5   5   -2.28    1.63
  -3   5  -5   -0.55    1.40
   3   5   6    3.60    2.04
  -3   5  -6    4.44    1.60
   3   5   7   59.32    5.52
  -3   5  -7   58.21    3.53
   3   5   8   15.57    3.69
   3   5   9    1.90    1.86
   3   5  10   72.30    5.85
   3   5  11    5.74    3.19
   3   5  12   30.37    3.49
   3   5  13   49.62    6.14
   3   5  14   78.65    7.73
   3   5  15  163.96   11.67
   3   5  16  134.78   10.59
   3   5  17  119.04    9.05
   3   5  18    1.34    2.87
   3   5  19   38.78    4.05
   3   5  20   18.16    4.01
   3   5  21    8.22    3.29
   3   5  22    0.61    2.49
   3   5  23   31.04    4.90
   3   5  24    4.27    3.09
   3   5  25    3.46    2.30
   3   5  26   50.63    5.68
   3   5  27    9.27    3.82
  -3  -6  25   19.39    3.85
  -3   6  25   26.02    3.58
  -3  -6  24    4.46    2.91
  -3   6  24    6.38    2.63
  -3  -6  23    0.96    1.59
  -3   6  23   -0.02    1.84
  -3  -6  22    8.44    3.12
  -3   6  22   11.56    2.59
  -3  -6  21   17.90    2.65
  -3   6  21   15.88    3.16
  -3  -6  20    1.71    2.86
  -3   6  20    4.46    2.06
  -3  -6  19   16.10    3.61
  -3   6  19   19.62    2.84
  -3  -6  18    1.00    1.98
  -3   6  18    4.06    2.03
   3   6 -17   21.97    3.41
  -3  -6  17   20.90    4.25
  -3   6  17   21.86    2.99
   3   6 -16   12.82    3.96
  -3  -6  16    9.63    3.47
  -3   6  16   11.29    2.35
   3   6 -15    0.21    1.83
  -3  -6  15    1.27    1.65
  -3   6  15   -0.53    1.32
   3   6 -14   -0.81    2.15
   3   6 -14    0.47    2.23
  -3  -6  14    3.21    3.31
  -3   6  14    2.12    1.82
   3   6 -13   79.32    6.29
   3   6 -13   85.75    6.53
  -3  -6  13  104.58    9.51
  -3   6  13   80.42    5.50
   3   6 -12  248.59   14.18
   3   6 -12  248.22   13.85
  -3  -6  12  242.18   15.57
  -3   6  12  226.97   12.47
   3   6 -11   20.89    3.25
   3   6 -11   15.42    3.39
  -3  -6  11   22.43    5.29
  -3   6  11   10.03    2.61
   3   6 -10    1.98    2.10
   3   6 -10    1.43    1.96
  -3   6  10    1.58    1.27
  -3  -6  10    3.57    3.46
   3   6  -9    2.78    2.43
   3   6  -9    3.33    2.04
  -3   6   9    1.67    1.31
  -3  -6   9    0.58    4.18
   3   6  -8    2.49    2.42
   3   6  -8    3.35    2.68
  -3  -6   8   22.58    4.66
   3   6  -7   61.10    4.72
   3   6  -7   60.54    5.45
  -3  -6   7   54.85    7.43
   3   6  -6    3.62    2.38
   3   6  -6    2.75    2.62
  -3  -6   6    8.81    4.69
   3   6  -5   25.81    3.65
   3   6  -5   29.34    3.92
  -3  -6   5   41.15    6.41
   3   6  -4   30.47    3.80
   3   6  -4   28.82    4.18
  -3  -6   4   49.31    7.72
   3   6  -3   47.40    4.57
   3   6  -3   40.86    4.44
   3   6  -2   51.82    5.18
   3   6  -1   47.07    5.03
   3   6   0  292.03   16.37
  -3   6   0  280.43   13.94
   3   6   1   10.80    3.60
  -3   6  -1   11.76    2.62
   3   6   2   36.74    4.32
  -3  -6  -2   31.37    7.21
  -3   6  -2   30.37    2.83
   3   6   3   22.57    3.91
  -3   6  -3   23.91    2.52
   3   6   4   20.64    3.98
  -3   6  -4   24.11    2.52
   3   6   5   57.08    5.16
  -3   6  -5   51.83    3.67
   3   6   6    1.81    1.84
  -3   6  -6    0.64    1.33
   3   6   7   23.13    3.80
  -3   6  -7   21.05    2.73
   3   6   8   29.92    4.11
  -3   6  -8   27.29    3.00
   3   6   9   -3.48    2.99
   3   6  10   32.99    3.45
   3   6  11   12.52    3.80
   3   6  12   65.00    6.17
   3   6  13    6.78    3.40
   3   6  14   52.98    5.59
   3   6  15   29.04    3.83
   3   6  16   21.69    4.28
   3   6  17    5.97    3.15
   3   6  18    1.48    2.60
   3   6  19   34.38    4.86
   3   6  20    0.38    1.79
   3   6  21    0.59    2.43
   3   6  22    1.41    2.07
   3   6  23   27.33    4.96
  -3  -7  20   11.62    3.42
  -3  -7  19    6.42    2.41
  -3  -7  18    4.42    3.00
   3   7 -17   16.62    3.04
  -3  -7  17    4.84    3.24
   3   7 -16   21.17    4.66
  -3  -7  16    9.49    3.91
   3   7 -15  115.61    9.64
  -3  -7  15  113.20    9.70
   3   7 -14   39.11    4.53
   3   7 -14   76.13    7.78
  -3  -7  14   53.80    7.44
   3   7 -13  193.84   11.80
   3   7 -13  215.43   13.00
  -3  -7  13  200.16   14.56
   3   7 -12   69.99    6.65
   3   7 -12   56.42    5.69
  -3  -7  12   72.56    9.32
   3   7 -11  118.60    9.03
   3   7 -11  100.94    6.97
  -3  -7  11   95.84    7.84
   3   7 -10   14.92    4.53
  -3  -7  10   36.23    5.55
   3   7  -9   20.40    3.00
   3   7  -9   23.22    4.45
  -3  -7   9   19.23    5.70
   3   7  -8    3.52    2.24
  -3  -7   8    6.49    4.38
   3   7  -7   14.36    2.81
   3   7  -6    3.39    2.46
  -3  -7   6   20.23    5.53
   3   7  -5   61.33    5.01
  -3  -7   5   60.13    8.88
   3   7  -4    4.26    3.00
  -3  -7   4   20.07    5.52
   3   7  -3   14.59    3.16
  -3  -7   3   22.50    6.39
   3   7  -2   34.49    4.26
   3   7  -2   27.74    3.88
   3   7  -1    3.41    2.57
   3   7   0    2.10    2.32
   3   7   1   18.99    3.39
   3   7   2   16.47    3.54
   3   7   3    4.65    2.74
   3   7   4   -0.90    2.22
   3   7   5    3.75    2.64
   3   7   6   -1.28    2.48
   3   7   7   47.41    4.07
   3   7   8    6.87    3.23
   3   7   9   12.75    3.55
   3   7  10    5.06    3.04
   3   7  11   39.51    4.91
   3   7  12    9.67    3.72
   3   7  13  113.20    8.99
   3   7  14   94.54    8.78
   3   7  15  127.78    9.60
   3   7  16   17.25    4.21
   3   7  17   -0.69    2.54
   3   8 -10   46.32    5.91
  -3  -8  10   35.24    7.09
   3   8  -9   -0.32    2.20
  -3  -8   9   -1.80    3.58
   3   8  -8    6.77    4.00
  -3  -8   8    7.12    4.54
  -3  -8   7   12.42    5.77
  -3  -8   6   -1.46    4.69
   3   8  -5   -0.07    2.20
  -3  -8   5   12.81    4.72
   3   8  -4   18.19    3.43
  -3  -8   4   25.62    8.28
   3   8  -3   41.04    4.62
  -3  -8   3   48.82    9.95
   3   8  -2   18.34    3.40
  -3  -8   2   35.10    7.71
   3   8  -1    1.21    2.22
   3   8   0   25.74    3.77
   3   8   1    7.12    2.88
  -3  -8  -1    6.10    6.80
   3   8   2   52.00    5.19
  -3  -8  -2   53.67   11.19
   3   8   3    3.71    2.78
   3   8   4    0.25    2.14
   3   8   5   43.50    4.67
   3   8   6   -1.44    2.53
   3   8   7   10.74    2.44
   3   8   8   14.98    3.66
  -4   0  35    1.48    1.98
  -4   0  34   16.65    3.02
  -4   0  33   -0.19    1.71
  -4   0  32   39.93    4.31
  -4   0  31   -1.06    1.95
  -4   0  30   15.66    2.88
  -4   0  29    1.23    1.92
  -4   0  28   52.95    4.38
  -4   0  27   -1.46    1.84
  -4   0  26    3.11    2.07
  -4   0  25   -0.20    1.59
  -4   0  24  258.75   14.19
  -4   0  23    0.31    1.98
  -4   0  22  404.44   21.38
  -4   0  21   -0.94    1.95
  -4   0  20    3.05    2.06
  -4   0  19    1.04    1.87
  -4   0  18    2.39    1.95
  -4   0  17    0.14    1.70
  -4   0  16   11.47    2.80
  -4   0  15   -0.21    1.90
  -4   0  14    9.63    2.10
  -4   0  13    1.05    1.85
  -4   0  12   16.90    2.76
  -4   0  11   -0.43    2.31
  -4   0  10   -1.41    2.55
  -4   0   9   44.14    5.81
  -4   0   8  278.05   16.40
   4   0  -7   -0.27    1.19
  -4   0   7   -0.84    2.91
  -4   0   7    0.01    0.91
   4   0  -6   78.07    5.24
  -4   0   6   78.89    7.89
   4   0  -5   -0.23    1.67
   4   0  -4   50.06    3.91
   4   0  -3    2.13    2.03
   4   0  -2  156.40    8.23
   4   0  -1    2.96    1.93
   4   0  -1    2.18    1.02
   4   0   0   52.76    3.93
   4   0   0   48.35    2.63
   4   0   1    1.19    1.71
   4   0   1    1.05    0.92
   4   0   2   66.52    3.33
   4   0   2   66.84    4.59
   4   0   3    0.38    1.51
   4   0   4    1.66    1.73
   4   0   5   -0.49    1.63
   4   0   6  256.65   12.73
   4   0   7   -0.46    1.53
   4   0   8   23.02    2.70
   4   0   9    0.33    1.45
   4   0  10   21.43    2.68
   4   0  11   -0.75    1.52
   4   0  12    2.87    1.77
   4   0  13   -0.82    1.60
   4   0  14    1.56    1.75
   4   0  15   -0.36    1.59
   4   0  16  125.28    7.41
   4   0  17    0.60    1.77
   4   0  18    1.04    1.82
   4   0  19   -0.65    1.90
   4   0  20  153.11    9.15
   4   0  21    0.70    2.06
   4   0  22   44.74    4.53
   4   0  23    0.07    1.79
   4   0  24   11.11    2.95
   4   0  25   -0.53    2.59
   4   0  26    6.78    2.75
   4   0  27    0.16    1.88
   4   0  28   -0.07    1.91
   4   0  29   -0.96    2.34
   4   0  30   47.19    5.25
   4   0  31   -0.93    2.57
   4   0  32   77.93    7.21
  -4  -1  34   83.18    6.67
  -4   1  34   78.12    6.10
  -4  -1  33   15.91    3.06
  -4   1  33    9.38    2.06
  -4  -1  32   36.84    4.12
  -4   1  32   27.20    3.39
  -4  -1  31   22.55    3.62
  -4   1  31   21.72    3.12
  -4  -1  30   32.59    3.13
  -4   1  30   27.21    3.33
  -4  -1  29    5.68    2.62
  -4   1  29    7.19    2.17
  -4   1  28    3.31    1.94
  -4  -1  28    2.28    2.27
  -4   1  27   -0.96    1.56
  -4  -1  27   -0.25    1.44
  -4   1  26   10.34    2.26
  -4  -1  26   12.39    2.99
  -4   1  25    2.73    1.88
  -4  -1  25    2.06    2.31
  -4   1  24  151.59    8.85
  -4  -1  24  168.38   10.35
  -4   1  23  119.49    7.40
  -4  -1  23  134.20    8.80
  -4   1  22  353.56   18.37
  -4  -1  22  374.32   20.04
  -4   1  21    0.06    1.59
  -4  -1  21   -0.42    2.22
  -4   1  20  444.96   22.55
  -4  -1  20  480.72   24.93
  -4   1  19   35.32    3.72
  -4  -1  19   48.26    5.37
  -4   1  18   87.74    5.56
  -4  -1  18   85.81    5.68
  -4   1  17   22.18    2.88
  -4  -1  17   29.07    4.40
  -4   1  16   15.44    2.36
  -4  -1  16   15.33    2.97
  -4   1  15   96.40    6.08
  -4  -1  15  100.34    8.17
  -4   1  14   39.01    3.67
  -4  -1  14   41.94    5.48
  -4   1  13   52.92    4.24
  -4  -1  13   57.49    5.10
  -4   1  12   46.21    4.47
  -4  -1  12   53.91    6.60
  -4   1  11  103.44    6.54
  -4  -1  11  106.14    8.62
   4   1 -10    9.37    1.39
  -4   1  10   19.71    3.19
  -4  -1  10   15.68    3.20
   4   1  -9   54.02    4.35
  -4   1   9   47.26    5.14
  -4  -1   9   42.00    4.96
  -4   1   9   36.03    2.46
   4   1  -8   32.24    3.65
  -4   1   8   30.70    4.01
  -4  -1   8   31.45    6.14
  -4   1   8   24.16    1.90
   4   1  -7   15.26    2.24
  -4   1   7   10.77    3.81
  -4  -1   7   23.01    5.33
  -4   1   7   11.58    1.26
   4   1  -6   69.64    4.28
   4   1  -6   76.38    4.41
  -4  -1   6   68.92    6.49
  -4   1   6   72.84    6.06
  -4   1   6   62.03    3.17
   4   1  -5   34.05    3.79
   4   1  -5   28.40    2.69
  -4   1   5   24.13    1.57
   4   1  -4   74.43    4.24
   4   1  -4   70.48    5.38
   4   1  -3   94.37    6.10
   4  -1  -3   91.25    5.29
   4   1  -3   90.42    4.96
   4  -1  -2   67.02    4.31
   4   1  -2   70.18    5.10
   4   1  -2   65.74    4.38
   4   1  -1  194.65    9.15
   4  -1  -1  198.05    9.51
   4   1  -1  200.25   10.51
   4  -1   0    1.86    1.56
   4   1   0    2.15    2.27
   4   1   0    4.39    1.81
   4  -1   1    9.32    1.80
   4   1   1   11.42    2.67
   4  -1   2   25.77    2.42
   4   1   2   27.66    3.39
   4   1   3   44.13    4.25
   4  -1   3   48.64    3.29
   4   1   4   15.65    2.18
   4  -1   4   14.17    2.10
   4   1   5   43.30    3.93
   4  -1   5   46.46    3.21
   4   1   6   46.25    3.95
   4  -1   6   49.71    3.86
   4  -1   7    6.58    1.60
   4   1   7    6.10    2.30
   4  -1   8    1.01    1.62
   4   1   8    1.12    1.87
   4  -1   9    0.93    1.51
   4   1   9    0.76    1.32
   4  -1  10    7.77    1.77
   4   1  10   13.57    2.78
   4  -1  11   97.56    5.87
   4   1  11   88.26    5.16
   4  -1  12    7.21    1.92
   4   1  12    8.21    2.56
   4  -1  13   38.17    3.24
   4   1  13   37.77    3.88
   4  -1  14    8.72    1.94
   4   1  14    8.63    1.97
   4  -1  15   27.30    2.81
   4   1  15   26.01    3.54
   4  -1  16   19.50    2.71
   4   1  16   20.40    3.43
   4  -1  17   80.06    5.16
   4   1  17   74.93    4.96
   4  -1  18    0.48    1.63
   4   1  18    0.59    2.06
   4  -1  19   39.34    3.57
   4   1  19   37.43    4.24
   4  -1  20   13.42    2.53
   4   1  20   13.64    3.14
   4  -1  21   12.67    2.65
   4   1  21   14.95    3.41
   4   1  22  111.44    8.01
   4  -1  22  113.52    7.27
   4   1  23   29.96    4.20
   4  -1  23   30.36    3.66
   4  -1  24    7.81    3.31
   4   1  24    9.97    3.19
   4  -1  25   50.34    4.73
   4   1  25   44.70    5.01
   4  -1  26    1.08    2.33
   4   1  26    5.42    2.94
   4  -1  27   38.79    4.35
   4   1  27   43.12    4.97
   4  -1  28    1.64    3.00
   4   1  28    2.42    2.12
   4   1  29   80.04    7.13
   4   1  30   40.69    5.24
   4   1  31    3.67    3.08
  -4  -2  34   15.33    3.64
  -4  -2  33   18.18    2.75
  -4  -2  32   30.00    4.21
  -4  -2  31   48.20    4.97
  -4   2  31   42.51    4.01
  -4  -2  30   11.38    3.13
  -4   2  30   10.05    2.22
  -4  -2  29    7.78    2.73
  -4   2  29    4.68    1.94
  -4  -2  28   20.87    3.06
  -4   2  28   24.49    2.78
  -4  -2  27    0.44    2.08
  -4   2  27    0.29    1.33
  -4  -2  26  121.90    8.52
  -4   2  26  119.88    7.16
  -4  -2  25  100.96    7.28
  -4   2  25   83.42    5.45
  -4  -2  24    3.47    1.85
  -4   2  24   -0.12    1.55
  -4   2  23   96.94    5.70
  -4  -2  23   97.82    6.48
  -4   2  22   66.52    4.71
  -4  -2  22   72.06    5.49
  -4   2  21  368.39   19.46
  -4  -2  21  336.84   17.93
  -4   2  20  180.83   10.31
  -4  -2  20  186.47   10.82
  -4   2  19   22.38    2.90
  -4  -2  19   21.67    3.47
  -4   2  18   58.34    3.61
  -4  -2  18   63.04    6.61
  -4   2  17   15.27    1.87
  -4  -2  17   11.67    4.41
  -4   2  16  168.03    8.61
  -4  -2  16  140.97    8.79
  -4   2  15    2.50    1.33
  -4  -2  15    2.67    3.78
  -4   2  14   20.15    1.89
  -4  -2  14   21.72    4.83
  -4   2  13    0.07    1.26
  -4  -2  13   -3.14    2.88
   4   2 -12  222.12   11.26
  -4   2  12  237.81   11.28
  -4  -2  12  228.96   14.71
   4   2 -11    4.52    1.89
  -4   2  11    3.93    1.70
  -4  -2  11    1.03    3.98
   4   2 -10   -2.00    2.48
  -4   2  10   -2.36    1.40
  -4  -2  10    1.97    5.14
   4   2  -9  165.22    9.07
   4   2  -9  169.32    8.62
  -4   2   9  162.84    8.56
  -4  -2   9  154.49   10.30
   4   2  -8    1.31    2.12
   4   2  -8    0.71    1.91
  -4   2   8    0.17    1.65
  -4  -2   8    1.59    2.87
   4   2  -7    9.25    2.37
   4   2  -7    8.65    2.82
  -4   2   7    9.68    1.91
  -4  -2   7   20.56    4.23
   4   2  -6   68.03    4.88
   4   2  -6   66.82    4.39
  -4  -2   6  102.52    9.85
  -4   2   6   73.36    4.52
   4   2  -5  104.29    5.98
   4   2  -5  100.32    6.26
  -4   2   5  121.68    7.32
  -4  -2   5  155.62   12.23
   4   2  -4  158.18    8.49
   4   2  -4  155.02    8.85
   4   2  -3   54.81    4.51
   4   2  -3   51.58    3.91
   4   2  -2    3.87    1.82
   4   2  -2    5.23    1.94
   4   2  -1   66.53    4.42
   4   2  -1   65.11    5.05
   4   2   0   24.04    3.36
  -4   2   0   17.36    1.41
   4   2   1   29.52    2.86
  -4   2  -1   25.05    1.89
   4   2   2   21.66    3.48
   4  -2   2   26.95    2.03
  -4   2  -2   20.26    1.56
   4  -2   3   20.12    1.75
   4   2   3   18.78    3.28
  -4   2  -3   16.76    1.51
   4   2   4   37.51    3.87
   4  -2   4   33.52    2.54
  -4   2  -4   28.12    1.85
   4   2   5  174.26    8.82
   4  -2   5  197.81    9.12
  -4   2  -5  153.35    7.30
   4   2   6    2.95    1.71
   4  -2   6    2.38    1.35
  -4   2  -6    2.07    0.66
   4  -2   7   59.68    3.20
   4   2   7   57.55    4.99
  -4   2  -7   53.44    2.81
   4   2   8   64.25    5.31
   4  -2   8   66.46    3.64
  -4   2  -8   51.47    2.73
   4   2   9   59.47    5.15
   4  -2   9   66.51    3.69
  -4   2  -9   52.48    2.73
   4  -2  10    8.67    1.01
   4   2  10   10.04    2.20
   4  -2  10   13.79    1.66
  -4   2 -10    9.40    0.94
   4  -2  11   42.39    2.87
   4  -2  11   33.36    2.04
   4   2  11   38.13    4.26
   4  -2  12   13.09    1.49
   4  -2  12    9.52    1.25
   4   2  12   12.02    3.17
   4  -2  13    6.46    1.57
   4   2  13    6.21    3.02
   4  -2  14   31.28    2.64
   4   2  14   26.97    3.04
   4  -2  15   52.84    3.74
   4   2  15   57.19    5.30
   4  -2  16   15.49    2.03
   4   2  16   16.41    3.72
   4  -2  17   84.57    5.26
   4   2  17   77.89    6.42
   4  -2  18   55.68    4.22
   4   2  18   52.27    5.38
   4  -2  19   35.95    3.19
   4   2  19   36.70    4.66
   4  -2  20    4.50    1.73
   4   2  20    5.63    3.03
   4  -2  21    1.24    1.98
   4   2  21    3.44    1.95
   4   2  22   15.33    3.72
   4   2  23   81.40    6.84
   4   2  24   30.88    4.54
   4   2  25    0.52    2.64
   4   2  26    3.38    3.08
   4   2  27   10.91    3.58
   4   2  28    0.03    1.49
   4   2  29    3.74    3.09
   4   2  30    5.75    3.49
   4   2  31    4.00    3.34
  -4  -3  32   35.82    4.83
  -4   3  32   42.12    5.26
  -4  -3  31    2.17    1.92
  -4   3  31    1.65    2.88
  -4  -3  30   20.03    3.55
  -4  -3  29   37.27    3.66
  -4  -3  28    1.08    2.37
  -4  -3  27   11.71    3.28
  -4  -3  26   65.41    5.09
  -4  -3  25   47.60    5.46
  -4  -3  24  522.12   28.38
  -4  -3  23  253.37   15.64
  -4  -3  22   13.40    3.97
  -4  -3  21   47.70    4.62
  -4  -3  20   27.48    4.12
  -4   3  20   31.64    2.66
  -4  -3  19  101.15    7.23
  -4   3  19  101.01    5.29
  -4  -3  18  105.32    7.25
  -4   3  18   95.08    5.20
  -4  -3  17   -0.33    2.68
  -4   3  17   -0.07    0.83
  -4  -3  16   -0.30    5.08
  -4   3  16    5.31    1.04
  -4   3  15  230.16   10.81
  -4  -3  15  259.76   16.78
  -4   3  14   44.89    2.86
  -4  -3  14   43.93    5.19
   4   3 -13   28.48    4.22
  -4   3  13   31.15    2.09
  -4  -3  13   25.26    4.61
   4   3 -12   10.52    3.49
   4   3 -12    9.00    3.49
  -4   3  12   11.28    1.25
  -4  -3  12   35.58    6.24
   4   3 -11  162.66    9.90
   4   3 -11  174.31   10.25
  -4   3  11  163.40    7.40
  -4  -3  11  163.54   10.85
   4   3 -10  137.68    8.91
   4   3 -10  130.16    8.63
  -4   3  10  112.88    5.63
  -4  -3  10  154.61   12.35
   4   3  -9  260.52   13.97
   4   3  -9  236.63   13.01
  -4  -3   9  231.07   14.51
  -4   3   9  218.46    9.89
   4   3  -8   48.26    4.71
   4   3  -8   56.77    5.02
  -4   3   8   42.96    2.32
  -4  -3   8   62.75    8.01
   4   3  -7   58.88    4.16
   4   3  -7   68.67    5.41
  -4   3   7   58.24    3.13
  -4  -3   7   59.24    6.77
   4   3  -6   66.94    5.43
   4   3  -6   67.76    5.38
  -4   3   6   65.46    3.38
  -4  -3   6   91.67    9.55
   4   3  -5   69.21    4.45
   4   3  -5   64.09    5.16
  -4   3   5   56.44    3.27
  -4  -3   5   79.53    9.31
   4   3  -4   25.45    3.58
   4   3  -4   24.14    3.37
  -4   3   4   21.29    2.04
  -4  -3   4   38.07    5.85
   4   3  -3   78.39    5.65
   4   3  -3   76.00    4.95
  -4   3   3   71.64    4.63
   4   3  -2   41.00    3.30
   4   3  -2   44.05    4.26
  -4   3   2   31.60    2.25
   4   3  -1   14.96    2.29
  -4   3   1   11.86    1.13
   4   3   0    1.86    2.18
  -4   3   0    0.82    0.68
   4   3   1    1.74    1.30
  -4   3  -1   -0.01    0.52
  -4   3  -1    0.03    0.41
   4   3   2   34.40    3.16
  -4   3  -2   29.07    1.77
  -4   3  -2   31.12    1.91
   4   3   3    1.61    1.72
  -4   3  -3   -0.06    0.39
   4   3   4   68.47    5.39
  -4   3  -4   57.24    2.79
   4   3   5   47.52    4.71
  -4   3  -5   34.96    1.83
   4   3   6    7.92    3.16
  -4   3  -6    7.78    0.70
   4   3   7   -0.37    2.12
  -4   3  -7    0.16    0.30
   4   3   8   39.16    4.55
   4   3   9   13.37    2.78
   4  -3  10  102.18    4.52
   4   3  10   99.28    7.66
   4  -3  11    9.51    0.94
   4   3  11   11.90    2.59
   4   3  12    6.03    2.99
   4   3  13    0.77    2.40
   4   3  14   12.68    2.72
   4   3  15   79.77    6.85
   4   3  16   17.29    4.11
   4   3  17   71.55    6.38
   4   3  18   10.55    3.59
   4   3  19    0.56    1.92
   4   3  20   42.94    5.30
   4   3  21   66.42    6.52
   4   3  22   40.43    4.02
   4   3  23   33.96    5.02
   4   3  24   14.82    3.03
   4   3  25    1.54    2.96
   4   3  26    5.64    3.34
   4   3  27    2.66    2.99
   4   3  28    3.81    3.42
   4   3  29   52.25    6.16
  -4  -4  30   99.75    8.09
  -4   4  30  100.43    7.22
  -4  -4  29   48.56    4.33
  -4   4  29   51.48    5.67
  -4  -4  28   14.26    3.36
  -4   4  28   15.24    3.50
  -4  -4  27    8.44    2.34
  -4   4  27    5.92    3.08
  -4  -4  26   49.18    5.71
  -4   4  26   63.08    5.87
  -4  -4  25   47.51    5.51
  -4   4  25   65.34    5.98
  -4  -4  24   44.22    4.48
  -4   4  24   42.48    4.02
  -4  -4  23    4.46    3.54
  -4   4  23    7.11    2.99
  -4  -4  22   81.91    6.94
  -4   4  22   85.44    6.81
  -4  -4  21   33.45    5.93
  -4   4  21   40.56    4.59
  -4  -4  20   40.62    4.46
  -4  -4  19   24.40    3.93
  -4  -4  18  183.39   11.48
  -4  -4  17   34.65    4.66
  -4  -4  16    3.11    2.84
  -4  -4  15   92.03    7.44
   4   4 -14    0.20    1.95
   4   4 -14    0.13    1.61
  -4  -4  14   -0.25    2.27
   4   4 -13   15.19    3.36
   4   4 -13   17.32    3.70
  -4  -4  13    9.81    4.02
   4   4 -12   -1.93    3.07
   4   4 -12   -1.19    2.69
   4   4 -11  344.75   18.91
   4   4 -11  347.08   17.60
  -4  -4  11  347.06   22.30
   4   4 -10   61.26    5.90
   4   4 -10   47.28    4.48
  -4  -4  10   79.80    9.33
   4   4  -9   94.84    7.06
   4   4  -9  101.47    7.13
  -4  -4   9   77.83    7.25
   4   4  -8   -0.41    3.18
   4   4  -8   -0.34    3.19
  -4  -4   8   23.96    4.33
   4   4  -7  131.05    8.63
   4   4  -7  127.17    7.52
  -4  -4   7  135.77   12.67
   4   4  -6   36.15    3.55
  -4  -4   6   91.95   10.31
   4   4  -5  165.01    9.75
  -4  -4   5  153.11   11.90
   4   4  -4   18.61    3.22
   4   4  -4    1.79    2.36
   4   4  -3   76.10    6.16
   4   4  -3   73.93    4.96
   4   4  -2   26.18    3.79
   4   4  -2   24.81    3.16
   4   4  -1    2.58    2.42
  -4   4   1    0.98    0.76
   4   4   0   22.05    2.79
  -4   4   0   15.68    1.34
   4   4   1  168.21    8.90
  -4   4  -1  147.71    6.43
  -4   4  -1  148.35    6.29
   4   4   2   18.95    3.63
   4   4   3   92.80    6.92
   4   4   4   81.34    5.47
   4   4   5    8.68    2.42
   4   4   6    7.60    2.64
   4   4   7  170.30   10.53
   4   4   8   18.89    4.67
   4   4   9  166.96   10.60
   4   4  10   27.88    4.89
   4   4  11   14.58    3.85
   4   4  12   12.63    2.72
   4   4  13   16.29    3.00
   4   4  14    9.28    3.53
   4   4  15    0.28    2.51
   4   4  16   -1.22    2.91
   4   4  17    5.66    3.66
   4   4  18   40.03    4.24
   4   4  19    7.22    2.78
   4   4  20    4.18    3.39
   4   4  21    3.60    3.23
   4   4  22    7.04    2.72
   4   4  23   -0.02    2.22
   4   4  24   15.46    3.16
   4   4  25    0.86    2.85
   4   4  26   21.91    4.79
   4   4  27   10.84    3.15
  -4  -5  27  249.50   14.96
  -4   5  27  276.53   16.45
  -4  -5  26   75.93    8.05
  -4   5  26   84.74    7.07
  -4  -5  25   18.74    3.37
  -4   5  25   28.17    3.89
  -4  -5  24    7.99    3.30
  -4   5  24    6.56    2.77
  -4  -5  23    2.75    2.85
  -4   5  23    0.96    2.21
  -4  -5  22   19.89    3.44
  -4   5  22   31.72    3.67
  -4  -5  21    4.40    2.92
  -4   5  21    1.07    2.17
  -4  -5  20   10.19    4.07
  -4   5  20    6.16    2.52
  -4  -5  19   41.12    4.47
  -4   5  19   41.25    4.24
  -4  -5  18    5.94    2.68
  -4   5  18    7.00    2.26
  -4  -5  17    8.10    4.41
  -4   5  17    9.47    2.85
  -4  -5  16   22.83    4.95
  -4   5  16   25.17    2.98
   4   5 -15    7.66    2.29
   4   5 -15    6.05    3.76
  -4  -5  15    6.04    5.20
  -4   5  15    8.28    2.65
   4   5 -14   43.38    5.41
   4   5 -14   47.52    4.61
  -4  -5  14   35.72    6.89
  -4   5  14   42.40    4.22
   4   5 -13    0.15    2.37
   4   5 -13    1.27    3.03
  -4  -5  13    2.61    3.67
  -4   5  13    1.72    1.57
   4   5 -12    4.27    3.25
   4   5 -12    3.98    2.63
  -4  -5  12    8.18    3.57
  -4   5  12    3.16    1.66
   4   5 -11   32.45    3.33
   4   5 -11   30.40    4.64
  -4  -5  11   37.07    5.36
  -4   5  11   33.43    2.82
   4   5 -10   46.02    4.83
   4   5 -10   53.85    5.68
  -4  -5  10   40.83    5.69
  -4   5  10   45.75    3.50
   4   5  -9   10.66    2.92
   4   5  -9   10.93    3.28
  -4  -5   9   34.47    6.21
  -4   5   9    7.78    2.12
   4   5  -8   81.58    5.90
   4   5  -8   80.27    6.40
  -4  -5   8  134.23   11.22
  -4   5   8   73.72    4.92
   4   5  -7  187.46   11.01
   4   5  -7  181.18   10.27
  -4  -5   7  208.87   16.05
  -4   5   7  171.84    9.23
   4   5  -6   11.43    3.57
  -4  -5   6   31.78    6.83
   4   5  -5   15.90    3.40
   4   5  -4   19.38    3.64
   4   5  -3    1.64    1.71
   4   5  -2   40.44    4.62
   4   5  -1   33.46    4.17
   4   5   0   23.47    4.08
   4   5   1   60.22    5.54
   4   5   2   -0.07    2.00
   4   5   3    3.28    2.02
   4   5   4   62.46    4.99
   4   5   5  150.72   10.42
   4   5   6   40.08    6.08
   4   5   7   30.62    3.64
   4   5   8   53.19    5.73
   4   5   9   22.95    4.23
   4   5  10    6.76    3.37
   4   5  11   28.01    4.39
   4   5  12    0.93    2.74
   4   5  13    5.47    2.47
   4   5  14    1.28    2.01
   4   5  15   11.53    2.65
   4   5  16    2.38    2.05
   4   5  17    1.84    2.86
   4   5  18    2.98    3.09
   4   5  19    2.96    2.98
   4   5  20    0.38    1.93
   4   5  21   -3.20    3.11
   4   5  22   26.27    4.73
   4   5  23    9.06    3.78
   4   5  24    1.72    3.24
  -4  -6  23   -0.18    1.93
  -4   6  23    2.41    1.87
  -4  -6  22    2.11    3.04
  -4   6  22    4.47    2.25
  -4  -6  21    0.93    2.69
  -4   6  21    1.74    1.91
  -4  -6  20    1.39    1.50
  -4   6  20   -1.16    1.34
  -4  -6  19   11.08    4.12
  -4   6  19    8.14    2.42
  -4  -6  18   24.97    3.82
  -4   6  18   25.45    3.73
  -4  -6  17   19.88    4.61
   4   6 -16   16.40    4.74
  -4  -6  16   11.25    5.21
   4   6 -15   80.60    6.25
   4   6 -15   79.34    7.58
  -4  -6  15   76.02    7.86
   4   6 -14   -1.88    2.23
   4   6 -14   -1.71    2.20
  -4  -6  14    2.43    2.55
   4   6 -13   23.87    3.68
   4   6 -13   17.92    3.58
  -4  -6  13   24.40    6.18
   4   6 -12    2.36    2.40
   4   6 -12    1.06    3.33
  -4  -6  12    4.22    4.27
   4   6 -11    4.58    2.80
   4   6 -11    7.87    3.78
  -4  -6  11   13.52    5.47
   4   6 -10   20.32    3.39
   4   6 -10   22.45    4.66
  -4  -6  10   19.52    4.56
   4   6  -9    2.67    3.45
   4   6  -9    4.34    2.47
  -4  -6   9    2.85    3.37
   4   6  -8    1.83    2.96
   4   6  -8    0.55    2.02
  -4  -6   8   -1.39    4.36
   4   6  -7   13.12    3.16
  -4  -6   7   17.35    6.07
   4   6  -6    8.25    3.05
  -4  -6   6   11.54    5.49
   4   6  -5    6.69    3.04
   4   6  -5    9.12    2.82
  -4  -6   5   10.63    6.26
   4   6  -4    4.93    2.12
   4   6  -3    0.87    1.56
   4   6  -2    0.87    1.64
   4   6  -1    0.68    1.65
   4   6   0    3.57    2.77
   4   6   1   10.69    3.34
   4   6   2    5.71    3.10
   4   6   3   21.63    3.90
   4   6   4    8.42    3.57
   4   6   5    0.40    2.57
   4   6   6   16.53    2.93
   4   6   7   30.50    4.89
   4   6   8   13.64    3.00
   4   6   9    1.65    2.88
   4   6  10    6.83    3.32
   4   6  11    1.44    2.85
   4   6  12    1.22    2.03
   4   6  13    1.23    2.27
   4   6  14   56.45    4.89
   4   6  15    0.74    2.14
   4   6  16   14.03    2.92
   4   6  17   -2.75    2.99
   4   6  18    5.53    3.22
   4   6  19   -2.00    2.78
   4   6  20    3.73    2.43
   4   7 -16   25.95    4.21
  -4  -7  16   25.99    5.24
   4   7 -15   34.68    5.97
   4   7 -15   24.31    2.89
  -4  -7  15   25.30    5.80
   4   7 -14    3.21    2.39
   4   7 -14    3.69    3.96
  -4  -7  14    3.11    2.88
   4   7 -13   15.02    3.16
   4   7 -13   13.98    4.55
  -4  -7  13    9.05    4.71
   4   7 -12    0.90    2.18
   4   7 -12   -0.64    1.94
  -4  -7  12   -1.97    3.73
   4   7 -11   -0.90    3.69
   4   7 -11    4.96    2.30
  -4  -7  11    2.46    3.47
   4   7 -10    7.94    2.89
   4   7 -10   11.90    4.48
  -4  -7  10    9.20    5.39
   4   7  -9    7.86    3.18
   4   7  -9    7.27    2.77
  -4  -7   9    5.61    5.74
   4   7  -8   11.43    3.94
   4   7  -8    0.86    2.45
  -4  -7   8    3.57    5.51
   4   7  -7   14.65    3.16
  -4  -7   7   11.67    6.68
   4   7  -6    1.89    2.32
   4   7  -5    3.64    2.53
   4   7  -4    3.23    2.63
  -4  -7   4    0.32    5.45
   4   7  -3    7.14    3.00
  -4  -7   3    5.81    7.29
   4   7  -2    3.39    1.86
   4   7  -1   15.64    3.38
   4   7   0    9.40    3.20
   4   7   1    3.04    2.85
   4   7   2   18.86    2.94
   4   7   3   -1.17    2.59
  -4  -7  -3   -2.20    7.78
   4   7   4   -0.11    2.12
   4   7   5   41.80    5.00
   4   7   6    1.14    2.67
   4   7   7   27.46    4.40
   4   7   8    1.12    2.18
   4   7   9   34.26    5.27
   4   7  10   29.82    4.95
   4   7  11    4.35    3.22
   4   7  12    4.27    2.99
   4   7  13    1.80    2.73
  -5   0  32    0.20    1.68
  -5   0  30   24.58    3.42
  -5   0  29   -1.22    1.80
  -5   0  28   17.40    2.94
  -5   0  27   -1.18    1.90
  -5   0  26   10.50    2.61
  -5   0  25    0.25    1.51
  -5   0  24   11.72    2.63
  -5   0  23    0.34    1.69
  -5   0  22    6.18    2.45
  -5   0  21   -0.83    1.94
  -5   0  20    5.26    2.35
  -5   0  19   -0.57    2.16
  -5   0  18  104.34    6.53
  -5   0  17   -2.42    2.57
  -5   0  16    0.18    1.91
  -5   0  15   -0.25    2.33
  -5   0  14    5.70    3.13
  -5   0  13   -1.18    2.84
  -5   0  12    5.92    3.41
  -5   0  11    0.25    2.50
  -5   0  10    8.68    3.90
  -5   0   9   21.52    4.78
  -5   0   8   70.34    7.87
   5   0  -7    1.06    1.92
  -5   0   7   52.11    5.75
   5   0  -6  254.20   13.12
  -5   0   6  233.02   15.99
   5   0  -5    1.90    2.35
   5   0  -4    0.45    1.34
   5   0  -3    6.55    2.68
   5   0  -2  264.75   12.76
   5   0  -1   26.88    3.70
   5   0   0  509.27   25.35
   5   0   1   27.77    3.63
   5   0   1    9.53    1.53
   5   0   2  511.75   22.97
   5   0   2  519.83   24.96
   5   0   3    6.43    2.52
   5   0   3    2.13    1.06
   5   0   4    7.73    1.34
   5   0   4    5.16    2.52
   5   0   5   -0.90    2.15
   5   0   6  228.19   12.19
   5   0   7    0.28    1.76
   5   0   8   21.97    3.15
   5   0   9    0.30    1.74
   5   0  10    2.78    2.12
   5   0  11   -0.06    1.45
   5   0  12    7.76    2.48
   5   0  13   -1.66    2.31
   5   0  14  204.08   11.46
   5   0  15   -0.62    2.10
   5   0  16  175.69   10.37
   5   0  17    0.64    2.07
   5   0  18    0.67    2.00
   5   0  19   -1.71    2.24
   5   0  20   67.92    5.68
   5   0  21    1.91    2.36
   5   0  22   37.82    4.41
   5   0  23    0.14    1.98
   5   0  24   39.59    4.74
   5   0  25    3.12    2.65
   5   0  26    7.15    3.06
   5   0  27    0.47    2.28
   5   0  28   13.92    4.65
  -5  -1  32   20.09    3.42
  -5   1  32   19.03    2.91
  -5   1  30    0.58    1.56
  -5  -1  30    1.34    2.00
  -5   1  29    0.52    1.42
  -5  -1  29   -0.26    1.88
  -5   1  28   29.28    3.22
  -5  -1  28   32.70    4.00
  -5   1  27    6.60    2.00
  -5  -1  27    5.58    1.94
  -5   1  26   27.41    3.11
  -5  -1  26   31.68    4.06
  -5   1  25   18.18    2.48
  -5  -1  25   15.77    3.29
  -5   1  24    0.92    1.65
  -5  -1  24    2.50    2.24
  -5   1  23   11.38    2.28
  -5  -1  23   13.51    3.21
  -5   1  22    1.38    1.63
  -5  -1  22    3.25    2.37
  -5   1  21   -0.61    1.42
  -5  -1  21   -0.23    2.29
  -5   1  20   22.52    2.84
  -5  -1  20   25.68    4.01
  -5   1  19    0.75    1.76
  -5  -1  19    3.85    1.92
  -5   1  18   79.73    5.32
  -5  -1  18   85.28    7.23
  -5   1  17   33.66    3.49
  -5  -1  17   34.05    4.74
  -5   1  16    8.97    2.44
  -5  -1  16   10.96    2.97
  -5   1  15   -0.03    1.61
  -5  -1  15    0.48    2.64
  -5   1  14   11.55    2.55
  -5  -1  14   13.87    4.56
  -5   1  13    3.78    2.42
  -5  -1  13    2.74    3.57
  -5   1  12    0.39    2.20
  -5  -1  12   -2.29    2.54
  -5   1  11   22.28    4.25
  -5  -1  11   17.87    4.89
   5   1 -10    0.12    1.54
  -5   1  10    2.34    2.08
  -5  -1  10   -0.42    3.51
   5   1  -9    4.34    2.52
  -5   1   9    1.81    3.05
  -5  -1   9    3.93    4.48
   5   1  -8    3.16    1.89
  -5   1   8    2.83    2.91
  -5  -1   8    2.59    3.36
   5   1  -7   39.89    4.25
  -5   1   7   38.40    5.06
  -5  -1   7   36.19    5.44
   5   1  -6    5.22    2.73
  -5   1   6    7.49    4.50
  -5  -1   6    7.92    5.44
   5   1  -5    2.13    1.77
   5   1  -4   30.85    2.63
   5   1  -4   37.34    4.13
   5   1  -3   91.71    5.00
   5  -1  -3   94.11    5.73
   5   1  -3   95.51    6.51
   5   1  -2   20.06    3.43
   5   1  -2   18.85    2.02
   5  -1  -2   30.30    3.01
   5   1  -1    6.66    2.74
   5  -1  -1    7.12    2.16
   5   1  -1    4.63    1.88
   5  -1   0  119.87    7.90
   5   1   0  119.98    6.68
   5   1   0  117.36    6.47
   5  -1   1  148.18    8.82
   5   1   1  211.21   11.58
   5   1   1  140.66    7.76
   5   1   2  928.99   45.75
   5   1   2  963.70   49.22
   5  -1   2  951.71   47.94
   5   1   3   50.45    4.81
   5  -1   3  117.75    6.91
   5  -1   4  104.80    6.30
   5   1   4  118.01    7.74
   5   1   5  193.98   11.19
   5  -1   5  200.78   10.41
   5   1   6   48.62    5.21
   5  -1   6   51.57    4.62
   5   1   7  125.45    8.31
   5  -1   7  124.28    7.12
   5   1   8  193.19   11.12
   5  -1   8  203.80   10.60
   5   1   9   -0.46    2.52
   5  -1   9    2.75    1.88
   5  -1  10   18.21    3.39
   5   1  10   25.15    3.47
   5  -1  11   31.51    3.32
   5   1  11   36.33    4.04
   5  -1  12   22.70    2.77
   5   1  12   18.91    3.57
   5  -1  13   41.13    3.78
   5   1  13   36.11    3.57
   5  -1  14   98.50    6.18
   5   1  14   87.23    6.85
   5  -1  15   22.78    3.14
   5   1  15   24.59    4.07
   5  -1  16   34.85    3.44
   5   1  16   31.86    4.47
   5  -1  17   37.96    4.27
   5   1  17   29.75    4.26
   5  -1  18   -2.28    1.87
   5   1  18    0.07    2.69
   5  -1  19  142.09    8.98
   5   1  19  139.65    9.27
   5  -1  20   37.47    4.16
   5   1  20   44.48    4.85
   5  -1  21   38.24    4.26
   5   1  21   36.14    4.73
   5  -1  22   28.41    3.65
   5   1  22   22.91    4.11
   5   1  23   11.13    3.30
   5   1  24    1.77    2.65
   5   1  25   29.06    4.26
   5   1  26   19.72    4.06
   5   1  27   10.62    3.61
   5   1  28   45.25    5.80
  -5  -2  30   25.30    4.06
  -5  -2  29    1.39    1.74
  -5  -2  28    0.61    2.16
  -5  -2  27    5.31    2.84
  -5  -2  26    6.86    2.93
  -5   2  25    3.54    1.57
  -5  -2  25    2.73    2.82
  -5   2  24    0.42    1.25
  -5  -2  24    1.29    1.83
  -5   2  23   76.77    4.94
  -5  -2  23   79.28    5.50
  -5   2  22    4.08    1.53
  -5  -2  22    5.08    3.40
  -5   2  21    2.50    1.32
  -5  -2  21    3.73    2.99
  -5   2  20    0.91    1.29
  -5  -2  20    2.63    2.78
  -5   2  19   43.81    3.27
  -5  -2  19   48.83    4.73
  -5   2  18    0.93    1.27
  -5  -2  18    2.85    2.20
  -5   2  17    0.65    1.19
  -5  -2  17    0.75    3.66
  -5   2  16    5.34    1.66
  -5  -2  16    2.81    4.93
  -5   2  15  132.33    6.96
  -5  -2  15  156.12   11.81
  -5   2  14   12.68    2.07
  -5  -2  14   31.75    5.79
  -5   2  13   11.74    1.96
  -5  -2  13   11.59    5.65
   5   2 -12   54.39    4.42
  -5   2  12   55.65    4.36
  -5  -2  12   59.64    7.65
   5   2 -11   29.55    3.40
  -5   2  11   32.05    3.43
  -5  -2  11   31.77    5.56
   5   2 -10   80.16    6.62
  -5   2  10   88.61    5.80
  -5  -2  10   90.35    9.23
   5   2  -9    4.16    3.08
  -5   2   9    4.20    2.11
  -5  -2   9    5.85    3.91
   5   2  -8   39.65    5.00
   5   2  -8   30.87    4.74
  -5   2   8   46.15    4.06
  -5  -2   8   87.06    9.60
   5   2  -7  189.22   10.19
   5   2  -7  195.11   10.50
  -5   2   7  196.91   10.90
  -5  -2   7  204.22   13.84
   5   2  -6   98.62    6.30
   5   2  -6  107.41    7.92
  -5   2   6  103.39    6.47
  -5  -2   6  153.33   13.19
   5   2  -5  162.72    9.13
   5   2  -5  164.61   10.25
  -5   2   5  157.24    9.41
   5   2  -4  108.74    7.70
   5   2  -4   93.59    6.94
   5   2  -3  454.04   22.39
   5   2  -3  477.73   24.50
   5   2  -2   25.66    4.22
   5   2  -2   24.95    3.82
   5   2  -1   71.43    6.13
   5   2  -1   69.19    4.79
   5   2   0  203.13   10.43
   5   2   0  209.00   12.00
   5   2   1   21.77    2.93
   5   2   1   24.85    3.29
   5  -2   2  681.66   32.91
   5   2   2  629.99   31.31
   5   2   3   62.63    5.11
   5  -2   3   85.52    5.14
   5   2   4  128.81    7.68
   5  -2   4  140.73    7.50
   5  -2   5   68.67    4.05
   5   2   5   61.46    4.83
   5   2   6   32.07    3.39
   5  -2   6   38.18    3.16
   5   2   7   15.96    3.37
   5  -2   7    9.80    1.97
   5  -2   8   21.92    2.44
   5   2   8   20.68    3.65
   5  -2   9    4.65    1.75
   5   2   9    7.45    2.82
   5   2  10    6.69    3.13
   5  -2  10    5.75    1.51
   5   2  11  136.64    8.90
   5  -2  11  132.66    6.77
   5   2  12   37.16    3.96
   5  -2  12    1.72    1.49
   5   2  13    3.78    3.09
   5  -2  13    4.42    1.79
   5  -2  14   76.90    4.65
   5   2  14   78.85    6.54
   5  -2  15    2.01    1.35
   5   2  15   -0.16    2.67
   5   2  16   25.93    4.22
   5   2  17   19.18    4.01
   5   2  18   89.28    7.26
   5   2  19   -2.48    3.07
   5   2  20   96.05    7.59
   5   2  21    1.83    2.88
   5   2  22   21.22    3.49
   5   2  23   32.27    4.74
   5   2  24    0.92    2.52
   5   2  25   -0.23    2.32
   5   2  26    0.30    2.49
   5   2  27    0.37    2.69
   5   2  28   32.17    5.27
  -5  -3  30    0.31    1.58
  -5  -3  29    4.06    2.75
  -5  -3  28    1.27    2.40
  -5  -3  27   19.67    2.81
  -5  -3  26    3.94    2.91
  -5  -3  25   60.62    5.83
  -5  -3  24   13.46    3.66
  -5  -3  23   -0.79    1.78
  -5  -3  22   22.66    4.54
  -5  -3  21    5.92    3.46
  -5  -3  20    8.83    4.69
  -5  -3  19  130.22   10.40
  -5  -3  18   -1.55    3.75
  -5  -3  17  132.37   11.44
  -5  -3  16   28.19    6.70
  -5  -3  15  111.88   11.43
   5   3 -14   41.72    3.30
  -5  -3  14  113.11   10.77
   5   3 -13  197.99   10.90
  -5  -3  13  180.48   12.42
   5   3 -12  111.76    8.42
  -5  -3  12  109.54    8.87
   5   3 -11   95.67    7.34
   5   3 -11   96.80    8.00
  -5  -3  11  118.57   10.63
   5   3 -10  108.42    7.46
   5   3 -10  115.28    8.08
  -5   3  10   93.23    5.25
  -5  -3  10  119.74   10.89
   5   3  -9    6.62    3.96
   5   3  -9   16.53    3.40
  -5  -3   9   35.39    6.97
   5   3  -8   58.52    5.68
   5   3  -8   62.03    5.55
  -5   3   8   61.30    3.78
  -5  -3   8   94.28    8.55
   5   3  -7  137.03    8.36
   5   3  -7  132.20    7.69
  -5   3   7  113.27    6.10
  -5  -3   7  175.41   14.66
   5   3  -6  113.33    7.32
   5   3  -6  111.84    6.91
  -5   3   6  115.47    6.58
  -5  -3   6  224.80   16.96
   5   3  -5  265.37   14.47
   5   3  -5  244.83   13.26
  -5   3   5  209.41   11.42
  -5  -3   5  242.71   16.53
   5   3  -4   96.94    7.11
   5   3  -4   75.57    5.12
  -5   3   4   64.54    4.66
   5   3  -3   71.87    6.10
   5   3  -3   65.30    5.31
   5   3  -2  149.63    9.58
   5   3  -1  449.94   23.55
   5   3   0  109.60    8.02
   5   3   1    6.21    3.43
   5   3   2   42.41    5.01
   5   3   3   35.72    4.97
   5   3   4  349.60   19.00
   5   3   5   75.65    6.98
   5   3   6   74.89    5.56
   5   3   7  136.80    9.57
   5   3   8   60.52    6.08
   5   3   9   28.58    4.30
   5   3  10   12.50    3.51
   5   3  11    5.67    3.18
   5   3  12   11.77    2.49
   5   3  13    5.01    3.08
   5   3  14    4.41    3.27
   5   3  15    8.42    3.71
   5   3  16   20.11    4.31
   5   3  17    8.45    3.77
   5   3  18   22.75    4.40
   5   3  19    3.68    3.49
   5   3  20   39.86    4.38
   5   3  21    5.73    3.61
   5   3  22   11.43    3.90
   5   3  23   -0.32    2.74
   5   3  24   25.01    4.79
   5   3  25   66.48    6.96
   5   3  26   16.28    4.61
  -5  -4  27   43.88    5.16
  -5   4  27   49.88    5.44
  -5  -4  26    0.73    1.93
  -5  -4  25    6.82    3.50
  -5  -4  24   -0.84    2.49
  -5  -4  23   16.23    3.42
  -5  -4  22   -0.47    3.04
  -5  -4  21   26.27    4.88
  -5  -4  20   13.52    4.85
  -5  -4  19   43.87    6.16
  -5  -4  18   28.22    4.25
  -5  -4  17  101.73    8.03
  -5  -4  16   -0.34    2.62
   5   4 -15    0.51    1.06
  -5  -4  15   -0.30    2.48
   5   4 -14    5.32    3.16
  -5  -4  14    4.65    5.19
   5   4 -13   20.76    4.04
   5   4 -13   22.82    4.15
  -5  -4  13   25.72    6.58
   5   4 -12    2.09    2.57
   5   4 -12    0.56    2.71
  -5  -4  12    5.33    4.65
   5   4 -11    4.25    2.89
   5   4 -11    3.81    3.07
  -5  -4  11    6.30    5.49
   5   4 -10   35.84    4.70
   5   4 -10   31.58    6.60
  -5  -4  10   43.31    7.11
   5   4  -9    4.17    3.03
   5   4  -9    5.46    2.93
  -5  -4   9    4.85    4.30
   5   4  -8    2.68    2.80
   5   4  -8   -1.91    2.67
  -5  -4   8   11.62    4.31
   5   4  -7   33.82    4.53
   5   4  -7   41.46    5.15
  -5  -4   7   68.28    8.33
   5   4  -6  159.80   10.16
   5   4  -6  152.34    8.58
  -5  -4   6  159.84   13.07
   5   4  -5   63.51    5.86
  -5  -4   5   39.24    8.57
   5   4  -4    9.89    3.61
   5   4  -3   81.29    6.49
   5   4  -2   33.55    4.62
   5   4  -1   49.10    4.03
   5   4  -1   58.37    5.56
   5   4   0  110.55    8.12
   5   4   1  114.60    8.29
   5   4   2   37.49    4.99
   5   4   3   70.86    5.53
   5   4   4  188.70   12.67
   5   4   5  448.86   24.84
   5   4   6  224.47   12.98
   5   4   7   74.84    7.17
   5   4   8    5.35    2.79
   5   4   9  102.93    8.51
   5   4  10   40.28    5.99
   5   4  11   53.99    4.90
   5   4  12    7.81    2.64
   5   4  13    2.34    3.10
   5   4  14   25.66    5.09
   5   4  15   67.48    7.23
   5   4  16   21.53    4.74
   5   4  17   10.19    4.20
   5   4  18   18.09    3.63
   5   4  19   78.43    7.38
   5   4  20    6.69    4.03
   5   4  21    8.51    3.90
   5   4  22    0.44    2.89
   5   4  23   25.13    4.94
   5   4  24    0.91    3.13
  -5  -5  24   -0.17    1.90
  -5   5  24    1.04    1.97
  -5  -5  23   21.42    4.45
  -5   5  23   21.12    3.50
  -5  -5  22    0.90    2.29
  -5   5  22    0.82    2.06
  -5  -5  21    1.48    2.74
  -5   5  21   -0.36    1.67
  -5  -5  20   -0.27    2.93
  -5   5  20   -0.57    1.85
  -5  -5  19   10.15    4.91
  -5   5  19   13.35    2.97
  -5  -5  18   -0.74    2.68
  -5   5  18    2.60    1.91
  -5  -5  17    3.57    4.56
  -5   5  17    7.49    2.29
  -5  -5  16    5.18    5.06
  -5   5  16    3.44    2.02
   5   5 -15   46.91    4.65
   5   5 -15   66.31    6.29
  -5  -5  15   64.20    8.56
  -5   5  15   65.19    5.08
   5   5 -14    4.51    2.63
   5   5 -14    7.42    3.32
  -5   5  14    7.88    2.53
   5   5 -13   18.08    3.85
   5   5 -13   14.60    4.19
  -5  -5  13   14.71    6.67
   5   5 -12    2.70    3.36
   5   5 -12    5.07    2.84
  -5  -5  12    1.43    5.46
   5   5 -11    2.52    2.77
   5   5 -11    6.64    3.17
  -5  -5  11    4.58    5.26
   5   5 -10   -0.19    2.36
   5   5 -10   -0.57    2.65
  -5  -5  10    6.70    4.71
   5   5  -9   41.65    5.31
   5   5  -9   41.83    5.17
  -5  -5   9   70.46    9.28
   5   5  -8   88.45    7.46
   5   5  -8   95.73    7.49
  -5  -5   8  102.84    9.94
   5   5  -7   23.30    4.15
  -5  -5   7   26.40    6.11
   5   5  -6    4.26    2.98
  -5  -5   6    7.65    4.47
   5   5  -5   12.42    2.53
   5   5  -4    9.26    2.53
   5   5  -3   34.18    3.54
   5   5  -2   43.17    4.96
   5   5  -2   39.91    4.00
   5   5  -1   17.15    3.08
   5   5  -1   21.68    3.99
   5   5   0   94.22    7.45
   5   5   1   15.04    2.74
   5   5   2   17.57    4.31
   5   5   3  117.89    9.08
   5   5   4   10.06    3.30
   5   5   5   76.85    7.43
   5   5   6  199.18   12.37
   5   5   7  129.21   10.00
   5   5   8   47.49    6.06
   5   5   9    1.02    2.14
   5   5  10   23.77    4.69
   5   5  11   46.16    6.20
   5   5  12   91.72    7.77
   5   5  13   10.04    4.26
   5   5  14   67.64    6.88
   5   5  15   16.19    4.63
   5   5  16    3.34    3.61
   5   5  17   29.84    5.40
   5   5  18   11.11    4.64
   5   5  19   23.18    3.96
   5   5  20    2.70    3.65
  -5  -6  19    1.53    3.37
  -5  -6  18    2.78    3.14
  -5  -6  17   27.26    6.12
   5   6 -16    6.42    1.87
  -5  -6  16   11.46    4.98
   5   6 -15    0.02    3.01
   5   6 -15    2.65    2.53
  -5  -6  15   -0.55    3.10
   5   6 -14    8.12    3.96
   5   6 -14   14.67    3.35
  -5  -6  14    4.67    5.78
   5   6 -13    0.54    2.35
   5   6 -13    1.40    3.01
  -5  -6  13    2.64    4.56
   5   6 -12    1.30    2.03
   5   6 -12   -0.45    2.34
  -5  -6  12   -0.50    3.03
   5   6 -11   18.37    4.05
   5   6 -11   15.21    4.49
  -5  -6  11   31.97    7.38
   5   6 -10   49.29    5.50
   5   6 -10   47.98    6.32
  -5  -6  10   56.69    9.52
   5   6  -9   42.75    4.98
  -5  -6   9   45.58    8.75
   5   6  -8    1.26    2.01
  -5  -6   8   14.58    6.26
   5   6  -7   19.70    3.96
  -5  -6   7   34.41    7.88
   5   6  -6   60.25    5.79
   5   6  -5   18.69    3.83
   5   6  -4   16.47    3.98
   5   6  -3   38.69    5.05
   5   6  -2   56.18    5.81
   5   6  -1   30.87    4.18
   5   6   0   -0.57    2.47
   5   6   1   12.51    2.72
   5   6   2   22.53    4.27
   5   6   3   -0.34    1.82
   5   6   4   27.80    5.15
   5   6   5   45.98    5.10
   5   6   6  121.45   10.04
   5   6   7  185.02   12.72
   5   6   8    7.03    3.34
   5   6   9   83.04    6.70
   5   6  10   22.78    5.09
   5   6  11   42.25    5.92
   5   6  12   53.30    6.32
   5   6  13   12.17    3.94
   5   6  14   -0.18    2.55
   5   6  15   17.49    4.01
   5   7  -9    0.92    2.32
   5   7  -9    0.04    2.24
  -5  -7   9    1.31    5.21
   5   7  -8    6.70    3.96
   5   7  -8    0.60    2.97
  -5  -7   8    8.92    6.75
   5   7  -7   44.34    5.21
  -5  -7   7   41.23    9.70
   5   7  -6   12.23    3.77
   5   7  -5   23.21    4.23
   5   7  -4   15.63    3.75
   5   7  -3   74.71    6.79
   5   7  -2   18.04    3.97
   5   7  -1   10.60    3.45
   5   7   0    9.12    3.25
   5   7   1    8.10    2.50
   5   7   2   -0.01    1.95
   5   7   3    0.79    1.93
  -5  -7  -3   -0.62    8.17
   5   7   4    1.49    2.89
  -5  -7  -4    0.49    9.01
   5   7   5   20.51    4.20
  -5  -7  -5   10.63    9.00
  -6   0  29    0.19    1.61
  -6   0  28   29.86    3.72
  -6   0  27   -0.85    1.80
  -6   0  26   22.27    3.22
  -6   0  25    0.21    1.80
  -6   0  24   81.06    6.20
  -6   0  23    1.87    2.15
  -6   0  22   -0.12    1.64
  -6   0  21   -1.29    2.30
  -6   0  20   97.18    7.30
  -6   0  19   -0.29    1.97
  -6   0  18    3.35    2.70
  -6   0  17   -4.09    3.40
  -6   0  16  420.79   24.92
  -6   0  15   -3.49    3.56
  -6   0  14   45.66    6.01
  -6   0  13    1.89    3.30
  -6   0  12    2.79    3.35
  -6   0  11   -0.25    2.56
  -6   0  10    4.13    3.97
  -6   0   9    7.37    4.30
  -6   0   8   62.23    7.83
   6   0  -7    0.37    0.95
  -6   0   7    5.45    3.98
   6   0  -6   37.19    3.35
   6   0  -5    1.05    1.67
   6   0  -4   40.68    3.62
   6   0  -3   15.65    2.73
   6   0  -2  506.35   26.54
   6   0  -1  129.35    9.01
   6   0   0 1033.37   54.18
   6   0   1  142.56   10.12
   6   0   2  993.36   52.41
   6   0   3   60.27    5.56
   6   0   4    0.37    2.05
   6   0   5   -0.68    2.01
   6   0   6    8.58    2.58
   6   0   7   -1.35    2.02
   6   0   8    0.85    2.02
   6   0   9    0.54    2.16
   6   0  10  153.43    9.54
   6   0  11   20.99    3.58
   6   0  12  151.27    9.36
   6   0  13    1.56    2.34
   6   0  14    4.39    2.62
   6   0  15   16.56    4.02
   6   0  16  479.85   26.92
   6   0  17   -0.51    2.62
   6   0  18  207.77   12.78
   6   0  19    0.34    2.48
   6   0  20   16.57    3.81
   6   0  21    0.42    2.47
   6   0  22  137.76   10.02
   6   0  23    1.67    3.08
  -6  -1  29   14.30    3.15
  -6  -1  28   22.95    3.60
  -6   1  27   -0.28    1.35
  -6  -1  27   -0.02    1.28
  -6   1  26   48.21    4.17
  -6  -1  26   50.83    4.85
  -6   1  25   12.84    2.46
  -6  -1  25   17.05    3.46
  -6   1  24   11.94    2.27
  -6  -1  24   14.10    3.28
  -6   1  23   30.09    3.18
  -6  -1  23   32.21    4.30
  -6   1  22    3.46    1.84
  -6  -1  22    4.53    3.04
  -6   1  21    2.58    1.90
  -6  -1  21    3.42    2.88
  -6   1  20    4.16    1.95
  -6  -1  20    1.86    3.20
  -6  -1  19   -0.54    2.74
  -6   1  18   41.33    4.30
  -6  -1  18   44.70    5.42
  -6   1  17    0.06    1.91
  -6  -1  17    4.30    3.44
  -6   1  16   39.51    4.37
  -6  -1  16   42.38    6.42
  -6   1  15   59.33    6.53
  -6  -1  15   87.05    9.10
  -6   1  14  177.83   11.49
  -6  -1  14  189.35   13.17
  -6   1  13   23.71    4.49
  -6  -1  13   28.71    6.11
  -6   1  12   79.90    7.09
  -6  -1  12   93.86    8.76
  -6   1  11  101.73    7.90
  -6  -1  11   97.76    8.24
  -6   1  10  142.17    9.72
  -6  -1  10  181.85   13.36
   6   1  -9   43.56    4.88
  -6   1   9    8.24    4.32
  -6  -1   9   28.28    6.66
   6   1  -8   10.37    3.49
  -6   1   8    9.77    4.20
   6   1  -7   19.31    3.97
  -6   1   7   22.65    4.93
   6   1  -6   37.15    5.28
  -6   1   6   58.29    6.88
   6   1  -5  107.99    7.98
  -6   1   5  130.96   10.76
   6   1  -4  253.26   14.31
   6  -1  -3   17.54    2.51
   6   1  -3   54.72    5.06
   6  -1  -2    2.09    2.72
   6   1  -2    1.83    1.65
   6   1  -2   17.50    3.25
   6   1  -1   84.57    6.56
   6  -1  -1   87.11    5.87
   6   1  -1   75.25    4.91
   6   1   0   19.48    3.59
   6   1   0    9.86    2.08
   6  -1   0    3.58    2.76
   6  -1   1   28.40    3.51
   6   1   1   29.73    4.40
   6   1   1   27.77    2.47
   6  -1   2    6.31    2.47
   6   1   2    7.21    3.34
   6   1   2    8.75    1.94
   6  -1   3    6.21    2.87
   6   1   3    8.26    1.77
   6   1   4  324.79   16.02
   6   1   4  331.08   18.18
   6  -1   4  342.96   17.91
   6   1   5   28.68    3.55
   6  -1   5   49.98    4.31
   6  -1   6   46.65    4.26
   6   1   6   52.44    5.37
   6  -1   7   71.44    5.96
   6   1   7   65.91    6.00
   6   1   8   54.26    5.32
   6  -1   8   59.29    5.32
   6   1   9   21.49    3.74
   6  -1   9    9.39    3.24
   6   1  10   22.18    3.85
   6  -1  10   20.84    3.61
   6   1  11   65.92    5.84
   6  -1  11   62.93    4.88
   6   1  12   21.69    3.75
   6  -1  12   13.57    2.75
   6   1  13   12.77    3.11
   6  -1  13    3.30    2.30
   6  -1  14   55.06    5.02
   6   1  14   40.44    4.04
   6  -1  15    2.98    2.30
   6   1  15    9.39    3.11
   6  -1  16   32.61    3.69
   6   1  16   32.43    4.67
   6  -1  17   10.25    2.87
   6   1  17   13.05    3.73
   6   1  18   46.15    5.28
   6   1  19    3.88    3.10
   6   1  20    6.79    3.35
   6   1  21    3.63    3.08
   6   1  22   19.02    4.10
   6   1  23    6.82    3.23
   6   1  24    8.62    3.64
  -6  -2  28   39.24    5.08
  -6  -2  27    6.25    2.90
  -6  -2  26   35.00    3.67
  -6  -2  25    4.43    2.92
  -6  -2  24   46.63    5.33
  -6  -2  23    1.33    2.96
  -6  -2  22   28.62    5.13
  -6  -2  21    0.29    2.80
  -6  -2  20    5.61    4.04
  -6  -2  19   65.87    6.74
  -6  -2  18   11.89    5.34
  -6  -2  17   75.49    8.39
  -6   2  16   25.01    2.97
  -6  -2  16   36.76    6.50
  -6   2  15   16.53    2.95
  -6  -2  15   23.81    5.84
  -6   2  14    1.82    2.35
  -6  -2  14    6.24    4.65
  -6   2  13   60.35    5.32
  -6  -2  13   78.59    8.88
   6   2 -12   43.38    4.10
  -6   2  12   49.32    4.16
  -6  -2  12   37.64    5.14
   6   2 -11    1.85    2.19
  -6   2  11    0.40    1.99
  -6  -2  11    3.82    3.50
   6   2 -10   20.93    3.23
  -6   2  10   21.80    3.42
  -6  -2  10   32.88    6.55
   6   2  -9   19.35    3.09
  -6   2   9   19.33    3.60
   6   2  -8   19.87    3.27
  -6   2   8   27.23    3.64
   6   2  -7   40.86    4.05
  -6   2   7   41.01    4.58
  -6  -2   7   43.30    6.80
   6   2  -6   44.83    5.39
   6   2  -6   39.92    3.91
  -6   2   6   37.82    4.29
   6   2  -5   34.96    5.35
  -6   2   5   48.06    4.65
   6   2  -4  158.26    9.39
   6   2  -4  194.62   12.14
   6   2  -3  772.15   40.90
   6   2  -3  704.24   36.49
   6   2  -2  632.30   33.52
   6   2  -2  550.16   28.31
   6   2  -1  165.82   10.67
   6   2  -1  122.33    7.53
   6   2   0  117.13    8.50
   6   2   1   89.13    6.17
   6   2   2  352.70   19.72
   6  -2   3   80.70    5.97
   6   2   3  134.27    9.60
   6  -2   4  311.84   16.43
   6   2   4  327.38   18.52
   6  -2   5  112.53    6.76
   6   2   5  100.84    6.92
   6  -2   6   53.79    4.59
   6   2   6   73.60    6.48
   6   2   7   65.51    6.10
   6  -2   7   61.55    4.72
   6   2   8   59.71    5.76
   6  -2   8   36.67    3.23
   6   2   9  103.01    7.99
   6  -2   9  106.04    6.14
   6   2  10   26.06    4.54
   6   2  11    0.52    1.86
   6   2  12   89.48    7.42
   6   2  13   60.46    6.04
   6   2  14   12.71    3.66
   6   2  15    0.88    2.64
   6   2  16    3.02    3.03
   6   2  17   12.34    3.85
   6   2  18    1.71    2.76
   6   2  19    2.37    2.81
   6   2  20    3.78    3.13
   6   2  21    3.86    3.25
   6   2  22   10.24    3.91
   6   2  23   12.48    3.97
  -6  -3  26   23.76    4.51
  -6  -3  25   17.78    3.13
  -6  -3  24   19.25    4.67
  -6  -3  23   20.22    4.78
  -6  -3  22   24.83    5.00
  -6  -3  21   -0.83    2.38
  -6  -3  20    5.89    3.84
  -6  -3  19   -3.36    3.78
  -6  -3  18  150.73   12.64
  -6  -3  17   37.59    6.97
  -6  -3  16    5.58    5.19
  -6  -3  15   91.49    9.94
  -6  -3  14   40.38    7.26
   6   3 -13   -1.80    2.88
  -6  -3  13    0.01    4.14
   6   3 -12    7.73    3.83
  -6  -3  12   27.51    6.05
   6   3 -11   47.21    4.30
  -6  -3  11   54.13    8.47
   6   3 -10   -0.82    2.24
  -6  -3  10   15.97    5.39
   6   3  -9   37.29    4.29
   6   3  -9   40.36    4.73
  -6  -3   9   88.74    9.05
   6   3  -8  105.05    8.02
   6   3  -8   95.94    6.86
   6   3  -7   24.18    4.90
   6   3  -7   16.86    3.54
   6   3  -6  165.08    9.85
   6   3  -6  170.45   10.98
   6   3  -5   28.64    4.02
   6   3  -5   33.43    5.02
   6   3  -4   22.41    3.20
   6   3  -4   22.32    3.49
   6   3  -3    1.86    2.15
   6   3  -2   26.47    4.50
   6   3  -1   43.57    5.37
   6   3   0   29.43    4.59
   6   3   1   66.57    5.12
   6   3   2   28.57    4.75
   6   3   3    5.40    3.48
   6   3   4    7.70    2.67
   6   3   5   49.47    5.62
   6   3   6    7.36    2.73
   6   3   7   15.06    4.06
   6   3   8   17.97    3.11
   6   3   9   35.75    5.03
   6   3  10   44.39    5.38
   6   3  11   22.91    4.49
   6   3  12   15.59    3.00
   6   3  13    3.55    3.04
   6   3  14    0.15    2.40
   6   3  15   -1.88    2.96
   6   3  16   -5.10    3.32
   6   3  17   15.59    4.05
   6   3  18   -0.92    2.15
   6   3  19    7.18    3.88
   6   3  20    0.95    2.95
   6   3  21    5.75    3.55
   6   3  22    1.69    3.16
  -6  -4  23   37.46    5.82
  -6  -4  22    2.07    2.41
  -6  -4  21   64.68    7.68
  -6  -4  20   21.46    5.31
  -6  -4  19    2.12    3.52
  -6  -4  18    0.48    2.68
  -6  -4  17    9.42    3.77
  -6  -4  16    3.94    4.53
  -6  -4  15    7.39    4.94
   6   4 -14    0.45    2.51
  -6  -4  14   -2.64    4.08
   6   4 -13   12.42    3.88
  -6  -4  13   17.81    4.56
   6   4 -12   17.28    2.80
   6   4 -12   14.92    2.73
  -6  -4  12   10.91    4.51
   6   4 -11   -1.45    2.91
   6   4 -11    0.94    2.13
  -6  -4  11    6.40    4.67
   6   4 -10   60.19    5.99
   6   4 -10   53.38    5.62
  -6  -4  10   77.08   10.18
   6   4  -9    2.17    3.45
   6   4  -9    3.57    2.20
  -6  -4   9   32.73    6.80
   6   4  -8   37.06    5.19
   6   4  -8   32.73    4.38
  -6  -4   8   62.92    9.41
   6   4  -7   73.77    6.31
   6   4  -7   83.64    7.28
   6   4  -6  157.86   10.02
   6   4  -6  142.52    8.76
   6   4  -5  222.56   13.93
   6   4  -5  190.06   11.71
   6   4  -4  295.73   16.90
  -6  -4   4  241.60   19.49
   6   4  -3  112.26    8.64
   6   4  -2   47.48    4.21
   6   4  -1   90.67    7.29
   6   4   0   37.85    5.39
   6   4   1   21.64    3.21
   6   4   2   35.51    5.13
   6   4   3   32.12    3.74
   6   4   4   61.09    6.71
   6   4   5   45.25    4.98
   6   4   6  119.14    9.47
   6   4   7   73.22    7.52
   6   4   8   16.91    3.58
   6   4   9   29.68    5.21
   6   4  10   24.26    4.75
   6   4  11    5.80    3.73
   6   4  12   12.30    3.71
   6   4  13    5.53    3.55
   6   4  14    3.41    3.34
   6   4  15    7.13    3.95
   6   4  16    2.94    3.52
   6   4  17    6.37    3.66
   6   4  18   -1.28    3.05
   6   4  19    1.21    2.37
  -6  -5  19   18.99    5.98
  -6  -5  18    1.53    3.08
  -6  -5  17   -1.45    5.15
  -6  -5  16   52.78    8.76
   6   5 -15    7.14    2.56
  -6  -5  15    3.13    4.19
   6   5 -14    2.14    2.86
  -6  -5  14    0.35    5.19
   6   5 -13    4.79    2.98
   6   5 -13    3.57    3.09
  -6  -5  13    3.37    5.48
   6   5 -12    2.43    3.04
   6   5 -12    2.96    2.20
  -6  -5  12    3.01    4.02
   6   5 -11    7.34    3.45
   6   5 -11    9.62    3.51
  -6  -5  11   13.21    7.03
   6   5 -10   33.17    4.81
   6   5 -10   36.34    4.79
  -6  -5  10   50.16    9.05
   6   5  -9   17.85    4.78
   6   5  -9   47.86    5.43
  -6  -5   9   40.64    7.78
   6   5  -8   93.14    6.44
   6   5  -8  100.76    7.84
  -6  -5   8   85.83   10.39
   6   5  -7   37.16    4.55
   6   5  -7    1.62    2.62
   6   5  -6    3.69    3.32
   6   5  -5   90.00    7.35
   6   5  -4    2.03    2.21
   6   5  -3   21.50    4.11
   6   5  -2    4.37    3.02
   6   5  -1   13.74    3.69
   6   5   0   24.39    4.23
   6   5   1    1.82    2.99
   6   5   2    4.11    3.10
   6   5   3    3.77    3.31
   6   5   4   58.44    6.15
   6   5   5   25.77    4.78
   6   5   6   17.50    3.38
   6   5   7    6.29    2.67
   6   5   8   35.13    5.19
   6   5   9   20.37    5.01
   6   5  10   16.23    4.79
   6   5  11    3.30    3.52
   6   5  12    8.25    4.24
   6   5  13   10.38    4.30
   6   5  14    2.67    3.50
   6   6 -11    5.82    2.49
   6   6 -11    0.52    3.24
  -6  -6  11    3.72    4.50
   6   6 -10    1.64    3.06
   6   6 -10    3.48    3.10
  -6  -6  10    1.40    6.38
   6   6  -9   21.93    4.41
   6   6  -9   29.76    4.74
   6   6  -8    2.60    2.55
   6   6  -8    5.30    3.93
   6   6  -7  164.41   11.24
   6   6  -6  110.50    9.58
   6   6  -5  151.66   10.88
   6   6  -4   61.84    6.75
   6   6  -3   32.29    3.83
   6   6  -2    4.37    3.33
   6   6  -1   -1.89    2.04
   6   6   0    3.00    2.89
   6   6   1    0.23    1.65
   6   6   2    7.74    3.55
   6   6   3    0.66    2.77
   6   6   4    4.71    2.69
   6   6   5   34.50    5.65
   6   6   6   34.83    6.18
   6   6   7   43.21    6.47
  -7   0  25    0.67    1.69
  -7   0  23    0.93    1.86
  -7   0  22   51.43    5.18
  -7   0  21   -1.07    2.23
  -7   0  20   14.99    3.11
  -7   0  19   -0.86    2.47
  -7   0  18    3.66    2.74
  -7   0  17   -1.58    2.90
  -7   0  16   43.35    5.38
  -7   0  15   -0.52    3.08
  -7   0  14   52.11    5.95
  -7   0  13   -6.51    3.67
  -7   0  12    2.38    3.55
  -7   0  11   10.42    4.48
  -7   0  10   77.26    8.12
  -7   0   9   -5.95    4.28
  -7   0   8   -2.53    4.35
   7   0  -6   62.59    3.75
   7   0  -5   20.00    4.06
   7   0  -4   66.93    5.81
   7   0  -3    5.42    3.03
   7   0  -2   22.17    3.64
   7   0  -1    4.51    2.92
   7   0   0    7.43    2.90
   7   0   1   -1.02    1.70
   7   0   2   45.25    4.86
   7   0   3    2.87    2.56
   7   0   4    1.60    2.35
   7   0   5   -0.66    2.09
   7   0   6    0.66    2.10
   7   0   7   -0.13    1.84
   7   0   8    8.41    2.81
   7   0   9   -1.95    2.26
   7   0  10    5.72    2.64
   7   0  11   -1.17    2.32
   7   0  12   18.88    3.47
   7   0  13    0.48    2.24
   7   0  14   21.13    3.66
   7   0  15   -1.35    2.61
   7   0  16   27.42    4.99
   7   0  17    2.56    2.61
  -7  -1  23    5.83    3.08
  -7  -1  22    2.81    2.69
  -7  -1  21    6.18    3.36
  -7  -1  20    2.34    3.06
  -7   1  19   11.74    2.56
  -7  -1  19   11.74    3.74
  -7   1  18   -1.32    1.68
  -7  -1  18    1.58    3.19
  -7   1  17    4.17    2.47
  -7  -1  17    6.76    3.91
  -7   1  16    3.76    2.30
  -7  -1  16    0.69    3.83
  -7   1  15    0.33    2.55
  -7  -1  15    2.22    3.37
  -7   1  14    4.00    2.98
  -7  -1  14    6.59    4.10
  -7   1  13   -2.74    2.67
  -7  -1  13    2.57    3.57
  -7   1  12   19.62    4.75
  -7  -1  12   13.28    5.19
  -7   1  11   33.53    4.84
  -7  -1  11   40.91    6.96
  -7   1  10   20.53    3.85
  -7  -1  10   17.06    4.48
   7   1  -9    2.85    1.29
  -7   1   9    3.30    3.55
  -7  -1   9   10.80    5.35
   7   1  -8   12.36    4.04
  -7   1   8   27.22    4.57
   7   1  -7   56.20    6.23
   7   1  -6   41.12    5.84
   7   1  -5   36.86    4.95
  -7   1   5   27.94    5.75
   7   1  -4    5.62    3.17
   7   1  -3    1.39    2.64
   7   1  -2    1.04    1.88
   7   1  -1    7.07    2.95
   7  -1  -1    2.26    2.38
   7  -1   0   47.14    4.38
   7   1   0   49.54    5.36
   7  -1   1   35.56    4.01
   7   1   1   35.12    3.65
   7   1   2   28.59    4.39
   7  -1   2   25.47    3.42
   7  -1   3    1.07    2.15
   7   1   3    2.94    2.74
   7  -1   4    5.47    2.48
   7   1   4    5.22    3.08
   7  -1   5   19.03    3.35
   7   1   5   25.32    3.93
   7   1   6   18.22    3.84
   7  -1   6   17.87    2.99
   7   1   7    6.03    3.32
   7  -1   7    5.92    2.93
   7   1   8   10.02    3.39
   7  -1   8    6.23    2.47
   7  -1   9   27.80    3.56
   7   1   9   37.84    4.73
   7  -1  10   16.54    3.05
   7   1  10   19.46    4.04
   7   1  11   12.25    3.78
   7   1  12   29.97    4.48
   7   1  13    0.70    2.74
   7   1  14   25.74    4.48
   7   1  15   24.45    4.55
   7   1  16   -1.80    2.95
   7   1  17   38.92    5.14
   7   1  18   -0.15    2.57
   7   1  19   11.73    4.00
  -7  -2  23   -0.63    2.08
  -7  -2  22   -0.40    2.49
  -7  -2  21    6.22    3.77
  -7  -2  20    1.03    2.98
  -7  -2  19    2.59    4.15
  -7  -2  18   57.33    7.29
  -7  -2  17    6.14    4.56
  -7  -2  16   17.12    4.18
  -7  -2  15    0.84    2.63
  -7  -2  14    2.88    3.52
  -7  -2  13   16.14    4.05
  -7  -2  12   23.95    4.46
   7   2 -11    7.39    2.64
  -7  -2  11   10.81    4.09
   7   2 -10   -2.37    3.50
  -7  -2  10    6.17    3.62
   7   2  -9   50.81    4.46
  -7  -2   9   42.77    6.90
   7   2  -8    7.88    3.66
  -7  -2   8    1.74    4.14
   7   2  -7    4.43    4.14
  -7  -2   7   12.17    5.01
   7   2  -6   32.66    4.04
  -7  -2   6   33.33    6.41
   7   2  -5    6.38    3.83
  -7  -2   5    9.32    4.84
   7   2  -4   28.70    4.52
  -7   2   4   23.70    3.96
  -7  -2   4   24.12    6.05
   7   2  -3   14.90    2.95
   7   2  -2   30.84    4.76
   7   2  -1   18.10    4.19
   7   2   0    6.90    3.46
   7   2   1   22.74    4.07
   7   2   2    3.30    3.19
   7   2   3    1.54    2.61
   7   2   4    2.35    2.84
   7   2   5   19.32    4.19
   7   2   6   63.68    6.25
   7   2   7    7.19    3.55
   7   2   8   18.51    4.13
   7   2   9   18.60    4.22
   7   2  10   17.58    3.16
   7   2  11    0.54    2.59
   7   2  12    8.08    3.60
   7   2  13   20.89    4.38
   7   2  14   17.74    4.20
   7   2  15   -0.12    2.45
   7   2  16    1.10    2.81
   7   2  17    1.17    2.82
   7   2  18    3.82    3.39
  -7  -3  21   13.03    4.65
  -7  -3  20   -0.59    2.31
  -7  -3  19    2.03    4.07
  -7  -3  18    0.16    3.25
  -7  -3  17    4.70    4.48
  -7  -3  16    2.64    3.46
  -7  -3  15   54.22    6.82
  -7  -3  14   62.82    8.71
   7   3 -13   -0.45    1.12
  -7  -3  13   -0.67    4.34
   7   3 -12    4.52    3.39
  -7  -3  12    6.01    4.92
   7   3 -11    9.63    3.79
  -7  -3  11   13.97    6.09
   7   3 -10    0.96    1.94
  -7  -3  10   -2.01    4.41
   7   3  -9    0.88    2.97
  -7  -3   9   -3.33    3.37
   7   3  -8    3.86    3.25
  -7  -3   8    5.65    4.61
   7   3  -7    2.84    2.31
   7   3  -7    2.71    2.39
   7   3  -6   17.20    4.23
   7   3  -6   21.04    3.95
   7   3  -5    5.34    3.05
   7   3  -5    1.48    2.24
   7   3  -4    1.67    2.50
   7   3  -4    1.57    2.88
   7   3  -3    1.30    2.05
   7   3  -3    6.82    3.01
  -7  -3   3   -3.20    4.79
   7   3  -2    1.16    2.03
   7   3  -1   -0.32    2.45
   7   3   0    0.88    1.90
   7   3   1    4.30    3.23
   7   3   2   13.70    3.05
   7   3   2   15.92    2.81
   7   3   3   11.83    3.93
   7   3   4    7.16    3.64
   7   3   5    5.67    2.44
   7   3   6    4.82    3.33
   7   3   7   18.00    4.20
   7   3   8   15.88    3.19
   7   3   9    9.33    4.02
   7   3  10   16.04    4.35
   7   3  11   11.68    4.05
   7   3  12    2.64    3.29
   7   3  13    2.51    3.18
   7   3  14   -1.22    3.22
   7   3  15   24.41    4.61
  -7  -4  17   28.00    7.16
  -7  -4  16   14.53    6.45
  -7  -4  15    7.86    4.33
   7   4 -14    3.27    1.59
  -7  -4  14   13.51    5.92
   7   4 -13   62.10    6.71
  -7  -4  13   67.76    9.56
   7   4 -12    8.04    3.95
  -7  -4  12    6.09    5.81
   7   4 -11   11.60    2.84
  -7  -4  11    6.20    4.46
   7   4 -10    2.54    3.23
  -7  -4  10    4.23    5.71
   7   4  -9   10.07    3.43
   7   4  -9    1.13    2.92
  -7  -4   9    8.41    6.58
   7   4  -8   24.90    3.53
   7   4  -8   28.10    4.24
   7   4  -7   24.72    4.60
   7   4  -7   25.26    4.04
   7   4  -6   14.33    2.98
   7   4  -5   11.67    4.11
   7   4  -4    7.19    2.65
   7   4  -3    4.22    3.36
   7   4  -2    1.25    1.99
   7   4  -1   31.94    4.77
   7   4   0   24.75    3.53
   7   4   1   36.66    5.22
   7   4   2   21.01    4.66
   7   4   3   22.63    4.83
   7   4   3   21.56    3.77
   7   4   4   20.92    3.64
   7   4   4   18.29    4.61
   7   4   5   21.13    3.69
   7   4   5   12.42    4.59
   7   4   6    5.01    2.79
   7   4   6    4.77    2.80
   7   4   7   30.52    5.11
   7   4   8   21.08    4.66
   7   4   9    6.97    3.43
   7   4  10    1.58    3.12
   7   4  11    0.45    2.99
   7   4  12   28.10    5.06
   7   5  -9    6.08    2.50
   7   5  -9    7.10    3.35
   7   5  -8    7.93    3.65
   7   5  -8    8.65    3.42
   7   5  -7   23.72    4.54
   7   5  -7   17.55    4.17
   7   5  -6   48.86    5.57
   7   5  -5    6.46    2.74
   7   5  -4   19.76    4.07
   7   5  -3   14.55    2.86
   7   5  -2    2.48    2.93
   7   5  -1    0.38    1.76
   7   5   0    1.06    2.68
   7   5   1    5.48    3.33
   7   5   2    5.40    2.68
   7   5   3    1.54    3.02
   7   5   4    7.68    3.18
   7   5   4   -0.69    3.49
  -8   0  17    0.15    2.57
  -8   0  16    1.81    3.02
  -8   0  15   -1.02    3.50
  -8   0  14   35.19    5.90
  -8   0  13    0.30    2.90
  -8   0  12   10.08    4.23
  -8   0  11   -0.49    2.87
  -8   0  10   16.71    4.99
  -8   0   9    3.59    4.04
  -8   0   8   24.02    5.70
  -8   0   7   -6.53    4.59
   8   0  -4    1.73    1.99
   8   0  -3    1.19    2.62
   8   0  -2   84.61    7.07
   8   0  -1    0.06    2.45
   8   0   0   34.56    4.66
   8   0   1    3.08    3.09
   8   0   2   53.95    5.51
   8   0   3    0.49    2.39
   8   0   4    0.25    2.07
   8   0   5    0.06    1.98
   8   0   6   21.21    3.96
   8   0   7    1.06    3.01
   8   0   8  176.35   11.91
   8   0   9   34.75    5.30
   8   0  10  124.91    9.33
  -8  -1  17    5.20    3.97
  -8  -1  16   -0.61    3.77
  -8  -1  15    1.25    2.75
  -8  -1  14   23.72    5.48
  -8  -1  13   29.05    5.67
  -8  -1  12    3.69    3.96
  -8  -1  11   -0.77    3.39
  -8  -1  10    8.51    4.99
  -8  -1   9    1.08    4.33
  -8  -1   8   26.54    6.77
  -8   1   7   60.19    7.82
  -8  -1   7   64.67    9.57
   8   1  -6  120.52    9.59
  -8   1   6   99.32    9.84
   8   1  -5   52.98    6.13
  -8   1   5   30.14    6.66
   8   1  -4   23.38    4.41
  -8   1   4   17.57    5.56
   8   1  -3   16.92    4.38
  -8   1   3   31.92    6.06
   8   1  -2   96.96    8.33
   8   1  -1   79.17    8.57
   8   1   0  141.45    9.08
   8   1   1  108.94    8.40
   8  -1   1   77.08    6.62
   8  -1   2   13.73    3.39
   8   1   2   28.83    4.89
   8  -1   3   45.49    5.73
   8   1   3   49.68    5.98
   8   1   4    3.56    3.47
   8   1   5   27.50    4.55
   8   1   6   24.89    4.38
   8   1   7   -1.30    2.82
   8   1   8    4.75    3.12
   8   1   9    2.58    3.05
   8   1  10   34.14    4.14
   8   1  11   24.25    4.68
  -8  -2  15   32.68    6.73
  -8  -2  14    0.01    3.12
  -8  -2  13    3.25    4.59
  -8  -2  12    7.40    5.11
  -8  -2  11   -1.95    4.61
   8   2 -10    0.13    1.17
  -8  -2  10    0.64    2.87
   8   2  -9    2.66    3.50
  -8  -2   9    7.93    5.13
   8   2  -8   16.65    4.00
   8   2  -7   10.25    3.90
   8   2  -6   18.31    4.40
   8   2  -5    1.67    2.97
   8   2  -4    0.08    2.44
   8   2  -3    3.85    3.13
   8   2  -2    5.66    3.57
   8   2  -1   23.40    3.40
   8   2   0   10.54    3.94
   8   2   1   21.56    4.56
   8   2   2    4.07    2.57
   8   2   3   12.23    4.09
   8   2   4    6.89    3.99
   8   2   5   61.00    5.30
   8   2   6   28.65    5.14
   8   2   7   26.99    4.98
   8   2   8   29.69    5.01
   8   2   9    1.61    3.44
   8   3 -10    2.85    3.57
   8   3  -9   21.26    3.55
   8   3  -8    4.20    3.58
   8   3  -7   -0.04    2.51
   8   3  -6   21.24    5.15
   8   3  -5   30.38    5.47
   8   3  -4  109.61    7.78
   8   3  -3   29.14    5.45
   8   3  -2   29.61    3.95
   8   3  -1   41.19    5.77
   8   3   0   20.14    4.73
   8   3   1    8.94    3.92
   8   3   2    8.56    3.97
   8   3   3    9.84    3.80
   8   3   4    0.01    2.22
   0   0   0    0.00    0.00
;
_shelx_hkl_checksum     30690
_shelx_res_file
;
    crom26_shelxl.res created by SHELXL-2014/7
TITL 2012ncs0195 (crom 26)
CELL  0.71075    6.7160    6.8090   29.4250    90.000    94.784    90.000
ZERR 4           0.0040    0.0040    0.0170     0.000     0.007     0.000
LATT   1
SYMM             - X ,    0.50000 + Y ,    0.50000 - Z
SFAC  C  H  N  O
UNIT    68    52   4  12
LIST 4 ! automatically inserted. Change 6 to 4 for CHECKCIF!!
L.S. 5
temp -173
size 0.25 0.07 0.06
mpla 6 c311 c312 c313 c314 c315 c316
mpla 10 o1 c2 c3 c4 c4a c5 c6 c7 c8 c8a
mpla 3 o3 c31 n3
mpla 6 c311 c312 c313 c314 c315 c316
omit 0 4 5
conf
FMAP 2
PLAN 20
ACTA 50
BOND $H
conf
eqiv $1 1+x,y,z
eqiv $2 -1+x,y,z
eqiv $3 -1+x,1+y,z
htab c2 o4_$1
htab C5 o1_$2
htab c314 o3_$3
WGHT    0.033600    1.136000
FVAR       0.61109
O1    4    0.680572    0.717636    0.541884    11.00000    0.01714    0.02683 =
         0.02420   -0.00194    0.00457    0.00154
O3    4    0.651323    0.453027    0.667598    11.00000    0.03671    0.03747 =
         0.03032    0.00220   -0.00139    0.02186
O4    4    0.151748    0.595639    0.595240    11.00000    0.01759    0.02687 =
         0.02150    0.00088    0.00352   -0.00152
N3    3    0.409017    0.659755    0.686447    11.00000    0.02322    0.02034 =
         0.01775    0.00324    0.00235    0.00593
C2    1    0.672197    0.673553    0.586340    11.00000    0.01620    0.02177 =
         0.02364   -0.00301   -0.00011    0.00453
AFIX  43
H2    2    0.795231    0.660423    0.604495    11.00000   -1.20000
AFIX   0
C3    1    0.502639    0.646696    0.606987    11.00000    0.01507    0.01872 =
         0.02058   -0.00246    0.00180    0.00209
C4    1    0.309051    0.648269    0.580173    11.00000    0.01639    0.01612 =
         0.02030   -0.00191    0.00242    0.00131
C4A   1    0.320019    0.708875    0.532297    11.00000    0.01800    0.01529 =
         0.01954   -0.00259    0.00321    0.00079
C5    1    0.147343    0.731727    0.502575    11.00000    0.01807    0.02575 =
         0.02376   -0.00091    0.00251   -0.00037
AFIX  43
H5    2    0.019620    0.713862    0.513610    11.00000   -1.20000
AFIX   0
C6    1    0.161459    0.780005    0.457380    11.00000    0.02537    0.02990 =
         0.02268    0.00101   -0.00188    0.00177
AFIX  43
H6    2    0.043681    0.796974    0.437551    11.00000   -1.20000
AFIX   0
C7    1    0.349691    0.803995    0.440745    11.00000    0.03428    0.02133 =
         0.02021    0.00073    0.00633   -0.00019
AFIX  43
H7    2    0.358611    0.834232    0.409462    11.00000   -1.20000
AFIX   0
C8    1    0.521318    0.784209    0.469232    11.00000    0.02543    0.01807 =
         0.02633   -0.00268    0.01005    0.00039
AFIX  43
H8    2    0.648828    0.801838    0.458072    11.00000   -1.20000
AFIX   0
C8A   1    0.504119    0.737642    0.514921    11.00000    0.01779    0.01481 =
         0.02269   -0.00290    0.00243    0.00120
C31   1    0.527187    0.579816    0.655921    11.00000    0.01901    0.02264 =
         0.02350    0.00016   -0.00049    0.00494
C32   1    0.423766    0.572326    0.732353    11.00000    0.05232    0.02806 =
         0.01827    0.00455    0.00207    0.00631
AFIX  33
H32A  2    0.332804    0.640874    0.751348    11.00000   -1.50000
H32B  2    0.387151    0.433122    0.730157    11.00000   -1.50000
H32C  2    0.561163    0.584771    0.746119    11.00000   -1.50000
AFIX   0
C311  1    0.272079    0.817508    0.677372    11.00000    0.01599    0.02155 =
         0.01622   -0.00281   -0.00061    0.00547
C312  1    0.076421    0.795941    0.688953    11.00000    0.02193    0.04148 =
         0.02568   -0.00749    0.00349    0.00113
AFIX  43
H312  2    0.033818    0.675215    0.701104    11.00000   -1.20000
AFIX   0
C313  1   -0.054717    0.950559    0.682683    11.00000    0.02234    0.07069 =
         0.03472   -0.02128   -0.00162    0.01613
AFIX  43
H313  2   -0.187900    0.936086    0.690803    11.00000   -1.20000
AFIX   0
C314  1    0.004564    1.127091    0.664701    11.00000    0.04478    0.05146 =
         0.03547   -0.01948   -0.01663    0.03526
AFIX  43
H314  2   -0.087256    1.232982    0.660546    11.00000   -1.20000
AFIX   0
C315  1    0.198537    1.148097    0.652830    11.00000    0.05423    0.02292 =
         0.02574   -0.00386   -0.01206    0.01270
AFIX  43
H315  2    0.239431    1.267928    0.639936    11.00000   -1.20000
AFIX   0
C316  1    0.333695    0.994086    0.659743    11.00000    0.02545    0.02319 =
         0.01811   -0.00175   -0.00226    0.00211
AFIX  43
H316  2    0.467862    1.009849    0.652406    11.00000   -1.20000
AFIX   0
HKLF 4
REM  2012ncs0195 (crom 26)
REM R1 =  0.0560 for    2303 Fo > 4sig(Fo)  and  0.0738 for all    3032 data
REM    190 parameters refined using      0 restraints
END
WGHT      0.0333      1.1461
REM Highest difference peak  0.301,  deepest hole -0.245,  1-sigma level  0.055
Q1    1   0.3083  0.6979  0.5573  11.00000  0.05    0.30
Q2    1   0.2998  0.4633  0.7312  11.00000  0.05    0.29
Q3    1   0.5046  0.6131  0.6288  11.00000  0.05    0.28
Q4    1   0.8407  0.6951  0.5936  11.00000  0.05    0.26
Q5    1   0.5892  0.5338  0.7378  11.00000  0.05    0.24
Q6    1   0.4044  0.7930  0.5290  11.00000  0.05    0.23
Q7    1   0.4484  0.6827  0.7554  11.00000  0.05    0.23
Q8    1   0.4391  0.7114  0.4530  11.00000  0.05    0.23
Q9    1   0.4073  0.6390  0.5989  11.00000  0.05    0.22
Q10   1   0.2671  0.7316  0.4533  11.00000  0.05    0.22
Q11   1   0.1639  0.7604  0.4815  11.00000  0.05    0.22
Q12   1   0.2269  0.7611  0.5243  11.00000  0.05    0.22
Q13   1   0.1270  0.5605  0.6528  11.00000  0.05    0.21
Q14   1   0.5026  0.7581  0.4912  11.00000  0.05    0.21
Q15   1   0.6688  0.7301  0.4977  11.00000  0.05    0.21
Q16   1   0.5963  0.7701  0.5995  11.00000  0.05    0.20
Q17   1  -0.0372  0.6137  0.5809  11.00000  0.05    0.19
Q18   1   0.6752  0.4682  0.6982  11.00000  0.05    0.19
Q19   1   0.6651  0.7005  0.5642  11.00000  0.05    0.19
Q20   1   0.4456  0.6155  0.6699  11.00000  0.05    0.18
;
_shelx_res_checksum     16570
data_3
_database_code_depnum_ccdc_archive 'CCDC 1427458'
_audit_creation_method     'SHELXL-2014/7'
_chemical_name_systematic
;
3-(Pyrrolidine-1-carbonyl)-4<i>H</i>-chromen-4-one
;
_chemical_name_common     ?
_chemical_formula_moiety     'C14 H13 N O3'
_chemical_formula_sum     'C14 H13 N O3'
_chemical_formula_iupac     'C14 H13 N O3'
_chemical_formula_weight     243.25
_chemical_melting_point     ?
_shelx_space_group_comment
;
The symmetry employed for this shelxl refinement is uniquely defined
by the following loop, which should always be used as a source of
symmetry information in preference to the above space-group names.
They are only intended as comments.
;
_space_group_crystal_system     orthorhombic
_space_group_name_H-M_alt     'P 21 21 21'
_space_group_name_Hall     'P 2ac 2ab'
loop_
    _space_group_symop_operation_xyz
    'x, y, z'
    '-x+1/2, -y, z+1/2'
    'x+1/2, -y+1/2, -z'
    '-x, y+1/2, -z+1/2'
_cell_length_a     7.430(3)
_cell_length_b     11.963(6)
_cell_length_c     12.648(6)
_cell_angle_alpha     90
_cell_angle_beta     90
_cell_angle_gamma     90
_cell_volume     1124.2(9)
_cell_formula_units_Z     4
_cell_measurement_reflns_used     4253
_cell_measurement_theta_min     2.3
_cell_measurement_theta_max     31.2
_cell_measurement_temperature     100(2)
_exptl_crystal_description     lath
_exptl_crystal_colour     colourless
_exptl_crystal_size_max     0.220
_exptl_crystal_size_mid     0.070
_exptl_crystal_size_min     0.030
_exptl_crystal_density_diffrn     1.437
_exptl_crystal_density_meas     ?
_exptl_crystal_density_method     ?
_exptl_crystal_F_000     512
_exptl_absorpt_coefficient_mu     0.102
_exptl_absorpt_correction_type     multi-scan
_exptl_absorpt_process_details
;
(<i>CrystalClear-SM Expert</i>; Rigaku, 2012)
;
_shelx_estimated_absorpt_T_min     0.978
_shelx_estimated_absorpt_T_max     0.997
_exptl_absorpt_correction_T_min     0.9779
_exptl_absorpt_correction_T_max     0.9970
_exptl_special_details     ?
_diffrn_ambient_temperature     100
_diffrn_radiation_type     'MoK\a'
_diffrn_radiation_wavelength     0.71075
_diffrn_radiation_monochromator     'Confocal'
_diffrn_measurement_device_type
;
Rigaku Saturn724+
;
_diffrn_measurement_device
;
AFC12 (Right): Kappa 3 circle
;
_diffrn_measurement_method     'profile data from \w-scans'
_diffrn_detector_area_resol_mean     28.5714
_diffrn_reflns_number     7547
_diffrn_reflns_av_R_equivalents     0.0305
_diffrn_reflns_theta_min     2.343
_diffrn_reflns_theta_max     31.287
_diffrn_reflns_theta_full     25.000
_diffrn_measured_fraction_theta_max     0.944
_diffrn_measured_fraction_theta_full     1.000
_diffrn_reflns_limit_h_min     -8
_diffrn_reflns_limit_h_max     10
_diffrn_reflns_limit_k_min     -17
_diffrn_reflns_limit_k_max     15
_diffrn_reflns_limit_l_min     -18
_diffrn_reflns_limit_l_max     18
_refine_special_details     ?
_reflns_number_total     3294
_reflns_number_gt     3066
_reflns_threshold_expression     'I > 2\s(I)'
_refine_ls_structure_factor_coef     Fsqd
_refine_ls_matrix_type     full
_refine_ls_R_factor_all     0.0735
_refine_ls_R_factor_gt     0.0686
_refine_ls_wR_factor_gt     0.1483
_refine_ls_wR_factor_ref     0.1521
_refine_ls_goodness_of_fit_ref     1.070
_refine_ls_restrained_S_all     1.070
_refine_ls_number_reflns     3294
_refine_ls_number_parameters     163
_refine_ls_number_restraints     0
_refine_ls_hydrogen_treatment     constr
_refine_ls_weighting_scheme     calc
_refine_ls_weighting_details
              'w=1/[\s^2^(Fo^2^)+(0.0459P)^2^+1.1472P] where P=(Fo^2^+2Fc^2^)/3'
_atom_sites_solution_hydrogens     geom
_atom_sites_solution_primary     ?
_atom_sites_solution_secondary     ?
_refine_ls_shift/su_max     0.000
_refine_ls_shift/su_mean     0.000
_refine_diff_density_max     0.511
_refine_diff_density_min     -0.440
_refine_ls_extinction_method     none
_refine_ls_extinction_coef     .
_refine_ls_abs_structure_details
;
Flack <i>x</i> determined using 946 quotients
[(<i>I</i>^+^)-(<i>I</i>^-^)]/[(<i>I</i>^+^)+(<i>I</i>^-^)]
(Parsons <i>et al</i>., 2013)
;
_refine_ls_abs_structure_Flack     -0.1(6)
loop_
    _atom_type_symbol
    _atom_type_description
    _atom_type_scat_dispersion_real
    _atom_type_scat_dispersion_imag
    _atom_type_scat_source
    'C' 'C' 0.0033 0.0016
                         'International Tables Vol C Tables 4.2.6.8 and 6.1.1.4'
    'H' 'H' 0.0000 0.0000
                         'International Tables Vol C Tables 4.2.6.8 and 6.1.1.4'
    'N' 'N' 0.0061 0.0033
                         'International Tables Vol C Tables 4.2.6.8 and 6.1.1.4'
    'O' 'O' 0.0106 0.0060
                         'International Tables Vol C Tables 4.2.6.8 and 6.1.1.4'
_computing_data_collection
;
<i>CrystalClear-SM Expert</i> (Rigaku, 2012)
;
_computing_cell_refinement
;
<i>CrystalClear-SM Expert</i> (Rigaku, 2012)
;
_computing_data_reduction
;
<i>CrystalClear-SM Expert</i> (Rigaku, 2012)
;
_computing_structure_solution
;
SHELXS (Sheldrick, 2015),
PLATON (Spek, 2009),
<i>Flipper 25</i> (Oszl\'anyi & S\"ut\>o, 2004) and
Olex2 (Dolomanov <i>et al</i>., 2009).
;
_computing_structure_refinement
;
Oscail (McArdle <i>et al.</i>,  2004),
<i>ShelXle</i> (H\"ubschle <i>et al.</i>,  2011) and
SHELXL-2014/17 (Sheldrick, 2015)
;
_computing_molecular_graphics
;
Mercury (Macrae <i>et al.</i>,  2006)
;
_computing_publication_material
;
Oscail (McArdle <i>et al.</i>,  2004),
SHELXL-2014/17 (Sheldrick, 2015) and
PLATON (Spek, 2009)
;
loop_
    _atom_site_type_symbol
    _atom_site_label
    _atom_site_fract_x
    _atom_site_fract_y
    _atom_site_fract_z
    _atom_site_U_iso_or_equiv
    _atom_site_adp_type
    _atom_site_calc_flag
    _atom_site_occupancy
    _atom_site_disorder_assembly
    _atom_site_disorder_group
    O O1 0.8069(3) 0.5658(2) 0.58566(17) 0.0247(5) Uani d 1 . .
    O O3 0.6707(4) 0.8949(2) 0.5280(2) 0.0362(6) Uani d 1 . .
    O O4 0.5779(3) 0.66383(19) 0.30612(18) 0.0255(5) Uani d 1 . .
    N N311 0.7972(4) 0.8846(2) 0.3665(2) 0.0292(6) Uani d 1 . .
    C C2 0.7960(5) 0.6739(3) 0.5573(2) 0.0254(7) Uani d 1 . .
    H H2 0.8374 0.7277 0.6068 0.030 Uiso calc 1 . .
    C C3 0.7316(4) 0.7126(3) 0.4646(2) 0.0224(6) Uani d 1 . .
    C C4 0.6548(4) 0.6348(3) 0.3885(2) 0.0215(6) Uani d 1 . .
    C C4A 0.6710(4) 0.5165(3) 0.4186(2) 0.0212(6) Uani d 1 . .
    C C5 0.6124(4) 0.4305(3) 0.3517(2) 0.0236(6) Uani d 1 . .
    H H5 0.5596 0.4485 0.2855 0.028 Uiso calc 1 . .
    C C6 0.6304(5) 0.3197(3) 0.3812(3) 0.0263(7) Uani d 1 . .
    H H6 0.5910 0.2620 0.3351 0.032 Uiso calc 1 . .
    C C7 0.7069(5) 0.2928(3) 0.4790(3) 0.0271(7) Uani d 1 . .
    H H7 0.7185 0.2166 0.4992 0.033 Uiso calc 1 . .
    C C8 0.7659(5) 0.3762(3) 0.5466(3) 0.0259(6) Uani d 1 . .
    H H8 0.8178 0.3581 0.6131 0.031 Uiso calc 1 . .
    C C8A 0.7474(4) 0.4865(3) 0.5153(2) 0.0223(6) Uani d 1 . .
    C C31 0.7301(5) 0.8378(3) 0.4541(3) 0.0259(6) Uani d 1 . .
    C C312 0.8921(6) 0.8294(3) 0.2780(3) 0.0318(8) Uani d 1 . .
    H H31A 0.8245 0.7634 0.2523 0.038 Uiso calc 1 . .
    H H31B 1.0147 0.8057 0.2991 0.038 Uiso calc 1 . .
    C C313 0.8989(7) 0.9193(3) 0.1957(4) 0.0430(10) Uani d 1 . .
    H H31C 0.7881 0.9192 0.1522 0.052 Uiso calc 1 . .
    H H31D 1.0043 0.9093 0.1487 0.052 Uiso calc 1 . .
    C C314 0.9147(8) 1.0274(4) 0.2587(3) 0.0477(12) Uani d 1 . .
    H H31E 0.8685 1.0916 0.2175 0.057 Uiso calc 1 . .
    H H31F 1.0414 1.0421 0.2784 0.057 Uiso calc 1 . .
    C C315 0.7994(5) 1.0074(3) 0.3571(3) 0.0360(8) Uani d 1 . .
    H H31G 0.8542 1.0424 0.4203 0.043 Uiso calc 1 . .
    H H31H 0.6763 1.0374 0.3474 0.043 Uiso calc 1 . .
loop_
    _atom_site_aniso_label
    _atom_site_aniso_U_11
    _atom_site_aniso_U_22
    _atom_site_aniso_U_33
    _atom_site_aniso_U_12
    _atom_site_aniso_U_13
    _atom_site_aniso_U_23
    O1 0.0315(12) 0.0273(11) 0.0153(9) -0.0027(10) -0.0022(9) -0.0007(8)
    O3 0.0401(14) 0.0323(13) 0.0362(14) 0.0008(11) 0.0038(12) -0.0126(11)
    O4 0.0296(12) 0.0265(11) 0.0202(10) 0.0029(10) -0.0052(9) 0.0009(9)
    N311 0.0379(16) 0.0207(12) 0.0288(14) -0.0021(12) -0.0007(13) -0.0022(11)
    C2 0.0289(16) 0.0275(15) 0.0196(14) -0.0026(13) -0.0011(13) -0.0041(12)
    C3 0.0221(14) 0.0245(14) 0.0208(14) 0.0004(12) 0.0003(12) -0.0033(11)
    C4 0.0209(13) 0.0247(14) 0.0188(13) 0.0017(11) 0.0018(11) -0.0011(11)
    C4A 0.0195(13) 0.0259(14) 0.0180(13) -0.0005(12) 0.0013(11) 0.0002(11)
    C5 0.0246(14) 0.0289(15) 0.0174(13) -0.0008(12) 0.0003(12) -0.0013(11)
    C6 0.0300(17) 0.0246(15) 0.0243(15) -0.0042(12) 0.0012(13) -0.0017(12)
    C7 0.0325(17) 0.0236(14) 0.0252(15) -0.0005(13) 0.0028(14) 0.0053(12)
    C8 0.0274(15) 0.0310(16) 0.0193(14) 0.0007(13) -0.0019(13) 0.0044(12)
    C8A 0.0205(14) 0.0292(15) 0.0171(13) -0.0013(12) 0.0008(11) -0.0012(11)
    C31 0.0267(15) 0.0261(15) 0.0250(14) -0.0003(13) -0.0040(13) -0.0043(12)
    C312 0.045(2) 0.0271(16) 0.0229(15) -0.0047(16) 0.0005(15) 0.0001(13)
    C313 0.047(2) 0.042(2) 0.040(2) 0.0007(19) 0.010(2) 0.0069(17)
    C314 0.076(3) 0.036(2) 0.030(2) -0.019(2) -0.009(2) 0.0046(16)
    C315 0.042(2) 0.0226(15) 0.044(2) -0.0042(15) -0.0086(17) 0.0010(14)
_geom_special_details
;
All e.s.d.'s (except the e.s.d. in the dihedral angle between two l.s. planes)
are estimated using the full covariance matrix. The cell e.s.d.'s are taken
into account individually in the estimation of e.s.d.'s in distances, angles
and torsion angles; correlations between e.s.d.'s in cell parameters are only
used when they are defined by crystal symmetry. An approximate (isotropic)
treatment of cell e.s.d.'s is used for estimating e.s.d.'s involving l.s.
planes.
;
loop_
    _geom_bond_atom_site_label_1
    _geom_bond_atom_site_label_2
    _geom_bond_site_symmetry_2
    _geom_bond_distance
    _geom_bond_publ_flag
    O1 C2 . 1.345(4) ?
    O1 C8A . 1.374(4) ?
    O3 C31 . 1.239(4) ?
    O4 C4 . 1.238(4) ?
    N311 C31 . 1.337(4) ?
    N311 C315 . 1.474(4) ?
    N311 C312 . 1.480(5) ?
    C2 C3 . 1.348(4) ?
    C2 H2 . 0.9500 ?
    C3 C4 . 1.455(4) ?
    C3 C31 . 1.504(4) ?
    C4 C4A . 1.471(4) ?
    C4A C8A . 1.396(4) ?
    C4A C5 . 1.401(4) ?
    C5 C6 . 1.383(5) ?
    C5 H5 . 0.9500 ?
    C6 C7 . 1.399(5) ?
    C6 H6 . 0.9500 ?
    C7 C8 . 1.386(5) ?
    C7 H7 . 0.9500 ?
    C8 C8A . 1.384(4) ?
    C8 H8 . 0.9500 ?
    C312 C313 . 1.498(5) ?
    C312 H31A . 0.9900 ?
    C312 H31B . 0.9900 ?
    C313 C314 . 1.524(6) ?
    C313 H31C . 0.9900 ?
    C313 H31D . 0.9900 ?
    C314 C315 . 1.529(6) ?
    C314 H31E . 0.9900 ?
    C314 H31F . 0.9900 ?
    C315 H31G . 0.9900 ?
    C315 H31H . 0.9900 ?
loop_
    _geom_angle_atom_site_label_1
    _geom_angle_atom_site_label_2
    _geom_angle_atom_site_label_3
    _geom_angle_site_symmetry_1
    _geom_angle_site_symmetry_3
    _geom_angle
    _geom_angle_publ_flag
    C2 O1 C8A . . 118.2(2) ?
    C31 N311 C315 . . 119.2(3) ?
    C31 N311 C312 . . 128.2(3) ?
    C315 N311 C312 . . 112.2(3) ?
    O1 C2 C3 . . 125.7(3) ?
    O1 C2 H2 . . 117.2 ?
    C3 C2 H2 . . 117.2 ?
    C2 C3 C4 . . 119.7(3) ?
    C2 C3 C31 . . 114.9(3) ?
    C4 C3 C31 . . 125.1(3) ?
    O4 C4 C3 . . 124.0(3) ?
    O4 C4 C4A . . 121.7(3) ?
    C3 C4 C4A . . 114.3(3) ?
    C8A C4A C5 . . 117.8(3) ?
    C8A C4A C4 . . 120.5(3) ?
    C5 C4A C4 . . 121.7(3) ?
    C6 C5 C4A . . 120.7(3) ?
    C6 C5 H5 . . 119.7 ?
    C4A C5 H5 . . 119.7 ?
    C5 C6 C7 . . 119.9(3) ?
    C5 C6 H6 . . 120.0 ?
    C7 C6 H6 . . 120.0 ?
    C8 C7 C6 . . 120.6(3) ?
    C8 C7 H7 . . 119.7 ?
    C6 C7 H7 . . 119.7 ?
    C8A C8 C7 . . 118.6(3) ?
    C8A C8 H8 . . 120.7 ?
    C7 C8 H8 . . 120.7 ?
    O1 C8A C8 . . 116.2(3) ?
    O1 C8A C4A . . 121.4(3) ?
    C8 C8A C4A . . 122.4(3) ?
    O3 C31 N311 . . 121.8(3) ?
    O3 C31 C3 . . 119.0(3) ?
    N311 C31 C3 . . 119.2(3) ?
    N311 C312 C313 . . 102.8(3) ?
    N311 C312 H31A . . 111.2 ?
    C313 C312 H31A . . 111.2 ?
    N311 C312 H31B . . 111.2 ?
    C313 C312 H31B . . 111.2 ?
    H31A C312 H31B . . 109.1 ?
    C312 C313 C314 . . 104.4(3) ?
    C312 C313 H31C . . 110.9 ?
    C314 C313 H31C . . 110.9 ?
    C312 C313 H31D . . 110.9 ?
    C314 C313 H31D . . 110.9 ?
    H31C C313 H31D . . 108.9 ?
    C313 C314 C315 . . 104.5(3) ?
    C313 C314 H31E . . 110.9 ?
    C315 C314 H31E . . 110.9 ?
    C313 C314 H31F . . 110.9 ?
    C315 C314 H31F . . 110.9 ?
    H31E C314 H31F . . 108.9 ?
    N311 C315 C314 . . 103.2(3) ?
    N311 C315 H31G . . 111.1 ?
    C314 C315 H31G . . 111.1 ?
    N311 C315 H31H . . 111.1 ?
    C314 C315 H31H . . 111.1 ?
    H31G C315 H31H . . 109.1 ?
loop_
    _geom_torsion_atom_site_label_1
    _geom_torsion_atom_site_label_2
    _geom_torsion_atom_site_label_3
    _geom_torsion_atom_site_label_4
    _geom_torsion_site_symmetry_1
    _geom_torsion_site_symmetry_2
    _geom_torsion_site_symmetry_3
    _geom_torsion_site_symmetry_4
    _geom_torsion
    _geom_torsion_publ_flag
    C8A O1 C2 C3 . . . . -0.2(5) ?
    O1 C2 C3 C4 . . . . 4.3(5) ?
    O1 C2 C3 C31 . . . . 178.5(3) ?
    C2 C3 C4 O4 . . . . 173.1(3) ?
    C31 C3 C4 O4 . . . . -0.4(5) ?
    C2 C3 C4 C4A . . . . -5.3(4) ?
    C31 C3 C4 C4A . . . . -178.8(3) ?
    O4 C4 C4A C8A . . . . -175.6(3) ?
    C3 C4 C4A C8A . . . . 2.8(4) ?
    O4 C4 C4A C5 . . . . 4.9(5) ?
    C3 C4 C4A C5 . . . . -176.7(3) ?
    C8A C4A C5 C6 . . . . -0.1(5) ?
    C4 C4A C5 C6 . . . . 179.4(3) ?
    C4A C5 C6 C7 . . . . 0.4(5) ?
    C5 C6 C7 C8 . . . . -0.4(5) ?
    C6 C7 C8 C8A . . . . 0.0(5) ?
    C2 O1 C8A C8 . . . . 178.2(3) ?
    C2 O1 C8A C4A . . . . -2.5(4) ?
    C7 C8 C8A O1 . . . . 179.6(3) ?
    C7 C8 C8A C4A . . . . 0.3(5) ?
    C5 C4A C8A O1 . . . . -179.5(3) ?
    C4 C4A C8A O1 . . . . 1.0(4) ?
    C5 C4A C8A C8 . . . . -0.3(5) ?
    C4 C4A C8A C8 . . . . -179.8(3) ?
    C315 N311 C31 O3 . . . . -0.5(5) ?
    C312 N311 C31 O3 . . . . 171.9(3) ?
    C315 N311 C31 C3 . . . . -178.7(3) ?
    C312 N311 C31 C3 . . . . -6.3(5) ?
    C2 C3 C31 O3 . . . . -46.6(4) ?
    C4 C3 C31 O3 . . . . 127.2(4) ?
    C2 C3 C31 N311 . . . . 131.6(3) ?
    C4 C3 C31 N311 . . . . -54.6(5) ?
    C31 N311 C312 C313 . . . . 168.7(4) ?
    C315 N311 C312 C313 . . . . -18.4(4) ?
    N311 C312 C313 C314 . . . . 32.8(5) ?
    C312 C313 C314 C315 . . . . -36.0(5) ?
    C31 N311 C315 C314 . . . . 169.9(3) ?
    C312 N311 C315 C314 . . . . -3.6(4) ?
    C313 C314 C315 N311 . . . . 24.0(4) ?
loop_
    _geom_hbond_atom_site_label_D
    _geom_hbond_atom_site_label_H
    _geom_hbond_atom_site_label_A
    _geom_hbond_site_symmetry_A
    _geom_hbond_distance_DH
    _geom_hbond_distance_HA
    _geom_hbond_distance_DA
    _geom_hbond_angle_DHA
    C312 H31A O4 . 0.99 2.29 3.082(5) 136
    C2 H2 O4 3_566 0.95 2.47 3.338(4) 152
    C6 H6 O4 4_645 0.95 2.48 3.389(4) 161
    C8 H8 O4 2_665 0.95 2.57 3.514(4) 170
    C314 H31E O3 2_674 0.99 2.42 3.128(5) 128
    C313 H31D Cg 3_466 0.99 2.59 3.570(6) 170
_shelx_hkl_file
;
   0  -1   1 130852. 910.090   1
  -1   0   0 126.500 21.0900   1
   1   0   0 108.940 16.2300   1
   1   0   0 70.5900 29.8000   1
  -1   0  -1 2165.12 71.8100   1
   1   0   1 2255.41 99.7100   1
   1   0   1 2353.93 38.5600   1
  -1   0   1 2263.83 61.1200   1
   1   0  -1 2282.95 69.8900   1
  -1   0  -1 2308.83 41.3500   1
   0   0  -2 172799. 1218.03   1
   1  -1   0 50609.8 369.000   1
   1   1   0 50562.2 373.300   1
   1   1   0 51404.1 379.750   1
  -1  -1   0 50368.5 382.600   1
   0   2   0 52076.6 396.290   1
   0  -2   0 51924.3 379.970   1
   0  -2   0 52817.6 401.920   1
   0   2   0 51753.6 378.300   1
   1   1   1 42130.0 317.060   1
  -1  -1  -1 42062.8 318.980   1
   1   1  -1 42166.3 332.790   1
  -1   1  -1 41711.0 378.470   1
   1  -1   1 41583.2 351.680   1
   1  -1  -1 42422.8 305.640   1
  -1  -1  -1 42274.3 347.550   1
  -1   1   1 42603.8 304.020   1
   1   1   1 42553.2 351.520   1
  -1  -1   1 42500.2 323.270   1
   0  -1   2 1709.33 96.2600   1
   0  -1  -2 1672.45 88.5600   1
   0   1   2 1939.12 103.970   1
   0   1  -2 1788.99 123.630   1
   0  -2  -1 60107.6 461.850   1
   0   2  -1 58409.5 418.700   1
   0  -2   1 58485.4 425.510   1
   0  -2   1 59976.7 466.800   1
   0   2  -1 58970.3 443.620   1
  -1   0   2 201388. 2282.26   1
   1   0  -2 206143. 2332.36   1
  -1   0  -2 199368. 2287.72   1
   1   0   2 209602. 2396.62   1
  -1   0   2 200288. 2279.12   1
   1   0  -2 206798. 2357.19   1
   1   2   0 7782.21 141.840   1
   1   2   0 7471.77 167.640   1
  -1  -2   0 7415.06 126.650   1
  -1  -1   2 161678. 1146.82   1
  -1   1   2 159412. 1078.23   1
  -1  -1   2 159325. 1139.93   1
   1   1   2 159192. 1135.31   1
  -1   1  -2 160410. 1183.31   1
   1  -1   2 160461. 1166.17   1
   1  -1  -2 159121. 1105.67   1
  -1   1   2 159600. 1106.23   1
   1  -2   1 79625.5 605.160   1
   1   2   1 81816.9 610.830   1
   1  -2   1 81772.5 552.230   1
  -1  -2   1 80769.5 596.860   1
  -1   2  -1 81561.0 616.960   1
  -1   2   1 81096.6 574.030   1
   1   2   1 82997.2 606.760   1
   1  -2  -1 80899.1 576.190   1
   0   2   2 16307.1 188.200   1
   0  -2   2 16538.8 215.310   1
   0  -2  -2 16179.7 197.950   1
   0   2  -2 16280.7 181.350   1
   0   2  -2 16235.3 288.070   1
   0   0  -3 246.740 127.050   1
   0   0   3 412.630 88.6500   1
   0   3   0 82.4000 57.3100   1
   0  -3   0 186.220 67.5000   1
   0   3   0 82.3500 49.9000   1
   0  -3   0 58.1000 46.4200   1
   0   3   0 98.9100 36.6300   1
   0   1  -3 395.310 110.730   1
   0   1   3 759.860 139.400   1
   0  -1  -3 799.780 140.970   1
   0  -3  -1 40781.7 334.130   1
   0   3  -1 40041.8 322.130   1
   0  -3   1 40296.5 314.240   1
   0  -3   1 39947.6 354.170   1
   0   3  -1 40312.6 341.140   1
   0  -3  -1 40763.2 365.940   1
   0   3   1 40920.5 349.110   1
   0  -3   1 40680.6 351.690   1
   1  -2  -2 87879.0 647.080   1
   1   2   2 88885.6 680.030   1
   1  -2   2 88280.2 736.600   1
  -1   2   2 88400.6 642.180   1
  -1  -2  -2 87996.0 643.070   1
   1   2  -2 86774.4 658.550   1
  -1   2  -2 87620.9 714.410   1
  -1  -2   2 89992.8 688.010   1
   2   0   0 999999. 11203.7   1
   1   0  -3 169782. 1230.59   1
  -1   0   3 174302. 2012.58   1
   1   0   3 180997. 2098.73   1
  -1   0   3 173788. 1209.30   1
   2   0   1 128884. 910.260   1
  -2   0  -1 129779. 937.800   1
   2   0   1 129512. 891.670   1
  -2   0  -1 129857. 894.250   1
  -2  -1   0 24043.0 218.270   1
   2   1   0 23177.4 217.130   1
   2   1   0 23685.6 208.380   1
  -2  -1   0 23879.2 222.300   1
   2  -1   0 23542.9 199.190   1
  -1  -3   0 29019.5 263.940   1
   1  -3   0 27702.9 271.830   1
   1   3   0 29191.6 275.450   1
  -1  -1   3 76210.5 607.180   1
   1   1   3 78279.7 636.830   1
  -1   1   3 79280.2 610.560   1
   1  -1  -3 78173.0 634.880   1
  -1   1  -3 78116.3 686.230   1
  -1  -1   3 78225.1 678.910   1
   1  -1   3 77444.4 660.570   1
   1   1  -3 76859.9 630.160   1
   0  -2   3 13758.2 225.070   1
   0   2   3 13794.8 201.720   1
   0  -2  -3 13831.2 205.650   1
   0   2  -3 13656.1 213.400   1
   2  -1   1 525624. 5915.47   1
  -2   1  -1 514915. 5806.64   1
   2   1  -1 517273. 5817.72   1
  -2  -1  -1 519947. 5841.03   1
   2   1   1 516275. 5799.74   1
   2   1  -1 526771. 5911.17   1
  -2  -1   1 494766. 5552.47   1
   2   1   1 519712. 5849.67   1
  -2  -1  -1 513004. 5780.04   1
   1  -3   1 2056.20 76.6800   1
   1  -3  -1 2789.21 197.310   1
  -1   3   1 2376.45 67.3400   1
  -1  -3   1 2276.74 106.040   1
   1   3  -1 2418.48 134.200   1
   1   3   1 2348.72 135.220   1
   1  -3   1 2431.17 89.1500   1
  -1  -3  -1 1936.37 115.500   1
   1   3  -1 2051.71 128.960   1
  -1  -3   1 2193.39 67.6800   1
   1   3   1 2229.86 87.2900   1
   0  -3  -2 22283.3 259.550   1
   0  -3   2 23071.6 200.230   1
   0  -3   2 22466.5 240.280   1
   0  -3   2 22855.3 279.000   1
   0   3  -2 22814.0 201.510   1
   0   3   2 21952.9 234.720   1
   2   0   2 819261. 9210.68   1
  -2   0  -2 769188. 8660.51   1
  -2   0   2 772340. 8661.52   1
   2   0   2 773443. 8663.37   1
  -2   0  -2 775182. 8681.50   1
   0   0   4 2210.39 115.240   1
   0   0  -4 2172.02 189.840   1
   2  -2   0 3318.17 108.630   1
   2   2   0 3278.66 92.7800   1
   2   2   0 3018.68 97.2100   1
  -2  -2   0 3107.40 174.160   1
  -2  -2   0 3124.03 112.200   1
  -1   2   3 31971.2 320.630   1
   1  -2  -3 32718.2 320.880   1
   1  -2   3 31972.6 458.240   1
  -1  -2   3 32843.6 359.900   1
   1   2  -3 33210.4 343.420   1
  -1  -2   3 33772.9 414.110   1
  -1   2  -3 32137.7 377.880   1
   1   2  -3 32631.9 306.070   1
   1   2   3 32875.0 337.730   1
  -2  -1  -2 112313. 796.540   1
   2   1   2 110753. 794.200   1
   2  -1   2 114519. 776.350   1
  -2   1  -2 113699. 897.440   1
  -2  -1  -2 112899. 862.760   1
   2  -1  -2 111395. 778.190   1
   2  -1   2 111666. 846.890   1
  -2   1   2 111921. 768.260   1
  -2  -1   2 114369. 838.310   1
  -2  -1   2 113123. 794.450   1
   2   1   2 113778. 876.410   1
   1  -3   2 6567.54 161.500   1
   1  -3  -2 6310.68 129.760   1
   1   3   2 7040.32 168.160   1
  -1   3   2 6921.55 126.300   1
  -1  -3   2 7031.14 145.690   1
   1   3  -2 6949.86 165.040   1
  -1   3  -2 6782.18 86.8800   1
   1  -3   2 6699.75 74.4800   1
  -1  -3  -2 6369.71 168.370   1
   1   3  -2 6885.87 196.530   1
   2   2  -1 12743.2 169.160   1
  -2   2  -1 12939.5 214.410   1
   2  -2   1 13582.9 217.800   1
  -2  -2  -1 12745.6 246.750   1
   2  -2  -1 13603.1 147.660   1
   2   2   1 12745.6 167.950   1
  -2  -2   1 12843.3 164.160   1
   2   2   1 12667.5 159.380   1
  -2  -2  -1 12912.0 157.520   1
   2   2  -1 13048.4 149.750   1
   0   1   4 43777.0 430.040   1
   0  -1  -4 41607.2 458.380   1
   0  -1   4 44648.1 569.280   1
   0   1  -4 44951.0 481.230   1
   0  -4   0 60987.5 469.890   1
   0   4   0 59792.8 473.260   1
   0  -4   0 61861.2 532.730   1
   0   4   0 60856.3 491.910   1
   0   4   0 62533.9 508.960   1
   0  -4  -1 2497.46 142.680   1
   0  -4   1 2833.86 93.0900   1
   0   4  -1 3287.72 204.840   1
   0  -4   1 2845.61 106.500   1
   0   4  -1 2763.11 82.1700   1
   0  -4  -1 2775.69 146.150   1
   1   0  -4 69809.5 619.940   1
  -1   0   4 71224.6 619.440   1
   1   0   4 70959.9 622.320   1
   0   3   3 22573.5 266.470   1
   0  -3  -3 22039.3 355.280   1
   0  -3   3 22098.0 258.310   1
   0   3  -3 22652.9 209.590   1
   0  -3   3 22501.1 300.890   1
   0   3  -3 22290.3 276.850   1
  -1   1   4 7853.77 272.820   1
  -1  -1   4 7506.51 196.910   1
   1   1  -4 7880.66 194.400   1
  -1  -1   4 7776.71 188.870   1
   1  -1   4 7737.11 190.260   1
   1  -1  -4 7033.82 174.260   1
   1   1   4 7757.77 173.810   1
  -1  -1  -4 7053.59 183.630   1
   2   2   2 30717.4 282.320   1
  -2   2  -2 30683.8 343.330   1
   2   2  -2 30989.2 292.200   1
   2   2   2 31600.5 317.580   1
  -2   2   2 31372.1 250.620   1
  -2  -2  -2 30272.0 360.140   1
   2  -2  -2 30923.0 259.190   1
  -2  -2  -2 30871.1 279.170   1
  -2  -2   2 30591.5 278.050   1
   2  -2   2 30680.2 338.400   1
   0   2   4 30445.4 326.830   1
   0   2  -4 30162.9 372.000   1
   0  -2  -4 30249.3 401.070   1
  -2   0   3 5688.52 136.170   1
   2   0  -3 5737.41 219.510   1
  -2   0  -3 5462.88 166.930   1
   2   0   3 5847.62 187.370   1
  -2   0  -3 5724.60 105.170   1
   2   0  -3 5496.91 109.400   1
   1   4   0 47033.7 403.640   1
   1  -4   0 47929.7 405.560   1
   1   4   0 48041.4 422.380   1
   1  -4   0 48320.7 377.320   1
  -1  -4   0 47217.8 391.550   1
   1  -4   0 46673.7 382.020   1
   2   3   0 1291.09 169.870   1
   2  -3   0 1293.04 55.3000   1
   2   3   0 1714.13 195.020   1
  -2  -3   0 1743.77 306.660   1
   2  -3   0 1382.82 102.230   1
   2   1  -3 59752.8 515.520   1
  -2  -1   3 58214.1 511.170   1
   2  -1   3 58380.1 567.680   1
  -2  -1  -3 58649.9 545.460   1
  -2   1   3 58305.7 455.640   1
   2   1   3 58653.4 511.000   1
  -2  -1  -3 59204.1 454.510   1
   2  -1  -3 59265.8 447.080   1
  -2   1  -3 58559.9 570.810   1
  -2   1  -3 58644.6 415.220   1
   2  -1  -3 58161.6 479.180   1
   1  -4   1 8347.66 129.540   1
   1   4  -1 7753.80 176.660   1
  -1  -4   1 7862.50 148.290   1
   1  -4   1 8435.51 184.560   1
   1  -4   1 8044.65 136.620   1
  -1  -4  -1 8465.23 347.190   1
   1  -4  -1 8364.62 147.560   1
   1   4   1 8243.84 149.560   1
  -1   4   1 8663.18 190.060   1
   1   4  -1 8236.21 133.080   1
   0  -4   2 252.950 57.9000   1
   0  -4  -2 257.080 98.5700   1
   0   4   2 182.780 45.8800   1
   0   4  -2 185.410 36.6600   1
   0  -4   2 171.450 37.6500   1
  -1  -3   3 42769.0 439.230   1
  -1   3  -3 43154.0 443.400   1
   1  -3   3 43335.7 456.840   1
   1  -3  -3 44117.4 421.500   1
   1   3  -3 43758.2 404.710   1
  -1  -3  -3 43375.3 455.400   1
   1   3   3 42166.7 407.490   1
  -1   3   3 44178.2 391.870   1
  -1  -3   3 42849.8 424.250   1
  -1   3  -3 43401.9 317.990   1
   1   3  -3 42775.7 366.130   1
   2   3  -1 64623.0 539.000   1
   2  -3   1 64916.1 542.080   1
   2  -3  -1 63860.3 484.330   1
   2   3   1 65193.4 539.760   1
  -2  -3   1 64554.5 529.140   1
   2   3  -1 65001.5 529.710   1
   2   3   1 64806.8 522.830   1
  -2  -3  -1 65847.1 522.300   1
  -2  -3  -1 64941.2 555.790   1
  -2  -3   1 65257.1 520.180   1
  -1   2  -4 16638.5 336.790   1
  -1  -2   4 16271.9 271.620   1
   1  -2   4 16720.9 283.710   1
   1  -2  -4 16884.6 252.970   1
  -1  -2  -4 18637.9 292.250   1
   1   2   4 18589.9 290.730   1
  -1  -2   4 17553.0 271.610   1
  -1   2   4 17783.4 246.820   1
   1   2  -4 17008.7 378.180   1
   1  -4   2 32509.6 280.650   1
   1   4   2 32021.0 339.150   1
  -1   4   2 31887.0 325.690   1
  -1  -4   2 32114.6 328.410   1
   1   4  -2 32328.9 347.960   1
  -1   4   2 31674.8 254.050   1
  -1  -4   2 32262.7 294.900   1
   1   4  -2 32068.5 312.520   1
   1  -4  -2 31630.4 316.230   1
  -1  -4  -2 32557.3 365.400   1
   1  -4   2 31740.7 371.280   1
  -1   4  -2 32229.7 259.770   1
  -1  -4  -2 32226.4 310.690   1
   0   0   5 97.7200 88.2200   1
   0   0  -5 150.760 91.3900   1
   2   2  -3 3916.51 140.520   1
  -2   2  -3 3779.56 262.570   1
   2   2  -3 3604.63 119.170   1
  -2  -2  -3 3247.53 86.0100   1
   2   2   3 3337.40 138.660   1
  -2  -2  -3 3494.80 314.940   1
  -2   2   3 3741.79 105.450   1
   2  -2  -3 3803.40 195.470   1
   2  -2   3 3395.00 136.380   1
  -2  -2   3 3439.53 174.690   1
   2  -3   2 27073.4 343.240   1
  -2  -3   2 27301.4 276.870   1
   2   3   2 27255.3 283.930   1
  -2  -3   2 26910.5 279.750   1
  -2   3   2 27474.8 252.850   1
   2   3   2 26945.2 297.740   1
   2  -3  -2 27600.4 296.690   1
  -2  -3  -2 27140.8 335.130   1
  -2  -3  -2 26767.5 265.040   1
   2   3  -2 27057.4 296.570   1
   0   3   4 31420.9 370.720   1
   0  -3   4 31230.1 384.090   1
   0   3  -4 30768.5 268.870   1
   0   3  -4 30736.3 363.810   1
  -3   0   0 167.110 33.3700   1
   3   0   0 114.640 26.0500   1
   3   0   0 180.300 25.6600   1
   0   1  -5 1831.00 369.200   1
   0  -1   5 2368.15 324.790   1
   0  -1  -5 2419.00 419.910   1
   0   1   5 1726.51 98.3000   1
   0  -4  -3 2111.56 399.650   1
   0  -4   3 1440.56 163.060   1
   0  -4   3 1472.62 175.430   1
   0  -4   3 1381.22 63.7700   1
   0   4  -3 1260.94 72.5900   1
   0   4   3 1418.34 88.2300   1
  -3   0   1 10851.0 165.120   1
   3   0   1 10929.7 186.860   1
   3   0   1 10934.0 167.350   1
   3   0  -1 10944.2 182.830   1
  -3   0  -1 11157.3 239.750   1
  -3   0  -1 10833.3 204.400   1
  -3   1   0 6854.99 135.970   1
  -3  -1   0 6736.98 138.150   1
   3  -1   0 6880.50 120.610   1
   3   1   0 6706.57 135.590   1
   3   1   0 6532.95 116.890   1
   2   0   4 122.560 39.1600   1
  -2   0  -4 141.090 27.4100   1
  -2   0  -4 505.270 211.190   1
   1   0  -5 23609.1 409.330   1
   1   0   5 25231.9 408.060   1
  -1   0  -5 23222.4 505.000   1
   0  -5   0 76.6800 71.7000   1
   0   5   0 68.1700 50.6300   1
   0  -5   0 119.500 35.0500   1
   0   5   0 43.6800 49.0600   1
  -3  -1  -1 4598.61 201.410   1
   3  -1   1 4525.55 117.480   1
  -3   1  -1 4578.83 258.050   1
   3  -1   1 4358.59 87.0400   1
   3   1  -1 4432.92 185.100   1
  -3  -1  -1 4684.87 203.240   1
   3   1   1 4475.25 125.740   1
   3   1  -1 4241.42 89.2400   1
  -3  -1   1 4052.34 96.0200   1
   3   1   1 4901.02 115.340   1
   2   1  -4 11324.1 200.640   1
   2  -1   4 11826.7 343.640   1
  -2   1  -4 11816.4 291.800   1
  -2   1   4 11268.4 215.710   1
  -2  -1   4 11555.6 262.290   1
   2   1  -4 11423.4 226.250   1
  -2  -1  -4 11107.8 281.360   1
  -2  -1  -4 11177.4 175.540   1
   2  -1  -4 11355.9 243.800   1
   0  -5   1 30368.2 391.000   1
   0   5   1 29842.1 412.130   1
   0  -5  -1 30314.1 435.890   1
   0  -5   1 30278.0 429.490   1
   0  -5  -1 29595.1 396.180   1
   0   5  -1 30289.6 406.640   1
  -1   3  -4 13206.4 404.270   1
   1   3   4 12129.5 240.810   1
  -1   3   4 12890.7 227.880   1
   1   3  -4 12904.5 218.250   1
  -1   3  -4 12766.9 173.790   1
   1   3  -4 12640.5 256.120   1
  -1  -3   4 12241.8 259.550   1
   1  -3   4 12666.9 416.250   1
   1  -3  -4 12645.5 241.750   1
  -1  -3  -4 12645.9 272.670   1
  -1  -1  -5 1929.04 301.880   1
   1   1   5 1444.05 208.180   1
   1   1  -5 948.040 199.840   1
   1  -1   5 1121.03 143.970   1
   1  -1  -5 2039.77 385.530   1
  -1  -1   5 1160.62 159.640   1
  -1   1  -5 1008.01 303.720   1
   0  -2  -5 26413.6 439.660   1
   0   2   5 25572.7 399.180   1
   0   2  -5 25710.8 418.720   1
   0  -2   5 26252.8 453.310   1
  -2  -4   0 1185.13 202.430   1
  -2  -4   0 510.160 164.500   1
   2   4   0 1069.17 123.480   1
   2  -4   0 832.600 105.720   1
   2   4   0 1081.21 147.520   1
   1   4   3 8167.24 183.100   1
  -1  -4   3 7686.87 145.340   1
   1   4  -3 7660.34 154.220   1
  -1  -4   3 8211.37 547.780   1
   1  -4  -3 8099.02 197.530   1
  -1  -4  -3 8087.01 282.840   1
   1  -4   3 7736.31 222.770   1
  -1   4  -3 7528.33 123.250   1
  -1   4   3 8564.62 387.130   1
  -3   0   2 32410.1 402.180   1
  -3   0  -2 32184.7 397.800   1
   3   0   2 32438.5 401.580   1
  -3   0   2 31320.6 376.410   1
   3   0   2 32988.4 444.820   1
  -3   0  -2 32488.8 488.480   1
   2   4  -1 7578.02 169.730   1
   2  -4  -1 7760.31 148.450   1
   2  -4   1 8048.50 276.600   1
  -2  -4  -1 7885.41 193.490   1
  -2  -4   1 7616.52 147.830   1
   2   4   1 7652.13 159.260   1
   2   4  -1 7617.45 159.730   1
  -2  -4   1 7573.30 183.550   1
   2   4   1 8080.84 197.520   1
  -2   4   1 7581.73 135.220   1
  -3  -2   0 23630.5 355.100   1
   3   2   0 23524.0 331.930   1
   3  -2   0 23678.0 303.910   1
  -3  -2   0 23578.5 325.270   1
   3   2   0 23549.9 337.570   1
   2  -3   3 9899.66 250.900   1
   2  -3  -3 9068.25 222.690   1
  -2  -3  -3 8508.08 238.330   1
   2   3   3 8666.17 198.010   1
  -2   3   3 8783.05 157.300   1
  -2  -3   3 9580.58 183.450   1
  -2  -3  -3 9010.05 164.070   1
   2   3  -3 9542.69 278.880   1
  -2   3  -3 9600.10 224.230   1
  -1  -5   0 104443. 1238.93   1
   1   5   0 106271. 1258.40   1
   1  -5   0 108073. 1253.77   1
  -1  -5   0 102436. 1238.75   1
   1   5   0 105370. 1253.39   1
   1  -5   0 109805. 1367.24   1
   3  -1   2 17056.2 221.560   1
   3   1   2 17185.2 248.590   1
  -3   1  -2 17222.1 307.660   1
  -3  -1   2 16656.0 237.090   1
  -3  -1   2 16529.2 240.650   1
   3   1   2 16809.0 277.560   1
  -3  -1  -2 17382.9 247.670   1
   3   1  -2 16879.0 305.420   1
   3  -1   2 17074.3 275.320   1
  -3  -1  -2 17178.5 293.900   1
  -3  -2  -1 11524.3 193.650   1
   3  -2   1 11141.2 156.420   1
  -3   2  -1 11516.5 198.850   1
   3  -2   1 11379.9 203.220   1
   3   2   1 11305.2 233.790   1
   3   2  -1 12362.5 271.460   1
  -3  -2  -1 11712.4 231.940   1
   3   2   1 11616.4 247.420   1
  -3  -2   1 11857.9 201.300   1
   3   2  -1 11830.4 185.180   1
   1   5  -1 98575.2 1197.20   1
   1  -5   1 101732. 1207.25   1
   1   5   1 95401.8 1161.37   1
  -1  -5  -1 99552.8 1210.74   1
   1  -5  -1 98990.7 1200.18   1
   1  -5   1 97959.7 1168.48   1
  -1  -5   1 96935.9 1208.12   1
   1   5  -1 98214.6 1172.88   1
   1   5   1 98481.2 1197.67   1
  -1  -5  -1 95447.1 1137.69   1
   1   5  -1 96129.7 1140.78   1
   1  -5   1 99826.3 1154.68   1
   0  -5   2 1907.22 85.2700   1
   0  -5   2 2040.77 251.870   1
   0  -5  -2 2204.89 135.770   1
   0   5   2 2680.46 263.810   1
   0  -5   2 1937.61 85.4800   1
   0  -5  -2 2287.93 112.390   1
   0   5  -2 2340.66 186.940   1
   2   2   4 40027.5 549.840   1
   2   2  -4 40635.5 542.100   1
  -2   2   4 40677.3 536.760   1
  -2  -2  -4 40345.7 664.580   1
   2  -2   4 41332.6 616.510   1
  -2  -2   4 41125.5 630.610   1
  -2   2  -4 40774.8 616.480   1
  -2  -2  -4 41868.6 527.360   1
   2  -2  -4 40846.9 586.390   1
  -1  -2   5 17445.5 295.030   1
   1   2  -5 16757.9 444.550   1
   1   2   5 16589.9 312.220   1
  -1   2   5 18448.9 346.330   1
  -1  -2  -5 17785.0 437.210   1
   1  -2  -5 17603.5 410.220   1
   1  -2   5 17531.0 410.940   1
  -1  -2   5 17687.1 699.360   1
  -2  -4   2 1662.82 104.770   1
   2   4   2 1864.81 88.4100   1
  -2  -4  -2 1421.03 142.210   1
  -2  -4   2 1624.60 110.260   1
   2  -4   2 1767.16 78.0200   1
   2  -4   2 1923.51 325.890   1
  -2  -4  -2 2287.29 337.820   1
   2  -4  -2 1849.53 194.540   1
   2   4   2 2019.75 306.610   1
  -2   4   2 2073.68 210.980   1
   0   4  -4 17471.8 266.240   1
   0  -4   4 17839.3 306.240   1
   0   4   4 16860.7 279.480   1
   0  -4  -4 17478.6 680.910   1
  -3  -2  -2 39983.7 504.630   1
  -3  -2  -2 39538.2 552.660   1
  -3  -2   2 38659.8 489.720   1
   3   2   2 39180.2 501.920   1
   3  -2   2 39270.0 458.420   1
   3   2  -2 38971.8 522.100   1
   3  -2   2 38957.4 541.390   1
   3   2   2 39411.5 546.870   1
  -3   2  -2 39357.7 538.400   1
   1  -5  -2 77666.0 955.680   1
  -1   5   2 79845.1 975.590   1
   1  -5   2 78259.7 954.140   1
  -1   5  -2 80654.3 948.580   1
   1   5  -2 79014.1 972.790   1
  -1  -5   2 78480.5 971.380   1
   1   5  -2 80616.5 973.880   1
   1  -5   2 77951.7 948.060   1
  -1   5   2 79932.1 932.000   1
   1  -5   2 81081.1 941.770   1
   1  -5   2 77979.3 971.390   1
  -1  -5  -2 80477.0 1011.04   1
   0   3  -5 42248.3 624.760   1
   0  -3  -5 41661.1 612.630   1
   0   3   5 40039.8 599.490   1
  -3   0  -3 152326. 1736.85   1
   3   0   3 149382. 1713.27   1
  -3   0  -3 152614. 1972.30   1
  -3   0   3 156339. 1963.97   1
   0   0   6 460.190 63.7200   1
   0   0  -6 302.880 126.030   1
   3   3   0 17153.5 264.180   1
  -3  -3   0 17222.3 303.740   1
   3  -3   0 17202.7 337.600   1
   3   3   0 16669.3 265.400   1
   3   1   3 93530.2 1160.14   1
  -3  -1   3 90944.2 1064.11   1
   3   1   3 91094.5 1071.87   1
   3  -1  -3 91198.6 1047.64   1
  -3  -1   3 92568.6 1107.39   1
  -3  -1  -3 93243.6 1090.51   1
  -3   1  -3 90223.1 1034.43   1
  -3   1  -3 91360.4 1208.48   1
  -3  -1  -3 92962.8 1163.17   1
   3  -1   3 90327.6 1102.40   1
  -3   1   3 90037.6 1036.76   1
  -2   0   5 25266.3 382.770   1
  -2   0  -5 25492.8 455.600   1
  -2   0   5 25706.3 503.440   1
   2   0  -5 24516.3 395.100   1
  -1   4  -4 44694.7 620.070   1
   1  -4  -4 43163.4 593.950   1
  -1  -4   4 40877.4 585.240   1
  -1   4  -4 42857.7 510.410   1
  -1   4   4 41816.4 549.580   1
  -1  -4  -4 41876.3 609.140   1
   1   4  -4 43260.2 552.720   1
   0  -5   3 50202.0 698.860   1
   0  -5   3 51278.3 622.790   1
   0   5  -3 50048.4 612.720   1
   0  -5  -3 50777.5 700.300   1
   0   1  -6 341.970 104.720   1
   0  -1  -6 409.410 94.2300   1
  -3  -3   1 3762.61 125.620   1
   3   3   1 4127.35 270.920   1
   3   3  -1 3899.39 101.730   1
   3   3   1 4184.57 188.720   1
   3   3  -1 4036.70 124.020   1
  -3  -3  -1 4197.31 113.030   1
   3  -3  -1 4459.84 87.8900   1
   3  -3  -1 4241.90 157.070   1
   3  -3   1 4220.81 164.280   1
  -3  -3  -1 4582.42 349.560   1
   2   3  -4 32327.1 499.520   1
  -2   3   4 32918.7 474.700   1
   2  -3  -4 32086.0 451.860   1
   2  -3   4 31765.3 505.730   1
  -2   3  -4 32275.0 544.800   1
  -2  -3   4 32616.7 497.480   1
  -2  -3  -4 31909.4 433.130   1
  -2   1   5 27836.8 434.800   1
   2  -1  -5 27576.6 426.560   1
  -2   1   5 28731.9 395.650   1
  -2  -1   5 29038.4 460.780   1
   2   1  -5 28495.4 438.120   1
  -2   1  -5 28391.5 593.120   1
  -2  -1  -5 27316.4 464.420   1
  -2  -1   5 28511.4 447.970   1
   1   3  -5 24450.2 480.980   1
  -1  -3   5 24481.8 521.300   1
  -1   3   5 23059.5 354.710   1
  -1  -3  -5 22209.9 467.520   1
   1  -3  -5 23618.7 399.220   1
  -1   3  -5 22610.7 571.550   1
  -2  -4  -3 4636.21 176.830   1
  -2   4  -3 5532.37 428.620   1
   2  -4   3 5778.51 456.890   1
   2  -4  -3 5073.63 188.240   1
  -2   4   3 5347.50 275.560   1
  -2  -4   3 5310.26 256.460   1
   2   4  -3 5234.24 140.270   1
  -1   0   6 51551.9 728.080   1
   1   0  -6 53630.2 768.470   1
  -1   0  -6 52520.4 786.190   1
   2  -5   0 22783.5 304.150   1
   2   5   0 24455.7 354.880   1
   2  -5   0 23690.3 357.630   1
  -2  -5   0 24532.6 394.770   1
  -3   2  -3 409.750 93.7600   1
   3  -2  -3 418.020 67.5000   1
  -3  -2   3 222.920 48.2800   1
   3   2   3 641.590 92.8500   1
  -3  -2  -3 524.500 97.9700   1
  -3   2   3 385.600 37.4600   1
   3   2  -3 322.770 66.9000   1
  -3  -2   3 253.990 42.9000   1
   3   2   3 399.300 86.3100   1
  -3  -2  -3 419.480 97.2200   1
   3  -2   3 255.940 68.7300   1
   1   5  -3 9428.23 199.280   1
  -1   5   3 9419.55 287.530   1
  -1  -5   3 9202.48 199.680   1
   1  -5  -3 9039.16 278.020   1
  -1   5  -3 9250.62 190.670   1
   1  -5   3 9133.60 146.050   1
  -1  -5  -3 9264.61 248.290   1
  -1  -1   6 30366.6 497.380   1
   1  -1  -6 30962.0 516.550   1
  -1   1   6 30004.5 453.390   1
  -1  -1  -6 30146.0 558.860   1
  -1   1  -6 30679.0 533.630   1
   1   1  -6 29420.2 496.080   1
  -3  -3   2 4391.91 134.190   1
   3  -3  -2 4016.69 88.4900   1
  -3  -3  -2 4451.99 379.720   1
  -3   3  -2 4576.53 183.840   1
   3   3   2 4203.85 143.720   1
   3   3   2 3972.12 119.570   1
   3   3  -2 4161.91 212.900   1
  -3  -3  -2 4403.61 124.330   1
   3  -3   2 4128.62 60.9200   1
   3  -3   2 4350.21 245.120   1
   0  -6   0 67849.2 864.760   1
   0   6   0 70943.1 873.850   1
   0  -6   0 64421.6 828.470   1
   0  -2  -6 6702.54 273.680   1
   0   2  -6 6572.35 362.520   1
   2  -5   1 2572.08 219.210   1
   2  -5   1 2553.57 354.190   1
  -2  -5  -1 2823.73 225.840   1
   2  -5  -1 2372.76 89.3600   1
  -2  -5   1 2817.50 359.950   1
  -2   5   1 2573.47 156.190   1
   2  -5   1 2275.59 116.390   1
   2   5   1 2379.04 104.260   1
   2   5  -1 2529.44 153.290   1
   2  -5  -1 2842.76 140.770   1
  -2   2  -5 3750.28 346.180   1
  -2   2   5 3444.45 109.260   1
  -2  -2   5 3916.05 184.410   1
  -2  -2  -5 3387.80 194.060   1
  -2   2   5 3716.93 144.060   1
   2   2  -5 3807.00 149.630   1
   2  -2  -5 3344.30 172.820   1
  -2  -2   5 4334.22 436.170   1
   0   6   1 2265.04 176.910   1
   0   6  -1 2105.34 279.200   1
   0  -6   1 2294.11 106.290   1
   0   6  -1 2396.88 179.260   1
   0  -6  -1 2136.79 118.220   1
   0  -6   1 2322.33 126.340   1
  -3   0   4 3912.13 180.540   1
   3   0  -4 4260.49 162.270   1
  -3   0  -4 3726.13 180.190   1
   3   0   4 4597.57 365.710   1
  -3   0  -4 4200.55 90.9200   1
   3   0  -4 3858.08 119.340   1
   0   4  -5 75033.1 890.710   1
   0  -4   5 73756.1 928.590   1
   0   4  -5 73447.8 1142.62   1
   1  -6   0 23778.4 359.390   1
   1   6   0 24349.6 366.410   1
   1  -6   0 24120.6 387.030   1
  -1  -6   0 25140.5 404.570   1
  -3  -1  -4 82717.1 1148.87   1
  -3   1  -4 82140.6 1149.73   1
  -3  -1   4 82648.9 1022.86   1
   3  -1  -4 84364.1 1088.20   1
  -3   1  -4 80722.3 1011.33   1
   3   1  -4 82473.9 1086.04   1
   3  -1   4 79260.4 1071.37   1
   3   1   4 81944.3 1124.56   1
  -3   1   4 81493.9 1048.94   1
   3  -1  -4 84651.6 1137.05   1
  -3  -1  -4 82507.5 1085.81   1
   1   2  -6 55226.3 863.470   1
  -1   2  -6 56293.7 881.840   1
   1  -2  -6 57407.1 836.060   1
  -1  -2  -6 59539.5 893.960   1
  -1   2   6 57344.3 842.130   1
   2   5  -2 6133.66 190.280   1
   2  -5   2 6188.06 120.550   1
   2   5   2 5951.09 156.970   1
  -2   5   2 5911.43 141.900   1
  -2  -5   2 5780.15 157.800   1
   2  -5   2 6007.42 210.400   1
   2  -5  -2 5762.87 158.820   1
  -2  -5  -2 5984.35 191.150   1
   0  -5   4 23656.9 411.000   1
   0   5  -4 23022.1 333.890   1
   0  -5  -4 23462.7 467.900   1
   3  -4   0 716.200 92.3800   1
   3   4   0 671.900 90.8500   1
  -3  -4   0 863.570 187.940   1
   3  -4   0 550.480 103.030   1
   3   4   0 668.950 175.130   1
   1  -6   1 63173.2 821.060   1
   1  -6  -1 61089.4 831.990   1
   1   6   1 61066.9 830.540   1
   1  -6   1 62846.6 860.940   1
  -1  -6   1 62305.7 865.990   1
   1  -6  -1 63888.1 876.850   1
  -1  -6  -1 60371.2 955.000   1
   1  -6   1 62938.2 851.570   1
   0  -6   2 304.220 67.2600   1
   0  -6  -2 586.230 103.590   1
   0  -6   2 459.160 72.8200   1
   0   6  -2 400.070 78.9500   1
   3  -4   1 566.630 86.9600   1
  -3  -4   1 684.850 117.480   1
  -3  -4  -1 864.780 155.150   1
   3  -4  -1 645.900 104.780   1
   3   4  -1 457.050 66.9100   1
   3   4   1 592.400 149.960   1
   3   4  -1 479.000 103.390   1
   3  -4  -1 798.560 109.220   1
   3  -3  -3 7019.01 111.760   1
   3   3  -3 6973.43 177.420   1
   3  -3   3 7004.61 203.310   1
   3  -3  -3 6514.03 159.520   1
  -3  -3  -3 7031.92 228.660   1
   3   3   3 6511.41 164.370   1
  -3  -3   3 6858.06 277.860   1
  -3   3   3 6781.26 122.980   1
  -3   3  -3 6929.10 232.690   1
  -2   4   4 86215.3 1138.08   1
   2   4  -4 82951.2 1084.70   1
  -2   4  -4 81959.6 1125.84   1
   2  -4  -4 87911.4 1155.66   1
  -2  -4  -4 85420.2 1174.40   1
   1  -4  -5 19031.6 374.670   1
  -1   4   5 18566.2 325.150   1
   1   4  -5 19263.4 312.070   1
  -1   4  -5 19290.7 291.930   1
  -1  -4   5 18439.6 355.530   1
  -1   4  -5 18733.9 373.370   1
   0  -3  -6 5619.63 226.830   1
   0   3  -6 4985.64 701.360   1
   4   0   0 1652.81 168.430   1
   4   0   0 1594.97 170.950   1
  -4   0   0 1746.19 207.930   1
  -3  -2  -4 49073.0 662.360   1
  -3   2   4 53351.1 703.580   1
  -3  -2  -4 47878.1 744.380   1
   3  -2   4 51591.0 776.850   1
   3  -2  -4 51697.9 700.130   1
   3  -2  -4 51493.3 684.880   1
  -3   2  -4 52381.1 792.070   1
  -3  -2   4 51874.4 745.620   1
   3   2  -4 50687.7 708.850   1
  -3   2  -4 50740.5 629.910   1
  -2   3   5 4679.74 133.860   1
  -2   3   5 4975.81 190.760   1
   2   3  -5 4229.65 125.630   1
  -2   3  -5 5124.34 591.030   1
   2  -3  -5 4366.81 146.760   1
  -2  -3  -5 5250.93 403.150   1
  -1   5   4 27017.3 414.580   1
  -1  -5   4 28626.7 509.360   1
  -1   6   2 58466.9 758.240   1
   1  -6   2 60135.5 828.140   1
   1  -6   2 58452.8 758.320   1
   1  -6   2 56697.4 783.900   1
  -1  -6   2 60577.3 840.790   1
   1  -6  -2 57838.0 810.220   1
  -1  -6  -2 60419.2 864.360   1
   4   0   1 46.6100 46.6200   1
  -4   0  -1 254.440 58.2500   1
  -4   0   1 46.3300 44.7000   1
   4   0   1 56.3800 42.9500   1
  -4  -1   0 6116.60 240.600   1
   4  -1   0 6637.26 134.220   1
  -4   1   0 6469.00 201.310   1
   4  -1   0 6417.69 146.740   1
   4   1   0 6229.66 127.620   1
   4   1   0 6223.19 224.900   1
  -2   0  -6 -22.820 131.960   1
   2   0  -6 103.360 33.4100   1
  -2   0   6 109.720 62.0700   1
  -2   0   6 91.6600 47.8200   1
  -3  -4   2 7700.04 191.390   1
   3   4   2 7499.96 249.900   1
   3  -4   2 8051.64 278.130   1
  -3  -4  -2 7395.80 258.240   1
   3   4  -2 7251.66 188.820   1
   3  -4  -2 7420.01 212.530   1
   4   1  -1 7955.77 163.540   1
   4   1   1 8371.29 193.280   1
   4  -1   1 8061.42 144.710   1
   4   1  -1 8033.10 176.670   1
  -4  -1  -1 8204.68 161.300   1
  -4  -1   1 8131.54 179.680   1
  -4   1  -1 8081.58 192.610   1
  -4  -1  -1 8327.51 192.220   1
   4  -1   1 8848.65 168.960   1
   4   1   1 8016.70 218.640   1
   2  -5   3 9744.96 141.960   1
   2   5  -3 9522.79 228.530   1
  -2  -5   3 9160.15 216.180   1
  -2   5   3 9721.58 257.220   1
   2  -5  -3 9013.51 200.180   1
  -2  -5  -3 9001.74 273.690   1
  -2   1  -6 1856.63 353.680   1
  -2  -1  -6 2655.48 352.950   1
  -2  -1   6 1859.50 212.320   1
  -2   1   6 1586.09 99.7900   1
   2   1  -6 1584.87 257.340   1
   2  -1  -6 1821.65 243.540   1
  -2  -1   6 1771.69 125.870   1
  -2   1   6 1874.09 220.300   1
  -1  -3   6 1718.35 268.340   1
   1   3  -6 1931.55 411.530   1
  -1   3  -6 2014.30 334.960   1
   1  -3  -6 1835.57 166.400   1
  -1  -3  -6 2321.16 433.810   1
   0   0  -7 285.430 156.250   1
   0   6  -3 21088.8 322.370   1
   0  -6  -3 19456.1 376.960   1
   0  -6   3 20896.0 416.740   1
   0  -6   3 20581.9 316.940   1
   0  -6   3 20666.3 453.780   1
   0   1  -7 45906.7 966.660   1
   0  -1  -7 49933.5 1206.11   1
  -4   0  -2 121633. 1531.47   1
   4   0   2 119755. 1517.54   1
  -4   0  -2 121050. 1575.22   1
  -4   0   2 120116. 1494.22   1
  -4  -2   0 1712.52 189.700   1
   4  -2   0 1957.41 124.340   1
   4  -2   0 1734.93 82.3600   1
   4   2   0 1560.75 174.640   1
   4   2   0 1680.63 128.500   1
  -3   0   5 11260.3 366.030   1
   3   0  -5 11561.8 219.310   1
  -3   0  -5 11755.8 384.800   1
  -3   0  -5 11551.9 193.770   1
   3   0  -5 12311.7 322.150   1
  -4  -1  -2 63824.5 941.180   1
   4  -1   2 65544.0 870.730   1
   4   1   2 64141.3 860.840   1
  -4  -1   2 65460.4 859.040   1
   4   1   2 64604.4 847.110   1
   4  -1   2 65039.3 835.400   1
  -4  -1  -2 63800.4 836.590   1
  -4   1  -2 65606.9 926.650   1
   4   1  -2 63519.0 859.100   1
   2  -6   0 4394.33 232.990   1
   2  -6   0 4252.14 131.040   1
   2   6   0 4094.89 132.600   1
   2  -6   0 4583.07 214.430   1
  -2  -6   0 5286.49 514.030   1
   4  -2   1 5719.87 114.750   1
   4   2  -1 5586.03 152.750   1
  -4   2  -1 5782.41 197.090   1
   4  -2   1 6326.43 166.800   1
  -4  -2  -1 5865.28 212.460   1
   4   2   1 5400.25 204.270   1
   4   2  -1 5903.95 124.820   1
   4   2   1 5947.50 179.430   1
  -4  -2   1 5512.69 287.510   1
   1   0  -7 567.370 111.900   1
  -1   0  -7 517.870 91.4700   1
  -2   2  -6 11660.2 386.260   1
   2  -2  -6 11907.8 293.500   1
   2   2  -6 12345.5 418.910   1
  -2   2   6 12911.0 260.940   1
  -2  -2   6 12335.8 282.920   1
  -2  -2  -6 12437.2 318.640   1
   1  -6   3 4392.23 154.810   1
  -1  -6  -3 4217.67 300.130   1
   1  -6  -3 4437.22 195.340   1
  -1  -6   3 4314.09 143.060   1
  -1   6  -3 4769.01 214.100   1
   1   6  -3 4538.29 233.170   1
   1  -6   3 4279.47 185.900   1
  -1   6   3 4442.90 123.390   1
  -3  -3   4 3175.61 152.300   1
  -3  -3   4 2848.67 285.760   1
  -3   3  -4 3165.50 310.510   1
   3  -3   4 3014.54 358.900   1
   3  -3  -4 2611.05 133.680   1
  -3  -3  -4 3260.74 508.520   1
  -3   3   4 2696.10 132.910   1
   3   3  -4 2282.62 266.930   1
  -3  -1   5 12178.4 362.830   1
  -3  -1  -5 13500.4 341.380   1
  -3   1  -5 12624.2 188.000   1
  -3   1  -5 12012.2 485.120   1
   3  -1  -5 12867.4 253.630   1
   3   1  -5 12243.5 233.630   1
  -3   1   5 12216.5 232.190   1
   3   1  -5 11941.8 222.600   1
  -3  -1  -5 13023.3 217.080   1
   2  -6   1 1745.91 195.990   1
   2   6  -1 1203.11 238.700   1
  -2  -6   1 1989.64 262.120   1
   2   6   1 1277.62 219.340   1
   2  -6   1 1072.03 178.310   1
  -2  -6  -1 1350.37 244.200   1
   2  -6  -1 1767.28 245.530   1
  -2   6   1 1143.64 132.280   1
   2  -6   1 1873.53 303.500   1
   2  -6   1 1113.25 114.340   1
   0   5  -5 68718.7 895.660   1
   0  -5  -5 69145.4 1034.92   1
   0  -5   5 70624.3 979.830   1
   3   4   3 4040.69 238.660   1
   3   4  -3 3761.65 128.700   1
  -3   4   3 4131.83 166.410   1
  -3  -4  -3 4485.28 356.170   1
  -3  -4   3 4258.77 258.750   1
   3  -4  -3 4160.03 196.170   1
   3  -4   3 4542.03 469.840   1
  -3   4  -3 4402.56 181.220   1
   1   1  -7 4146.55 646.100   1
  -1  -1  -7 3352.54 226.130   1
   1  -1  -7 3757.51 269.660   1
  -1   1  -7 3420.76 519.690   1
   0  -2  -7 18531.3 426.230   1
   0   2  -7 18835.5 423.670   1
   0   4  -6 149.830 80.9200   1
   0   4  -6 131.960 36.4500   1
   0  -4  -6 188.430 82.0200   1
   3  -5   0 7169.12 153.860   1
  -3  -5   0 7720.51 309.800   1
   3  -5   0 7464.30 171.070   1
   3   5   0 7138.65 269.320   1
   2   4  -5 8371.75 185.820   1
  -2   4  -5 8508.58 156.140   1
  -2   4  -5 8759.81 257.500   1
   2  -4  -5 8193.64 227.930   1
  -2   4   5 8079.90 250.270   1
   0  -7   0 196.460 120.420   1
  -4  -2  -2 29387.0 562.500   1
  -4   2  -2 30809.5 550.250   1
   4  -2   2 31568.5 468.310   1
   4   2  -2 30058.5 459.450   1
   4  -2   2 30861.9 409.490   1
   4   2   2 29629.3 440.440   1
   4   2   2 29067.4 439.560   1
  -4  -2   2 30917.1 444.720   1
   3  -5   1 46666.1 713.490   1
  -3  -5  -1 45974.6 685.040   1
  -3  -5   1 45907.0 674.740   1
   3  -5  -1 47325.2 743.200   1
   3  -5   1 47335.8 643.920   1
   3   5   1 46805.7 668.140   1
   3   5  -1 46627.9 662.010   1
   4   0   3 101959. 1359.99   1
  -4   0  -3 102797. 1382.61   1
  -4   0   3 103577. 1305.61   1
   4   0   3 102100. 1295.20   1
  -4   0  -3 105188. 1329.84   1
   2   5  -4 10080.6 238.000   1
   2  -5  -4 10659.9 241.080   1
  -2  -5  -4 10168.5 304.750   1
  -2   5   4 10540.8 211.560   1
  -2  -5   4 10115.4 257.830   1
   3  -2  -5 19555.0 351.930   1
  -3  -2   5 19173.6 401.870   1
  -3   2  -5 19662.2 633.600   1
  -3  -2  -5 19672.5 401.360   1
  -3   2  -5 20047.0 263.910   1
  -3  -2  -5 18521.8 298.100   1
  -3   2   5 19716.9 372.510   1
   0   7   1 1654.82 154.010   1
   0   7  -1 1191.13 166.340   1
   0  -7   1 2285.76 332.460   1
   0  -7  -1 2318.59 317.750   1
   2  -6   2 26527.3 417.820   1
  -2   6   2 26804.8 396.550   1
   2   6  -2 26950.2 412.530   1
   2  -6   2 27963.4 389.660   1
  -2  -6  -2 26573.9 571.160   1
   2  -6  -2 27676.4 434.020   1
  -2  -6   2 28164.6 466.670   1
   2   6   2 26244.8 419.170   1
   1  -5  -5 13175.3 450.930   1
  -1  -5  -5 11619.3 373.260   1
  -1   5  -5 12599.5 199.640   1
  -1  -5   5 12572.5 305.450   1
   1   5  -5 11816.4 218.370   1
  -1   5  -5 12757.6 358.630   1
   0  -6   4 5203.00 191.620   1
   0   6  -4 5899.50 133.820   1
   0  -6   4 5605.36 232.140   1
   0  -6  -4 5291.89 291.430   1
   1   2  -7 46256.6 810.710   1
  -1   2  -7 47133.6 776.310   1
   1  -2  -7 45283.5 748.770   1
  -1  -2  -7 42799.6 904.050   1
  -1  -2   7 45808.2 671.950   1
   4   3   0 4073.17 181.020   1
   4  -3   0 4784.80 195.290   1
  -4  -3   0 4669.50 160.650   1
   4  -3   0 4124.78 116.290   1
   4   3   0 3811.90 345.370   1
  -4  -1  -3 128427. 2250.47   1
  -4   1  -3 124220. 2182.90   1
  -4  -1   3 125184. 2180.93   1
  -4  -1   3 125461. 2157.76   1
   4   1  -3 121736. 1584.28   1
  -4  -1  -3 122261. 1548.49   1
   4   1   3 125638. 2163.21   1
   4  -1   3 123790. 2114.93   1
   4   1   3 121870. 1578.70   1
   4  -1   3 121292. 1577.53   1
  -1   4  -6 37700.8 507.090   1
  -1  -4  -6 37508.9 661.240   1
   1  -4  -6 36536.4 596.870   1
  -1   4  -6 37034.1 620.280   1
   1   4  -6 36585.9 524.080   1
   1   4  -6 38713.7 626.770   1
  -1  -4   6 37783.6 589.920   1
   4  -3   1 6870.61 260.670   1
  -4  -3   1 6486.75 166.480   1
   4   3   1 6832.31 219.840   1
   4   3  -1 6403.99 152.520   1
   4   3   1 7113.91 199.560   1
   4   3  -1 6786.37 251.670   1
   4  -3   1 6727.75 173.020   1
  -2  -3   6 6826.88 396.810   1
  -2   3   6 7076.53 194.200   1
  -2  -3  -6 7329.99 276.350   1
   2   3  -6 6583.02 205.860   1
   2  -3  -6 7304.20 208.010   1
  -2   3  -6 6614.66 429.860   1
  -2   3   6 7388.51 173.510   1
   1   7   0 13705.4 263.670   1
   1  -7   0 13824.6 380.230   1
  -1  -7   0 13978.0 485.320   1
   3  -5   2 17393.1 340.640   1
  -3  -5  -2 17513.9 355.520   1
   3  -5  -2 17567.4 291.640   1
  -3  -5   2 16280.6 304.870   1
   3   5   2 17994.5 328.290   1
   3  -5   2 17706.0 241.020   1
   3   5  -2 17437.4 313.640   1
   3  -5  -2 16689.6 221.710   1
  -1  -7  -1 10745.4 319.320   1
  -1  -7   1 11301.3 442.910   1
   1  -7   1 10397.7 321.350   1
   1   7  -1 10710.8 251.300   1
   1  -7   1 10553.0 213.880   1
   1  -7  -1 11284.8 264.930   1
   0   7  -2 5652.35 398.180   1
   0  -7   2 4830.00 207.390   1
   0  -7  -2 5220.35 218.970   1
   0  -3  -7 536.730 94.3400   1
   0   3  -7 311.450 70.8400   1
   1  -6   4 7388.00 344.980   1
  -1  -6  -4 6914.94 284.900   1
   1  -6  -4 7119.51 275.300   1
  -1  -6   4 6897.64 216.630   1
  -1   6  -4 7377.11 183.860   1
   1   6  -4 7188.54 200.250   1
  -4  -2  -3 2956.22 257.130   1
   4  -2   3 3135.44 282.900   1
  -4   2  -3 3135.35 314.410   1
  -4  -2   3 2753.01 236.690   1
  -4  -2   3 2985.17 243.440   1
   4   2  -3 2942.68 219.620   1
   4   2   3 3072.26 311.980   1
   4  -2   3 2822.30 118.630   1
   3   4  -4 1191.03 172.140   1
  -3  -4   4 1025.35 186.840   1
  -3   4   4 844.700 123.700   1
  -3  -4  -4 930.670 153.440   1
   3  -4  -4 743.060 160.600   1
  -3   4  -4 1197.54 237.940   1
   4  -3   2 12899.0 287.810   1
  -4  -3  -2 12970.9 503.610   1
  -4  -3   2 14592.4 322.920   1
   4   3   2 13830.8 300.750   1
   4  -3   2 13421.1 278.960   1
   4   3  -2 13534.0 316.620   1
  -4   3  -2 13565.0 368.600   1
  -2   0   7 9443.54 353.330   1
  -2   0  -7 8373.59 374.190   1
   2   0  -7 8454.07 308.960   1
   2  -6   3 2398.86 96.3000   1
  -2  -6  -3 2683.59 503.440   1
   2   6  -3 2204.78 320.850   1
  -2  -6   3 2492.72 160.230   1
  -2   6   3 2150.47 250.430   1
   2  -6  -3 2757.06 337.450   1
   3   3  -5 2020.42 289.660   1
  -3  -3  -5 2502.67 388.050   1
  -3   3   5 2054.31 140.340   1
  -3   3  -5 2452.24 454.470   1
   3  -3  -5 2121.85 178.790   1
   1  -7   2 3562.36 222.390   1
   1   7  -2 3892.80 153.890   1
   1  -7   2 3504.01 260.550   1
  -1  -7  -2 4735.04 681.210   1
   1  -7  -2 4233.91 290.710   1
   1  -7   2 3412.33 212.540   1
  -1   7   2 3368.33 196.650   1
  -1  -7   2 3279.85 142.320   1
  -2   1   7 1996.78 128.520   1
  -2  -1   7 2046.02 146.530   1
  -2  -1  -7 1775.40 189.080   1
  -2   1  -7 2304.53 367.100   1
   2  -1  -7 2045.78 331.660   1
   2   1  -7 2188.68 253.010   1
   1  -3  -7 1362.75 197.730   1
  -1   3  -7 927.960 229.700   1
   1   3  -7 865.680 162.620   1
  -1  -3   7 1162.30 210.490   1
  -1  -3  -7 954.980 126.810   1
   3   0  -6 3554.53 193.630   1
  -3   0  -6 3566.19 142.340   1
  -3   0  -6 4471.60 472.170   1
  -3   0   6 3776.17 418.470   1
  -4   0  -4 26849.9 486.620   1
  -4   0   4 26263.9 473.980   1
   4   0  -4 24343.5 510.270   1
  -4   0  -4 27402.5 636.230   1
  -4   0   4 27426.2 508.680   1
  -3   5   3 34805.3 872.680   1
   3  -5  -3 34769.2 888.230   1
   3   5  -3 32653.1 646.920   1
   3   5   3 34339.4 651.620   1
  -3  -5   3 33944.5 649.910   1
  -3  -1  -6 12902.0 392.370   1
  -3   1  -6 13802.2 265.330   1
   3  -1  -6 12878.9 349.820   1
  -3   1  -6 12259.2 421.280   1
  -3  -1   6 12241.6 814.300   1
  -3   1   6 12128.4 298.430   1
  -3  -1  -6 12646.7 262.620   1
  -4  -1  -4 5546.53 326.900   1
  -4   1  -4 5525.79 418.280   1
  -4  -1   4 5776.16 192.190   1
  -4  -1  -4 5448.96 139.610   1
  -4  -1   4 5699.19 199.030   1
  -4   1   4 5761.61 145.450   1
   4  -1  -4 5759.24 167.900   1
  -4   1  -4 5657.94 125.920   1
   0  -7   3 94.7200 78.1000   1
   0   7  -3 76.3100 57.6000   1
   0  -7   3 154.270 67.3100   1
   0  -7  -3 337.020 88.9100   1
   0   5  -6 6147.11 262.600   1
   0  -5   6 5028.29 248.350   1
   0   5  -6 5393.85 144.980   1
   0  -5  -6 5304.69 233.930   1
   0   0  -8 1465.37 276.770   1
   4  -4   0 8770.37 253.680   1
   4  -4   0 8655.18 215.570   1
   4   4   0 8574.52 227.460   1
  -2   5  -5 3448.22 507.970   1
   2  -5  -5 3543.24 405.490   1
  -2  -5  -5 3808.98 589.140   1
  -2   5   5 2682.42 260.530   1
  -2   5  -5 3139.28 157.080   1
   2   5  -5 3281.58 159.740   1
  -2  -2   7 3732.34 191.950   1
   2   2  -7 3013.03 224.820   1
  -2   2   7 3666.49 223.230   1
  -2   2  -7 4046.46 675.220   1
  -2  -2  -7 3894.05 535.840   1
   2  -2  -7 4367.18 504.010   1
   0   1  -8 -105.60 155.090   1
   0  -1  -8 152.820 55.4300   1
   0  -6   5 3992.68 328.550   1
   0   6  -5 4137.28 148.440   1
   0  -6  -5 4654.87 604.770   1
  -4  -4   1 2817.04 234.070   1
  -4  -4  -1 2956.68 422.900   1
   4  -4  -1 2064.13 195.480   1
   4  -4   1 3135.60 327.270   1
   4  -4  -1 2364.09 110.360   1
   4   4  -1 2606.16 295.560   1
   4   4   1 2190.28 226.710   1
  -4  -3   3 20755.1 443.520   1
  -4   3  -3 22477.2 511.840   1
   4  -3   3 22061.5 456.380   1
  -4  -3   3 21538.1 445.840   1
   4   3   3 21029.9 422.200   1
   4   3  -3 21930.5 462.770   1
  -2   4  -6 26872.9 475.220   1
  -2  -4  -6 26702.7 641.640   1
   2  -4  -6 27671.3 627.820   1
  -2   4  -6 26645.5 586.070   1
   2   4  -6 26232.2 585.840   1
  -2  -4   6 26364.3 695.040   1
  -2   4   6 25593.7 457.980   1
  -3  -6   0 21641.5 462.510   1
   3  -6   0 21195.3 460.620   1
   3   6   0 20944.3 526.100   1
   3  -6   0 20511.3 411.030   1
   2  -7   0 1654.95 216.120   1
   2   7   0 2815.37 344.360   1
   2  -7   0 2529.21 244.200   1
  -2  -7   0 3454.25 376.250   1
   2  -7   0 2178.11 240.160   1
  -3  -2  -6 4004.76 224.280   1
  -3   2  -6 4118.65 96.8400   1
  -3   2   6 4163.39 263.980   1
  -3   2  -6 4420.14 308.470   1
   3  -2  -6 4869.91 319.490   1
  -1   7  -3 17329.6 343.340   1
   1  -7   3 16286.5 369.320   1
  -1  -7   3 16564.2 388.160   1
   1  -7  -3 16063.5 398.810   1
   1  -7   3 16474.5 320.410   1
  -1  -7  -3 16556.4 502.100   1
   1  -7   3 16067.8 380.850   1
  -1   7   3 16248.2 320.780   1
   1   7  -3 16373.4 358.110   1
  -4  -2   4 23571.7 482.270   1
   4   2  -4 23815.6 485.710   1
  -4  -2   4 24182.5 463.650   1
  -4   2   4 22082.4 384.520   1
  -4  -2  -4 22622.1 501.230   1
   4  -2  -4 22698.1 431.130   1
  -4   2  -4 23449.5 521.920   1
  -1   5  -6 16178.7 314.800   1
  -1  -5   6 17229.9 442.540   1
   1   5  -6 16476.4 415.060   1
  -1   5  -6 15884.4 435.220   1
   1  -5  -6 16140.0 546.700   1
  -1  -5  -6 16499.5 426.980   1
   0   4  -7 189.990 163.440   1
   0  -4  -7 314.340 91.0700   1
   1   0  -8 622.050 137.670   1
  -1   0  -8 414.900 142.800   1
   3   6   1 23088.9 495.020   1
   3  -6   1 21910.1 473.790   1
  -3  -6  -1 21170.8 484.410   1
   3  -6   1 22826.0 451.350   1
   3   6  -1 22976.9 471.800   1
   3  -6  -1 21070.4 386.470   1
  -3  -6   1 22910.9 626.880   1
   3  -6  -1 23273.8 457.700   1
   2  -7  -1 1209.73 195.670   1
  -2  -7   1 1293.91 181.540   1
   2  -7   1 1148.63 154.520   1
   2  -7   1 1201.70 167.630   1
   2  -7   1 686.310 145.150   1
   2   7  -1 867.840 138.300   1
   2   7   1 1100.05 183.000   1
  -2  -7  -1 1482.09 221.710   1
  -2  -6   4 2774.88 131.410   1
   2   6  -4 2812.01 224.210   1
   2  -6  -4 3141.00 206.800   1
  -2  -6  -4 3614.72 633.620   1
   1   1  -8 11252.3 349.200   1
  -1  -1  -8 10683.3 430.880   1
  -1   1  -8 11239.2 387.290   1
   1  -1  -8 11081.6 572.850   1
  -1  -6   5 3193.90 221.230   1
   1  -6   5 2854.23 163.070   1
   1  -6  -5 4031.55 524.360   1
   1   6  -5 3156.39 119.670   1
  -1   6  -5 3305.58 131.180   1
  -1  -6  -5 4012.00 613.630   1
   4  -4   2 25250.3 511.020   1
  -4  -4  -2 26040.7 566.940   1
   4   4  -2 25767.6 518.260   1
   4   4   2 25768.4 509.030   1
   4  -4  -2 25789.2 456.190   1
  -4  -4   2 26485.7 577.340   1
   4  -4   2 25162.0 438.870   1
   0   2  -8 6229.47 268.480   1
   0  -2  -8 6683.22 313.230   1
   3   4  -5 6182.66 381.620   1
  -3  -4  -5 5856.84 246.030   1
   3  -4  -5 5932.90 281.800   1
  -3   4   5 5827.39 286.780   1
  -3  -4   5 6148.46 273.720   1
  -3   4  -5 6332.59 513.380   1
   1   4  -7 14832.9 384.190   1
  -1  -4   7 14782.5 360.760   1
   1  -4  -7 14414.5 462.160   1
  -1   4  -7 15410.1 416.330   1
  -1  -4  -7 13961.6 415.660   1
  -3   5  -4 13419.6 338.770   1
   3  -5  -4 12760.9 284.520   1
  -3  -5  -4 13554.3 408.300   1
  -3   5   4 13448.1 285.430   1
  -3  -5   4 13979.6 330.180   1
   3   5  -4 13540.0 388.300   1
   3  -6   2 1714.85 144.990   1
  -3  -6   2 1908.11 294.430   1
  -3  -6  -2 1942.09 301.190   1
   3  -6  -2 1903.87 229.880   1
   3  -6   2 1240.00 128.980   1
   3   6   2 1550.65 209.880   1
   3   6  -2 1614.16 261.660   1
   2  -7   2 18087.1 353.360   1
   2   7  -2 18896.0 406.420   1
   2  -7   2 18332.1 398.860   1
  -2  -7   2 18597.0 465.910   1
  -2  -7  -2 18343.7 466.010   1
   2  -7   2 18010.0 390.430   1
  -2  -3   7 3133.52 508.990   1
  -2  -3  -7 3332.21 518.980   1
   2  -3  -7 3460.02 574.830   1
  -2   3  -7 2986.12 485.690   1
   2   3  -7 3257.77 471.380   1
  -2   3   7 2425.96 147.860   1
   0  -7  -4 1141.02 265.890   1
   0  -7   4 1505.05 266.880   1
   0   7  -4 1040.31 130.860   1
   0  -7   4 1317.53 232.360   1
  -4   0   5 2393.65 231.870   1
  -4   0  -5 2718.79 479.580   1
  -4   0  -5 2254.22 157.670   1
   1  -2  -8 7985.02 384.210   1
  -1   2  -8 8196.69 554.220   1
   1   2  -8 7750.71 293.890   1
  -1  -2  -8 8395.76 334.400   1
  -1  -2   8 8061.87 228.790   1
   0  -8   0 1913.20 263.460   1
  -3  -3  -6 1303.53 185.080   1
  -3   3  -6 1814.24 309.670   1
   3  -3  -6 1916.19 264.270   1
   3   3  -6 1490.40 175.830   1
  -3   3   6 1098.60 172.460   1
  -3   3  -6 1165.66 38.1900   1
  -4  -3  -4 13838.8 365.040   1
  -4  -3   4 12898.8 339.470   1
  -4   3  -4 13129.3 378.930   1
   4  -3  -4 13687.4 263.840   1
   4  -3  -4 13173.0 255.680   1
   4   3  -4 14531.7 350.470   1
  -4   3   4 12651.0 230.690   1
  -4  -3   4 14642.5 325.960   1
   5   0   0 39.0500 26.8600   1
   5   0   0 161.570 46.9900   1
  -5   0   0 151.500 42.1800   1
   4  -1  -5 6608.10 171.510   1
  -4  -1  -5 6166.17 245.080   1
  -4   1   5 6772.01 195.120   1
  -4  -1  -5 6270.66 150.270   1
  -4   1  -5 6275.46 179.630   1
  -4   1  -5 6901.65 582.710   1
  -4  -1   5 6016.31 511.550   1
   0  -8  -1 26936.6 562.190   1
   0  -8   1 26813.4 571.440   1
   4  -4   3 947.700 121.410   1
   4  -4  -3 704.370 114.910   1
  -4  -4  -3 822.140 133.440   1
  -4   4  -3 931.310 177.450   1
  -4  -4   3 990.140 136.210   1
   4   4  -3 1288.64 220.100   1
   4   4   3 1071.76 213.480   1
   5   0   1 52.7000 33.4500   1
   5   0  -1 -20.220 54.6700   1
  -5   0  -1 164.660 68.0000   1
   5   0   1 64.0400 42.1100   1
  -5  -1   0 272.790 53.7100   1
   5  -1   0 296.740 48.8400   1
   5  -1   0 327.790 56.0100   1
   5   1   0 471.480 69.3200   1
   5   1   0 256.100 43.0800   1
   1  -7   4 3849.39 232.870   1
  -1   7  -4 3532.74 263.340   1
  -1  -7  -4 3565.86 233.180   1
   1  -7  -4 3226.54 206.670   1
  -1  -7   4 4351.94 457.600   1
   1   7  -4 4012.26 445.230   1
   1  -7   4 3185.10 174.230   1
   0  -3  -8 2553.03 397.860   1
   0   3  -8 2681.06 432.590   1
   4  -5   0 234.300 55.7500   1
   4   5   0 116.910 57.1500   1
   4  -5   0 268.210 47.6400   1
  -4  -5   0 118.700 98.3300   1
  -1  -8   0 4491.76 191.560   1
   1  -8   0 4627.04 219.290   1
   1   8   0 4436.17 376.580   1
  -5  -1   1 11316.0 245.680   1
  -5   1  -1 10229.0 329.700   1
   5  -1  -1 11125.8 256.030   1
   5   1  -1 10681.7 268.650   1
   5  -1   1 10435.3 256.240   1
   5   1  -1 10066.9 201.990   1
   5   1   1 10487.7 248.170   1
  -5  -1  -1 10736.5 282.500   1
   5  -1   1 10736.4 228.510   1
   5   1   1 10673.1 248.760   1
  -3   0  -7 11286.7 360.500   1
   3   0  -7 12411.4 585.540   1
  -3   0  -7 11565.8 242.410   1
  -4  -5   1 1535.46 283.850   1
  -4  -5  -1 1714.97 260.080   1
   4  -5   1 1433.22 197.790   1
   4  -5  -1 1337.57 218.730   1
   4   5  -1 1518.87 268.430   1
   4   5   1 1192.27 220.160   1
   4  -5   1 1534.62 127.660   1
   4  -5  -1 1578.30 141.840   1
  -3  -6   3 10780.8 293.730   1
   3  -6  -3 10336.9 268.980   1
  -3  -6  -3 9427.49 294.710   1
  -3   6   3 10127.3 226.390   1
   3   6  -3 9755.14 261.100   1
   3  -6   3 9484.49 172.160   1
   2  -7   3 9009.21 408.980   1
   2  -7   3 9319.03 190.250   1
   2   7  -3 8659.16 277.890   1
   2  -7   3 9700.06 278.910   1
  -2  -7   3 8465.80 240.330   1
   2  -7  -3 9062.62 323.140   1
  -2  -7  -3 8882.41 317.670   1
   1  -8   1 5756.73 222.750   1
   1   8  -1 5847.09 302.070   1
   1  -8  -1 5791.88 290.800   1
  -1  -8  -1 5770.25 306.230   1
  -1  -8   1 6346.61 266.540   1
  -2  -5  -6 5890.44 463.390   1
  -2   5  -6 6608.34 164.210   1
  -2   5  -6 5832.43 296.710   1
   2  -5  -6 6464.53 400.600   1
   2   5  -6 6671.63 303.170   1
   0  -8  -2 5628.98 325.760   1
   0  -8   2 5410.43 206.740   1
   0   8  -2 5259.49 169.070   1
   2   0  -8 993.560 157.130   1
  -2   0   8 1249.64 153.750   1
  -2   0  -8 1052.84 280.100   1
  -4   2   5 819.640 86.6300   1
  -4   2  -5 797.410 181.720   1
   4  -2  -5 548.510 114.910   1
   4   2  -5 813.490 137.190   1
  -4  -2  -5 950.810 149.590   1
  -4  -2   5 570.250 84.9000   1
   4  -2  -5 883.420 114.790   1
  -4  -2   5 892.650 110.570   1
  -3   1  -7 11867.2 316.380   1
  -3   1   7 9986.60 398.070   1
  -3  -1  -7 10499.1 407.380   1
  -3   1  -7 11037.9 517.220   1
   3   1  -7 11022.9 379.100   1
   3  -1  -7 11731.0 530.650   1
   0  -6  -6 3887.65 597.070   1
   0  -6   6 3307.65 454.090   1
   0   6  -6 2436.63 121.230   1
   5   0   2 5400.59 176.430   1
  -5   0   2 4612.84 130.770   1
   5   0   2 4780.90 220.670   1
  -5   0  -2 5525.76 217.940   1
   5   0  -2 5442.85 306.650   1
  -2   1   8 8535.89 287.640   1
  -2  -1   8 8962.29 340.520   1
  -2  -1  -8 8284.26 419.740   1
  -2   1  -8 8778.62 386.520   1
   2   1  -8 8522.61 545.400   1
   2  -1  -8 7682.95 409.420   1
   2  -6  -5 30879.4 823.680   1
   2   6  -5 30434.6 793.550   1
  -2   6  -5 34037.7 843.650   1
  -2  -6   5 30512.4 825.880   1
  -2  -6  -5 30766.5 863.450   1
   5  -2   0 11277.2 310.530   1
   0  -5  -7 306.720 101.750   1
   0   5  -7 419.840 87.6900   1
   0   5  -7 548.210 101.190   1
   0  -5   7 394.540 88.7800   1
  -1  -3  -8 14858.8 516.240   1
   1  -3  -8 15122.1 745.940   1
  -1   3  -8 15953.6 755.190   1
   1   3  -8 13988.6 500.750   1
  -1  -3   8 14844.9 439.840   1
  -5  -1   2 5138.69 156.550   1
   5   1  -2 5320.18 277.780   1
   5   1   2 4657.38 182.280   1
   5   1   2 5142.35 181.680   1
  -5  -1   2 5383.41 197.950   1
  -5  -1  -2 5321.52 311.820   1
   5  -1  -2 5445.39 241.740   1
   5  -1   2 5411.87 166.500   1
  -5   1  -2 5189.87 448.540   1
   5   2  -1 1177.24 189.490   1
   5  -2  -1 986.840 123.060   1
   5  -2   1 995.790 73.0600   1
   5   2   1 1047.16 152.140   1
   5   2  -1 685.390 116.270   1
   5   2   1 818.860 125.730   1
   5  -2   1 827.760 108.810   1
  -5  -2  -1 1204.32 155.150   1
  -5   2  -1 983.970 148.190   1
  -4  -5   2 8457.83 400.100   1
   4  -5  -2 8613.41 255.940   1
  -4  -5  -2 8484.21 312.600   1
   4  -5   2 7755.77 301.630   1
   4   5   2 8353.15 267.550   1
   4   5  -2 8061.09 352.880   1
   1  -8  -2 10859.5 365.260   1
  -1   8   2 10259.2 372.720   1
   1   8  -2 10383.2 416.150   1
   1  -8   2 11123.8 358.540   1
  -1  -8   2 11644.5 437.070   1
  -1  -8  -2 11532.3 565.810   1
  -2  -4  -7 23290.9 877.030   1
   2  -4  -7 23294.7 670.580   1
  -2   4  -7 22545.6 713.590   1
  -2   4  -7 22888.2 576.420   1
   2   4  -7 21814.9 587.910   1
  -2  -4   7 21655.5 643.940   1
   3   5  -5 2255.40 283.390   1
  -3  -5   5 2202.71 344.210   1
  -3   5   5 1733.57 154.350   1
  -3  -5  -5 2165.86 417.350   1
  -3   5  -5 2113.56 323.640   1
   3  -5  -5 2082.16 285.400   1
   1  -6  -6 3954.42 557.950   1
  -1  -6  -6 4056.69 655.480   1
  -1  -6   6 3587.69 555.450   1
   1   6  -6 3008.60 139.050   1
  -1   6  -6 2978.40 147.080   1
   3   2  -7 10229.8 337.310   1
  -3   2  -7 10081.4 281.210   1
  -3  -2  -7 9591.23 363.260   1
   3  -2  -7 10193.3 393.420   1
  -3   2  -7 9720.89 426.590   1
  -3   2   7 9312.24 297.290   1
   0  -7  -5 3970.59 504.160   1
   0  -7   5 2690.03 480.920   1
   0   7  -5 3370.77 217.980   1
  -1  -5   7 8497.04 340.550   1
   1   5  -7 9013.05 275.070   1
  -1   5  -7 9509.89 269.400   1
  -1  -5  -7 8102.65 331.770   1
   1  -5  -7 9206.36 512.850   1
  -1   5  -7 9167.51 361.170   1
  -3  -4  -6 5589.83 638.580   1
  -3   4  -6 4524.32 671.590   1
   3  -4  -6 5220.80 400.650   1
   3   4  -6 5146.82 197.920   1
  -3   4   6 4843.25 168.920   1
  -2  -2   8 6570.40 494.110   1
  -2   2   8 6968.61 350.710   1
  -2  -2  -8 7530.15 348.500   1
   2  -2  -8 6907.06 482.130   1
  -2   2  -8 6626.44 327.860   1
   2   2  -8 6518.29 293.590   1
  -4   4  -4 2756.63 238.740   1
   4   4  -4 2624.95 253.510   1
  -4   4   4 2186.66 146.780   1
  -4  -4   4 2498.56 165.450   1
   4  -4  -4 2405.20 96.8000   1
   0  -8  -3 2328.34 331.920   1
   0  -8   3 2021.67 291.490   1
   0   8  -3 2077.68 254.890   1
   3   7   0 9749.86 630.110   1
  -3  -7   0 9379.98 431.090   1
   3  -7   0 9258.03 292.360   1
   3  -7   0 10371.1 308.370   1
   5   2  -2 4191.67 220.910   1
   5  -2   2 4648.85 204.740   1
   5   2   2 3916.27 366.220   1
   5  -2   2 4401.64 228.490   1
  -5  -2  -2 4656.65 365.690   1
  -5   2  -2 4234.22 358.120   1
  -5  -2   2 4380.31 200.980   1
   0   0  -9 260.390 152.620   1
  -4  -3   5 4612.82 266.540   1
   4   3  -5 5138.51 304.920   1
  -4   3   5 4452.94 154.430   1
  -4  -3  -5 4766.88 665.120   1
   4  -3  -5 4672.76 166.220   1
  -4   3  -5 4668.48 371.050   1
   5   0  -3 6052.73 306.920   1
   5   0   3 6149.51 202.280   1
   5   0   3 5385.80 186.980   1
  -5   0  -3 5646.07 359.210   1
  -3  -7  -1 9148.53 312.850   1
  -3  -7   1 10585.7 368.490   1
   3  -7   1 9475.49 296.550   1
   3  -7  -1 10004.8 353.940   1
   3   7   1 9200.53 347.600   1
   3  -7   1 9292.42 342.240   1
   3  -7   1 9482.45 277.800   1
   3   7  -1 9597.03 341.340   1
   0   4  -8 6566.76 324.960   1
   0  -4  -8 6233.48 323.650   1
   0  -1  -9 537.720 140.740   1
   0   1  -9 760.440 145.880   1
   3   6  -4 30261.2 798.710   1
  -3  -6  -4 30916.6 861.070   1
   3  -6  -4 30387.3 825.450   1
  -3  -6   4 31587.0 844.670   1
   2   7  -4 1609.68 139.530   1
  -2  -7   4 2015.16 266.420   1
   2  -7  -4 2153.97 462.040   1
  -2  -7  -4 2807.50 333.410   1
  -4   0   6 3343.91 399.550   1
  -4   0  -6 3390.83 113.770   1
  -4   0  -6 4783.83 634.990   1
   5   3   0 561.710 141.720   1
   5  -3   0 720.650 132.900   1
   5  -3   0 737.080 78.8500   1
   5  -3   0 759.540 76.3700   1
   5   3   0 397.000 67.3500   1
   5   1  -3 7629.13 523.060   1
   5  -1   3 7576.69 232.420   1
   5   1   3 6991.93 223.460   1
  -5  -1   3 7959.18 256.860   1
  -5  -1  -3 6954.04 426.090   1
  -5   1  -3 7659.13 463.900   1
  -5  -1   3 7230.55 217.520   1
   5  -1   3 6810.27 223.550   1
  -1  -7   5 8960.06 308.740   1
  -1   7  -5 8446.07 239.930   1
   1   7  -5 8840.99 273.120   1
   1  -7   5 8610.26 391.050   1
   1  -7  -5 8368.81 324.420   1
  -1  -7  -5 8933.77 367.680   1
   2   8   0 11053.9 347.270   1
  -2  -8   0 10416.8 427.990   1
   2  -8   0 10823.2 341.930   1
  -4  -5   3 9215.17 444.690   1
  -4  -5  -3 9228.29 350.220   1
   4   5   3 8766.48 289.960   1
   4   5  -3 8841.91 452.330   1
   4  -5  -3 8985.11 280.330   1
  -1   8   3 6811.59 205.540   1
   1  -8   3 7006.81 297.870   1
   1  -8   3 7482.56 352.070   1
   1   8  -3 7415.88 249.390   1
  -1   8  -3 7034.85 213.020   1
  -1  -8   3 6843.18 274.430   1
   1  -8  -3 6915.30 316.780   1
  -1  -8  -3 7338.27 340.760   1
   4  -1  -6 294.350 72.2000   1
  -4   1  -6 415.320 109.480   1
  -4  -1   6 91.3800 61.7500   1
  -4  -1  -6 365.540 87.3700   1
  -4   1   6 368.260 45.8300   1
  -4  -1  -6 198.570 57.4000   1
  -4   1  -6 216.970 50.0600   1
   5  -3   1 9716.98 332.120   1
   5   3  -1 9743.98 306.450   1
   5   3   1 9661.95 300.770   1
  -5  -3   1 9621.92 332.620   1
  -5  -3  -1 9072.62 302.270   1
   5  -3   1 9893.52 291.860   1
  -1   0  -9 10915.5 463.210   1
   1   0  -9 12158.3 1022.62   1
  -2  -8   1 662.390 126.850   1
   2   8   1 812.350 159.830   1
   2  -8   1 425.100 89.1400   1
   2   8  -1 504.870 113.370   1
   2  -8   1 815.120 196.560   1
  -2  -8  -1 952.710 158.990   1
   2  -8  -1 1015.11 157.530   1
   2  -8   1 933.160 142.620   1
  -1  -4   8 6376.91 330.490   1
  -1  -4  -8 6584.22 396.780   1
   1   4  -8 7450.30 455.440   1
  -1   4  -8 7196.49 326.270   1
   1  -4  -8 6335.95 318.520   1
   3  -7   2 7117.32 236.820   1
  -3  -7   2 7166.00 277.940   1
  -3  -7  -2 6915.83 457.850   1
   3  -7  -2 6521.34 427.020   1
   3   7   2 7142.29 271.100   1
   3   7  -2 7623.73 289.800   1
   3  -7   2 6868.25 220.110   1
  -1  -1  -9 3511.35 648.130   1
   1  -1  -9 3229.03 415.090   1
  -1   1  -9 3198.13 416.260   1
   1   1  -9 2815.14 542.280   1
  -3  -3  -7 5458.09 743.800   1
   3  -3  -7 3679.99 303.920   1
  -3   3  -7 4502.86 411.650   1
  -3   3   7 3650.71 197.160   1
   0   2  -9 615.830 193.550   1
   0  -2  -9 -66.980 156.920   1
  -2  -3   8 5372.97 254.420   1
   2  -3  -8 5629.16 296.870   1
  -2   3  -8 5711.19 279.950   1
   2   3  -8 5729.82 255.250   1
  -2   3   8 5339.16 356.080   1
  -2  -3  -8 5402.93 319.280   1
  -5  -2   3 2450.59 273.470   1
   5   2  -3 3866.21 409.140   1
   5  -2   3 2871.84 166.390   1
   5   2   3 3077.71 319.230   1
  -5  -2   3 2987.45 142.880   1
   5  -2   3 2518.93 215.620   1
  -5  -2  -3 3553.13 417.790   1
  -5   2  -3 3073.95 309.990   1
  -5   3  -2 2494.17 216.700   1
  -5  -3   2 2495.89 379.090   1
   5   3   2 3021.04 423.450   1
   5  -3   2 2484.39 168.320   1
   5   3  -2 2447.33 221.040   1
   5  -3   2 2064.25 275.290   1
  -5  -3  -2 2574.50 350.460   1
  -4  -6   0 1103.29 138.260   1
   4   6   0 1149.91 234.730   1
   4  -6   0 876.500 147.900   1
   4  -6   0 1187.17 146.010   1
  -4  -2   6 5148.78 436.520   1
  -4   2   6 5782.18 329.650   1
  -4   2  -6 5857.68 177.120   1
  -4  -2  -6 5802.90 395.210   1
  -4   2  -6 6175.41 419.870   1
   4  -2  -6 6202.69 308.340   1
   2  -8   2 4189.61 238.510   1
  -2  -8   2 4104.13 206.320   1
   2   8  -2 3702.28 338.890   1
   2  -8  -2 4548.16 501.880   1
   2  -8   2 4198.59 384.230   1
  -2  -8  -2 4114.96 467.200   1
   0  -8  -4 991.620 129.000   1
   0  -8   4 931.290 154.100   1
   0  -8   4 640.710 141.000   1
   0   8  -4 804.600 105.480   1
   4   6  -1 3194.60 285.430   1
  -4  -6   1 3342.89 310.650   1
   4   6   1 3100.10 389.330   1
   4  -6   1 3380.31 222.570   1
   4  -6  -1 3360.88 173.950   1
  -4  -6  -1 3434.33 192.240   1
   4  -6   1 3105.16 226.030   1
   4  -6  -1 2830.90 254.510   1
   2  -6  -6 3182.08 356.690   1
   2   6  -6 3012.30 155.400   1
  -2  -6  -6 3535.33 525.660   1
  -2   6  -6 3077.18 514.090   1
  -2   6  -6 3075.97 115.100   1
   1   2  -9 2724.92 358.250   1
  -1   2  -9 2708.37 422.200   1
  -1  -2  -9 3140.79 476.720   1
   1  -2  -9 3393.13 528.510   1
   5   0   4 948.330 214.990   1
  -5   0   4 759.170 109.740   1
  -5   0  -4 1062.92 170.970   1
  -2  -5   7 12950.6 438.350   1
  -2   5  -7 12441.7 445.270   1
   2  -5  -7 13183.1 434.220   1
  -2  -5  -7 12294.0 474.840   1
  -2   5  -7 12854.7 337.560   1
   2   5  -7 12098.9 355.170   1
   0   6  -7 1585.88 151.000   1
   0  -6   7 1623.58 221.740   1
   0  -6  -7 1613.76 185.600   1
   4   4  -5 1254.57 216.140   1
  -4  -4   5 1159.55 123.360   1
  -4  -4  -5 886.920 172.160   1
   4  -4  -5 978.980 144.800   1
  -4   4  -5 1325.69 244.590   1
  -4   4   5 760.020 82.9400   1
  -5  -1   4 34407.7 878.920   1
   5   1  -4 33537.4 878.150   1
   5   1   4 34326.4 914.870   1
  -5  -1   4 35625.4 600.630   1
  -5  -1  -4 35675.2 691.920   1
  -5   1  -4 34317.4 934.370   1
   3  -7  -3 8679.87 383.670   1
   3  -7   3 8246.70 216.990   1
  -3  -7  -3 8387.72 337.300   1
   3   7  -3 8129.29 385.080   1
   3  -7   3 7979.31 457.280   1
  -3  -7   3 7709.77 333.350   1
  -3  -5  -6 1662.16 160.050   1
   3  -5  -6 1468.17 286.100   1
  -3   5  -6 1945.67 325.340   1
  -3  -5   6 1601.28 206.740   1
  -3   5   6 884.060 220.980   1
   3   5  -6 1864.66 294.520   1
   3   0  -8 10149.8 490.590   1
  -3   0  -8 9163.22 427.940   1
  -4  -5   4 61.1000 73.9300   1
  -4   5   4 5.56000 19.7500   1
  -4   5  -4 -3.4200 82.3800   1
   4  -5  -4 83.9700 39.8100   1
  -4  -5  -4 344.520 95.7000   1
   4   5  -4 136.320 45.7300   1
   5  -4   0 7504.68 285.450   1
  -5  -4   0 7418.04 341.810   1
   5  -4   0 7805.47 230.390   1
   5   4   0 7473.96 260.170   1
  -1   8  -4 130.940 30.7600   1
  -1  -8  -4 372.050 132.350   1
   1  -8  -4 60.3300 59.1900   1
  -1  -8   4 361.470 91.2800   1
   1   8  -4 113.920 57.7100   1
  -1   8   4 82.2400 29.2800   1
   1  -8   4 265.710 66.6300   1
   0  -9   0 18.8800 120.080   1
   4  -6  -2 8039.76 211.690   1
   4   6  -2 9745.45 341.840   1
   4  -6   2 8756.11 233.150   1
   4   6   2 8362.92 649.450   1
   4  -6   2 9067.21 280.520   1
  -4  -6   2 9286.65 314.250   1
   4  -6  -2 8870.57 400.450   1
  -4  -6  -2 9431.87 352.490   1
   4  -6  -2 7993.21 348.320   1
   0   7  -6 15079.0 413.920   1
   0  -7   6 13679.2 459.710   1
   0  -7  -6 14654.8 684.840   1
   0   3  -9 11096.0 448.030   1
   0  -3  -9 12067.7 452.130   1
   3   1  -8 7539.05 369.480   1
   3  -1  -8 6671.96 438.330   1
  -3   1  -8 6978.80 664.930   1
  -3  -1  -8 6732.19 686.760   1
  -3  -6  -5 10621.0 389.970   1
   3  -6  -5 10719.7 337.060   1
   3   6  -5 10509.8 261.060   1
  -3  -6   5 10775.9 290.570   1
  -5  -4  -1 2696.65 536.410   1
   5   4   1 2145.26 273.010   1
  -5  -4   1 2710.14 430.330   1
   5  -4   1 2437.28 131.750   1
   5   4  -1 2152.06 262.180   1
   5  -4   1 2434.57 236.630   1
  -2  -7   5 4947.43 207.610   1
   2   7  -5 5492.46 291.840   1
  -2  -7  -5 5218.54 548.400   1
   2  -7  -5 5288.50 248.640   1
   5   3  -3 2489.81 329.970   1
   5  -3   3 1904.97 130.080   1
   5   3   3 2010.20 218.690   1
  -5  -3  -3 2541.38 323.640   1
   5  -3   3 1647.07 239.800   1
  -5  -3   3 1351.19 275.020   1
  -5  -3   3 2094.89 221.380   1
  -5   3  -3 2424.21 221.750   1
   0  -9  -1 232.450 63.0500   1
   0  -9   1 217.630 82.4300   1
   0  -5  -8 4813.47 274.870   1
   0  -5   8 4500.58 228.550   1
   0   5  -8 3815.15 204.450   1
   2  -8   3 13277.7 249.480   1
   2   8  -3 14134.6 443.910   1
   2  -8   3 13631.7 423.970   1
  -2  -8   3 14747.3 434.960   1
   2  -8  -3 13555.5 422.820   1
  -2  -8  -3 13413.3 377.490   1
   2  -8   3 14682.7 704.800   1
  -1  -6   7 11595.4 440.690   1
  -1  -6  -7 12900.9 402.280   1
   1   6  -7 13291.9 284.540   1
  -1   6  -7 14194.2 405.000   1
  -1   6  -7 13193.2 360.060   1
   1  -6  -7 13526.0 395.460   1
  -4  -3  -6 5979.41 437.250   1
  -4  -3   6 5914.17 245.360   1
   4   3  -6 5909.28 323.450   1
  -4   3  -6 5569.90 315.660   1
   4  -3  -6 5934.30 266.700   1
  -4   3   6 5960.32 216.480   1
  -2   0  -9 1038.84 248.770   1
  -2   0   9 448.650 93.9900   1
   2   0  -9 584.040 96.3000   1
   5   2  -4 23151.1 461.770   1
   5   2   4 22772.8 421.320   1
  -5  -2   4 22820.0 440.690   1
  -5   2  -4 23520.8 681.750   1
  -5  -2  -4 23794.8 521.950   1
  -5  -2   4 23789.1 486.850   1
  -3   4  -7 6187.69 847.330   1
   3  -4  -7 4644.79 318.710   1
  -3  -4  -7 4434.56 229.500   1
  -3   4  -7 5152.95 89.1700   1
   3   4  -7 4938.22 189.970   1
   1  -9   0 5529.94 379.830   1
  -1  -9   0 6328.52 779.150   1
  -2  -4   8 554.860 105.370   1
  -2  -4  -8 345.810 105.920   1
   2  -4  -8 413.220 97.1300   1
  -2   4  -8 437.120 89.8200   1
   2   4  -8 350.990 197.780   1
   1  -7  -6 6540.59 517.770   1
  -1  -7  -6 5422.43 288.930   1
  -1   7  -6 6397.54 165.220   1
   1   7  -6 5818.60 293.590   1
  -1  -7   6 6256.48 530.940   1
   1  -7   6 6453.58 466.670   1
   2  -1  -9 4048.39 433.860   1
  -2   1  -9 4008.43 657.530   1
  -2  -1  -9 4160.39 606.560   1
  -2  -1   9 3833.29 504.420   1
  -2   1   9 3765.07 434.220   1
   2   1  -9 4233.48 688.170   1
   1   3  -9 7497.33 279.070   1
  -1   3  -9 7010.61 320.940   1
  -1  -3   9 8107.32 544.430   1
  -1  -3  -9 8091.32 348.170   1
   1  -3  -9 7132.32 302.210   1
   5  -4   2 1310.91 178.890   1
  -5  -4  -2 2068.66 322.860   1
  -5  -4   2 1981.10 262.620   1
   5   4   2 1841.85 323.520   1
   5   4  -2 1497.49 321.050   1
   5  -4   2 1741.95 124.270   1
   1  -9  -1 3727.43 305.380   1
  -1  -9   1 3949.00 477.940   1
   1  -9   1 3572.71 582.600   1
   1   9  -1 3086.00 300.580   1
  -1  -9  -1 3856.42 361.280   1
   0  -9  -2 661.190 137.520   1
   0  -9   2 1398.77 209.220   1
   0   9  -2 1139.25 174.920   1
   3   2  -8 15409.2 475.090   1
  -3   2  -8 14420.3 437.190   1
  -3  -2  -8 14534.2 447.080   1
   3  -2  -8 15051.2 399.450   1
  -1   5  -8 4936.23 278.950   1
  -1   5  -8 5078.82 239.370   1
  -1  -5   8 5634.23 589.680   1
   1  -5  -8 5660.28 783.110   1
   1   5  -8 5076.39 261.830   1
   4   0  -7 2899.60 168.850   1
  -4   0  -7 3194.48 477.780   1
  -4   0   7 2048.61 334.230   1
  -4   0  -7 2158.08 189.370   1
   4   6  -3 2937.84 152.630   1
  -4  -6   3 2998.05 159.880   1
  -4  -6  -3 3657.71 501.590   1
   4  -6  -3 3236.03 269.530   1
   4   6   3 3359.36 453.680   1
  -4   1  -7 2702.92 476.500   1
  -4  -1  -7 1936.77 393.270   1
  -4   1   7 1783.12 313.260   1
  -4   1  -7 2693.28 116.490   1
   4  -1  -7 2766.03 307.380   1
   0  -8  -5 20338.9 681.150   1
   0  -8   5 20682.1 460.380   1
   0   8  -5 20481.7 392.860   1
   0  -8   5 19804.8 458.940   1
   3   7  -4 12908.0 353.630   1
  -3  -7   4 13567.9 344.330   1
  -3  -7  -4 12012.9 388.040   1
   3  -7  -4 12102.0 383.810   1
   2  -2  -9 5627.54 857.850   1
  -2   2  -9 4770.12 839.080   1
   2   2  -9 5707.64 658.290   1
  -2  -2   9 4796.11 202.380   1
  -2   2   9 5085.07 218.570   1
  -2  -2  -9 5334.99 301.530   1
   1  -9   2 7782.40 244.150   1
  -1  -9   2 7601.32 584.130   1
   1  -9  -2 8057.68 321.610   1
  -1  -9  -2 8233.60 673.110   1
   1   9  -2 6859.74 271.060   1
  -5   0  -5 84139.5 2325.43   1
  -5   0   5 83583.6 2297.72   1
  -5   0   5 95164.7 2618.07   1
  -5   0  -5 96668.9 2755.46   1
  -3  -8   0 3013.10 490.310   1
   3  -8   0 3116.28 382.630   1
   3   8   0 2474.49 345.280   1
   3  -8   0 2641.94 310.410   1
  -5   3  -4 5623.24 390.080   1
  -5  -3   4 3029.61 467.010   1
   5   3  -4 5331.93 311.640   1
  -5  -3   4 5233.84 299.180   1
  -5  -3  -4 4697.17 646.870   1
  -5   1   5 4389.91 107.980   1
  -5  -1   5 4356.27 209.590   1
  -5   1  -5 4941.44 333.810   1
  -5   1  -5 3859.68 171.390   1
  -5  -1   5 3565.05 353.320   1
  -5  -1  -5 4737.87 575.440   1
   5   1  -5 4787.22 267.900   1
  -3  -8  -1 8556.45 360.150   1
   3  -8   1 8162.58 570.410   1
  -3  -8   1 8752.53 315.730   1
   3  -8   1 8423.58 319.800   1
   3   8   1 8065.18 266.920   1
   3   8  -1 7980.50 237.490   1
   3  -8  -1 8273.22 245.710   1
   0   4  -9 25396.0 607.240   1
   0  -4  -9 26951.2 625.620   1
   2  -8   4 7159.23 214.500   1
   2   8  -4 7027.85 218.980   1
   2  -8   4 6769.68 277.820   1
   2  -8   4 7819.83 320.950   1
  -2  -8  -4 7465.86 370.500   1
   2  -8  -4 6732.94 273.950   1
  -2  -8   4 7755.27 255.750   1
  -4   5   5 1744.38 137.490   1
  -4  -5   5 2343.30 361.670   1
   4   5  -5 2745.39 392.740   1
  -4  -5  -5 2651.33 312.410   1
   4  -5  -5 2059.28 198.150   1
  -5  -4   3 1847.11 214.080   1
   5  -4   3 1115.24 191.350   1
  -5  -4  -3 1501.63 215.140   1
  -5   4  -3 1567.17 222.560   1
   5   4   3 1564.98 281.270   1
   5   4  -3 1450.67 251.470   1
   1  -8  -5 2419.39 490.960   1
  -1  -8  -5 2570.33 403.910   1
   1   8  -5 2197.27 167.860   1
  -1   8  -5 2401.68 159.810   1
  -1  -8   5 2455.18 442.980   1
   1  -8   5 1953.61 262.200   1
   0  -9  -3 14313.4 378.250   1
   0  -9   3 14698.1 398.360   1
   0   9  -3 15219.3 449.140   1
   4  -2  -7 4807.10 345.840   1
  -4   2  -7 4521.66 320.950   1
  -4   2  -7 4045.77 103.170   1
  -4   2   7 4080.00 227.220   1
  -4  -2  -7 4786.76 776.100   1
   0   0 -10 1281.37 212.400   1
   3  -3  -8 25953.9 584.860   1
  -3  -3  -8 25251.5 631.090   1
  -3   3  -8 24929.5 584.570   1
  -4   4  -6 12002.0 573.750   1
   4  -4  -6 11679.8 276.020   1
  -4   4   6 11346.8 310.070   1
  -4  -4   6 12306.6 478.490   1
   4   4  -6 11834.2 443.720   1
  -4  -4  -6 11627.1 835.450   1
   5   5   0 103.720 55.3100   1
   5  -5   0 160.010 24.1700   1
  -5  -5   0 30.9200 52.2100   1
   5  -5   0 86.9700 33.7100   1
  -2   6  -7 2680.66 138.480   1
  -2   6  -7 3163.27 593.400   1
  -2  -6  -7 2298.03 230.620   1
   2  -6  -7 2601.08 429.380   1
   2   6  -7 2374.23 158.560   1
   0   1 -10 855.900 191.990   1
   0  -1 -10 1017.04 166.370   1
   4   7   0 7030.84 687.330   1
   4  -7   0 7884.82 407.100   1
  -4  -7   0 8142.75 289.970   1
   5  -5   1 7858.63 284.930   1
  -5  -5   1 7986.97 349.650   1
   5  -5  -1 7991.95 167.410   1
   5  -5  -1 8074.12 161.370   1
  -5  -5  -1 7955.01 295.390   1
   5   5  -1 7714.86 315.190   1
   5  -5   1 7629.75 266.940   1
   5   5   1 9001.70 253.560   1
   3   8  -2 11600.6 690.500   1
   3  -8   2 12034.8 326.550   1
   3  -8   2 11360.6 221.250   1
  -3  -8  -2 11820.3 368.920   1
  -3  -8   2 12181.5 332.490   1
   3  -8  -2 12150.8 304.670   1
   3  -8   2 13005.4 584.440   1
   3   8   2 11502.2 308.200   1
  -1  -4   9 6478.04 573.200   1
  -1  -4  -9 6529.33 1101.49   1
   1  -4  -9 6508.59 482.900   1
   1   4  -9 6051.42 246.940   1
  -1   4  -9 6754.64 447.220   1
   5  -2  -5 6191.97 161.000   1
  -5  -2  -5 6793.65 387.710   1
  -5   2  -5 7632.17 647.870   1
  -5  -2   5 5359.19 586.220   1
  -2  -9   0 47365.4 892.930   1
   2   9   0 46230.4 863.620   1
   2  -9   0 45885.0 828.320   1
   4  -7   1 4111.31 279.280   1
   4  -7   1 3731.36 129.010   1
   4   7   1 4288.07 359.850   1
   4   7  -1 4176.87 371.930   1
   4  -7  -1 3767.51 161.850   1
   4  -7  -1 3786.41 168.260   1
  -4  -7  -1 5397.63 613.550   1
  -4  -7   1 4267.69 598.010   1
   4  -7  -1 5015.29 322.440   1
   3   6  -6 13572.8 323.360   1
   3  -6  -6 14611.2 778.000   1
  -3   6  -6 14622.8 366.360   1
  -3  -6   6 13995.5 573.670   1
  -2   7  -6 15338.8 300.180   1
  -2  -7   6 14786.0 401.680   1
   2  -7  -6 14407.8 867.630   1
   2   7  -6 14552.2 320.540   1
   1   9  -3 36675.6 645.130   1
   1  -9   3 36402.9 828.740   1
   1  -9  -3 35205.7 691.840   1
  -1  -9   3 38605.7 755.360   1
  -1  -9  -3 37471.4 757.960   1
  -4   6   4 3828.17 190.080   1
   4   6  -4 4014.89 447.850   1
   4  -6  -4 4776.63 279.010   1
  -4  -6  -4 4731.67 286.500   1
  -4  -6   4 4193.70 221.720   1
   2   3  -9 6004.20 239.950   1
  -2   3  -9 6671.10 788.840   1
   2  -3  -9 6076.12 350.960   1
  -2  -3  -9 6435.52 862.380   1
  -2  -3   9 6294.96 460.020   1
   1   0 -10 20059.3 524.220   1
  -1   0 -10 19951.1 554.170   1
   3   5  -7 1646.62 230.660   1
  -3   5  -7 1797.00 329.640   1
   3  -5  -7 1412.63 292.250   1
  -3  -5  -7 1386.55 308.630   1
   2  -9   1 9415.52 313.300   1
   2   9  -1 9148.51 258.830   1
   2   9   1 8705.47 253.140   1
   2  -9  -1 9763.94 471.940   1
  -2  -9  -1 10065.9 558.650   1
  -2  -9   1 9598.65 320.860   1
  -2  -5  -8 5203.74 856.000   1
  -2  -5   8 5824.78 274.560   1
   2   5  -8 6188.83 289.560   1
  -2   5  -8 6001.57 506.470   1
   2  -5  -8 6050.06 809.670   1
  -2   5  -8 5877.50 148.520   1
   0   7  -7 63703.0 1098.32   1
   0  -7   7 63854.9 1831.54   1
  -1   1 -10 21043.6 638.010   1
   1   1 -10 18588.5 496.370   1
   1  -1 -10 18731.7 560.080   1
  -1  -1 -10 19993.9 570.680   1
   0  -6   8 471.940 87.3600   1
   0  -6  -8 221.170 154.780   1
   0   6  -8 406.720 81.7500   1
   6   0   0 3914.35 92.4900   1
  -6   0   0 3979.28 201.820   1
   6   0   0 4673.92 360.770   1
  -5  -5  -2 6595.81 332.250   1
  -5  -5   2 5880.20 200.800   1
   5   5   2 6954.39 582.160   1
   5   5  -2 6548.89 277.170   1
   5  -5   2 6898.04 129.660   1
   5  -5   2 7024.30 225.040   1
   0  -2 -10 126.290 133.110   1
   0   2 -10 60.2000 91.7000   1
   4   7   2 4588.66 210.170   1
  -4  -7   2 5262.57 617.640   1
   4  -7  -2 4306.40 262.510   1
   4   7  -2 2894.34 402.720   1
  -4  -7  -2 4967.31 558.280   1
   4  -7   2 3452.20 81.0400   1
   6   0  -1 7355.13 356.530   1
  -4  -3  -7 586.730 131.080   1
  -4   3  -7 695.750 152.210   1
  -4   3   7 440.490 92.5700   1
   4   3  -7 801.590 120.130   1
   4  -3  -7 454.110 83.3200   1
  -6  -1   0 683.670 128.120   1
   6   1   0 374.130 80.1900   1
   6  -1   0 464.640 45.4400   1
   6   1   0 710.710 115.780   1
   6  -1   0 656.950 106.240   1
   3  -7  -5 12161.8 312.810   1
  -3  -7  -5 13593.5 396.250   1
  -3  -7   5 12296.7 322.700   1
   3   7  -5 12494.7 304.280   1
  -2  -9  -2 2973.99 374.170   1
  -2  -9   2 2671.17 460.740   1
   2   9  -2 2552.40 266.470   1
   2  -9   2 2823.20 370.330   1
   2  -9   2 3128.80 378.610   1
   2  -9  -2 3346.88 438.590   1
   5  -4  -4 2775.00 77.1300   1
   5   4  -4 3850.54 469.720   1
   5   4   4 3744.70 516.450   1
  -5  -4   4 3439.42 374.160   1
  -5  -4  -4 3218.23 530.040   1
  -5   4  -4 3535.59 456.090   1
  -6  -1  -1 1018.91 247.050   1
  -6   1  -1 900.280 200.860   1
  -6  -1   1 893.690 98.0100   1
   6  -1   1 884.940 122.860   1
   6   1   1 705.350 132.290   1
   6   1   1 1512.48 232.830   1
   6  -1   1 1440.01 183.000   1
   6   1  -1 1225.60 174.350   1
   6  -1  -1 1442.42 181.100   1
   0   9  -4 60039.7 994.910   1
   0  -9   4 59882.3 1067.02   1
   0  -9  -4 58427.2 1082.03   1
   3  -8   3 10374.9 190.930   1
   3   8  -3 10899.6 280.030   1
   3  -8   3 11087.1 444.650   1
  -3  -8   3 11844.3 375.840   1
   3  -8  -3 11326.9 399.360   1
  -3  -8  -3 9677.04 384.160   1
   3  -8   3 10635.9 303.960   1
   1  -7  -7 15558.5 584.310   1
   1  -7   7 16377.7 784.350   1
  -1  -7   7 16212.0 568.020   1
   1   7  -7 16434.9 506.460   1
  -3   0  -9 9615.07 533.720   1
  -3   0   9 8334.12 447.500   1
   3   0  -9 9744.68 579.700   1
  -1   6  -8 15432.0 552.460   1
   1  -6  -8 13524.9 601.260   1
  -1  -6   8 15283.0 572.720   1
   1   6  -8 13791.3 439.090   1
  -1  -6  -8 15080.3 585.640   1
   1  -2 -10 21702.8 788.020   1
  -1  -2 -10 21244.9 756.430   1
  -1  -2  10 21918.5 678.390   1
   1   2 -10 21689.7 747.810   1
  -1   2 -10 20215.1 723.460   1
   5   3  -5 2541.58 339.800   1
  -5   3  -5 2186.02 427.160   1
  -5  -3  -5 1944.88 506.670   1
   5  -3  -5 1187.31 167.090   1
   0  -8   6 2028.45 344.880   1
   0   8  -6 2161.15 307.500   1
   0  -8  -6 1715.77 292.960   1
  -3   4  -8 867.870 175.330   1
   3  -4  -8 488.600 115.220   1
  -3  -4  -8 858.450 144.880   1
   3   4  -8 672.140 147.450   1
   2  -8   5 10766.0 443.870   1
   2   8  -5 11055.9 376.070   1
  -2  -8   5 11719.9 474.270   1
   2  -8  -5 11450.8 711.060   1
  -2  -8  -5 11816.4 487.290   1
   3   1  -9 27488.9 1146.77   1
   3  -1  -9 27122.8 915.510   1
  -3   1  -9 28862.0 1069.26   1
  -3  -1  -9 26801.1 911.540   1
  -3   1   9 27740.2 822.860   1
   6   0   2 4576.60 241.310   1
  -6   0  -2 5525.53 470.920   1
   6   0  -2 5798.83 417.100   1
   6   0   2 5365.51 373.880   1
  -5   0   6 15817.4 507.770   1
  -5   0   6 15461.2 470.170   1
  -5   0  -6 16442.4 601.630   1
   6   2   0 2200.43 185.920   1
   6  -2   0 3815.65 300.840   1
  -6  -2   0 3091.78 179.240   1
   6   2   0 3267.96 407.410   1
   0  -5   9 196.600 72.9900   1
   0   5  -9 664.470 170.140   1
   0  -5  -9 613.580 109.070   1
   0   5  -9 396.210 92.0200   1
  -5  -5   3 10686.0 454.210   1
  -5  -5  -3 9966.79 392.940   1
   5   5  -3 10724.3 474.240   1
   5   5   3 10817.1 375.220   1
   6   1   2 1856.91 179.640   1
  -6  -1   2 1337.99 104.060   1
   6   1  -2 2223.54 269.880   1
  -6   1  -2 1760.77 212.190   1
  -6  -1  -2 1515.53 258.370   1
   6  -1   2 1179.07 188.420   1
   6  -1   2 2010.89 196.240   1
   6   1   2 977.150 202.980   1
   6  -1  -2 2115.40 229.820   1
  -1  -9   4 28557.2 949.710   1
   1  -9  -4 29796.2 923.770   1
  -1  -9  -4 29773.3 986.350   1
   1  -9   4 31246.9 941.970   1
  -1   9   4 26555.3 759.670   1
   1   9  -4 29697.3 862.240   1
  -1   9  -4 31260.3 891.770   1
   1  -9   4 30363.7 910.430   1
  -5   1  -6 13641.0 394.550   1
  -5   1   6 14838.3 424.320   1
  -5   1  -6 14559.6 807.040   1
  -5  -1   6 14868.1 496.990   1
  -5  -1  -6 15562.0 584.670   1
  -5   1   6 12575.1 400.740   1
  -5  -1   6 15116.2 501.600   1
  -6  -2  -1 6078.17 241.490   1
   6  -2  -1 6534.80 296.020   1
   6   2  -1 6245.88 263.900   1
   6   2   1 6217.37 383.680   1
   6  -2   1 5670.90 205.090   1
   6  -2   1 6396.35 263.320   1
  -6  -2   1 6365.78 228.350   1
   0  -3 -10 12995.3 594.880   1
   0   3 -10 12943.0 794.480   1
  -4  -7  -3 3121.99 478.810   1
  -4  -7   3 3577.83 389.830   1
   4  -7  -3 2684.14 423.290   1
   4   7  -3 2867.94 241.240   1
   4   7   3 3159.37 482.890   1
   4  -7   3 2986.10 219.210   1
  -4  -5   6 11171.9 385.980   1
  -4  -5  -6 11707.3 462.690   1
   4   5  -6 11043.3 399.290   1
   4  -5  -6 10949.2 427.300   1
  -4   5  -6 10917.2 423.530   1
   4   0  -8 3309.84 475.130   1
  -4   0  -8 3340.11 395.800   1
   1  -8   6 22677.8 731.410   1
   1   8  -6 22513.8 671.460   1
  -1   8  -6 22447.5 655.130   1
  -1  -8   6 23127.8 910.640   1
  -1  -8  -6 20327.5 700.820   1
   1  -8  -6 20917.2 803.960   1
   2  -4  -9 2584.82 239.970   1
  -2  -4  -9 2030.81 466.730   1
  -2  -4   9 2421.74 190.850   1
  -2   4  -9 2856.93 580.820   1
   2   4  -9 2625.99 348.310   1
   2  -9   3 6172.30 409.930   1
   2  -9  -3 6317.76 528.620   1
   2  -9   3 5916.37 483.160   1
   2   9  -3 5927.75 238.420   1
  -2  -9  -3 5362.11 312.570   1
  -2  -9   3 6409.94 579.300   1
  -4  -1  -8 6720.53 356.650   1
  -4   1  -8 4973.89 176.760   1
   4   1  -8 5864.78 364.510   1
   4  -1  -8 6599.64 460.430   1
  -4   1  -8 5002.55 863.520   1
  -3   2  -9 16249.4 686.110   1
  -3   2   9 16349.4 670.770   1
  -3  -2  -9 18748.9 686.440   1
   3  -2  -9 18139.7 683.710   1
   3   2  -9 18049.8 810.020   1
   2   0 -10 9398.78 629.160   1
  -2   0 -10 9585.27 462.660   1
  -2   0  10 10060.6 369.340   1
   4   6  -5 14348.1 475.180   1
  -4  -6   5 14237.6 578.620   1
  -4  -6  -5 14575.0 535.850   1
   0 -10   0 6216.49 303.990   1
   1   5  -9 1785.70 320.370   1
  -1   5  -9 1702.59 117.630   1
  -1  -5  -9 1791.64 250.160   1
   1  -5  -9 2538.96 398.550   1
   1   5  -9 2133.85 321.250   1
  -1   5  -9 1467.73 268.200   1
  -1  -5   9 1949.46 277.490   1
   5  -6   0 1216.68 259.840   1
  -5  -6   0 2051.84 335.930   1
   5  -6   0 1816.57 205.480   1
   5   6   0 1498.42 376.720   1
  -2   1  10 1430.81 188.200   1
  -2  -1  10 1215.10 181.110   1
  -2  -1 -10 1261.27 213.020   1
  -2   1 -10 1566.85 290.730   1
   2  -1 -10 1467.60 321.180   1
   2   1 -10 1576.01 277.290   1
   0 -10  -1 35150.9 1075.55   1
   6  -2  -2 11719.5 494.260   1
  -6   2  -2 11492.8 392.010   1
   6  -2   2 12636.8 382.230   1
   6   2   2 11836.2 386.650   1
   6  -2   2 11186.6 337.880   1
  -6  -2  -2 12404.3 437.220   1
  -6  -2   2 10241.1 315.670   1
   6   2  -2 11934.7 511.890   1
  -5   2  -6 7444.76 600.620   1
   5   2  -6 7675.44 341.060   1
  -5  -2   6 7422.70 370.690   1
  -5  -2  -6 7066.34 337.180   1
  -1  -3 -10 2391.17 263.670   1
  -1  -3  10 2883.71 370.430   1
   1  -3 -10 2998.81 524.420   1
  -1   3 -10 2612.22 522.530   1
   1   3 -10 3058.78 425.650   1
  -4   4  -7 15976.2 566.720   1
  -4  -4  -7 14477.0 580.200   1
   4  -4  -7 17648.5 565.040   1
  -4  -4   7 17299.6 549.570   1
   4   4  -7 16182.3 520.520   1
   6   0  -3 25832.8 769.930   1
   6   0   3 25917.7 787.530   1
  -6   0  -3 25394.6 778.860   1
   3  -8   4 5223.91 279.960   1
  -3  -8  -4 5010.91 501.420   1
  -3  -8   4 5225.24 284.120   1
   3   8  -4 4976.89 223.340   1
   3  -8  -4 4957.37 510.710   1
   5  -6   1 649.500 153.390   1
  -5  -6  -1 1159.69 222.080   1
  -5  -6   1 917.930 226.230   1
   5  -6  -1 953.860 118.290   1
   5  -6   1 1011.17 120.750   1
   5   6   1 1237.28 199.500   1
   5   6  -1 842.390 206.600   1
   5  -6  -1 794.750 151.080   1
  -6  -3   0 326.880 97.2100   1
   6  -3   0 108.430 27.7600   1
   6   3   0 146.010 36.6600   1
   6  -1  -3 6174.28 281.840   1
   6   1  -3 5849.89 333.610   1
   6   1   3 5874.58 271.010   1
  -6  -1   3 5368.48 168.610   1
  -6  -1  -3 5602.93 513.460   1
  -6   1  -3 5600.74 508.340   1
  -6  -1   3 5067.64 240.260   1
   6  -1   3 6434.10 336.310   1
   1 -10   0 204.210 71.2500   1
  -1 -10   0 210.160 110.310   1
   4  -2  -8 5558.56 412.650   1
  -4  -2  -8 5835.07 708.530   1
  -4   2  -8 5089.82 696.580   1
  -4   2  -8 4170.10 181.580   1
   3  -6  -7 785.830 190.750   1
  -3  -6  -7 713.000 171.940   1
   3   6  -7 1149.33 190.740   1
  -3  -6   7 1094.17 162.470   1
  -3   6  -7 994.280 210.290   1
   5   4  -5 176.770 82.6400   1
  -5  -4   5 -52.990 65.5200   1
  -5  -4  -5 286.490 86.0500   1
  -5   4  -5 160.940 89.3900   1
  -2   7  -7 15116.2 438.540   1
   2   7  -7 19503.9 625.330   1
   2  -7  -7 18530.5 663.970   1
   6  -3   1 27704.9 785.900   1
   6   3  -1 25803.6 814.260   1
  -6  -3   1 28645.4 838.040   1
   6  -3  -1 26324.1 761.120   1
   6  -3   1 24752.4 697.660   1
   6   3   1 25480.5 762.140   1
   0  -9   5 3366.05 527.260   1
   0   9  -5 3831.83 426.620   1
   0  -9  -5 4885.78 761.060   1
  -1 -10  -1 5513.74 545.060   1
   1 -10  -1 5581.58 623.060   1
   1  10  -1 6122.57 532.410   1
   1 -10   1 5863.57 348.810   1
  -1 -10   1 4976.36 259.500   1
   0 -10  -2 17157.3 896.070   1
   0 -10   2 18001.9 602.380   1
   2   6  -8 2800.20 189.420   1
  -2   6  -8 3298.30 174.560   1
  -2  -6  -8 3122.89 652.270   1
   2  -6  -8 3125.53 410.690   1
  -2   6  -8 3581.48 609.880   1
  -2   2 -10 8889.28 453.340   1
  -2  -2 -10 8753.81 447.660   1
  -2  -2  10 8881.39 331.430   1
  -2   2  10 9508.47 335.170   1
   2   2 -10 9179.54 448.080   1
   2  -2 -10 8071.07 408.490   1
   5   5   4 590.260 114.900   1
  -5  -5   4 674.540 116.040   1
  -5  -5  -4 347.670 105.280   1
  -5   5  -4 480.230 113.470   1
   5   5  -4 532.330 123.280   1
   3   9   0 9164.82 360.360   1
   3  -9   0 8887.40 434.940   1
  -3  -9   0 8691.25 598.090   1
   5   6   2 2143.39 327.890   1
   5   6  -2 2411.13 414.080   1
   5  -6   2 2154.23 72.1600   1
   5  -6   2 1945.94 96.2000   1
   5  -6  -2 2242.52 183.410   1
  -5  -6   2 2206.33 294.880   1
  -5  -6  -2 2914.41 541.320   1
   5  -6  -2 2081.88 204.340   1
   5  -6   2 2874.44 313.590   1
   3  -7  -6 5050.11 375.630   1
   3   7  -6 4871.23 211.550   1
  -3  -7  -6 5463.68 731.170   1
  -3  -7   6 5339.98 243.590   1
   4   7  -4 23073.1 710.610   1
   4  -7  -4 24149.7 716.020   1
  -4  -7   4 22864.9 916.940   1
   3  -3  -9 30501.2 1010.21   1
  -3   3  -9 29673.8 952.180   1
   3   3  -9 31586.5 1180.85   1
  -3  -3  -9 28466.0 1126.44   1
  -3  -9  -1 7567.71 377.820   1
   3  -9   1 8550.15 489.470   1
   3   9  -1 8696.64 823.090   1
   3   9   1 8425.82 809.990   1
   3  -9   1 8125.94 324.510   1
  -3  -9   1 7878.02 711.290   1
   3  -9  -1 8032.96 469.010   1
   6   2   3 566.440 143.040   1
   6   2  -3 687.300 121.110   1
  -6   2  -3 560.610 92.8500   1
  -6  -2  -3 812.750 167.920   1
   6  -2   3 570.740 101.450   1
  -6  -2   3 673.920 115.800   1
  -6  -2   3 296.320 105.000   1
   0  -4 -10 -60.420 192.610   1
   0   4 -10 230.330 89.9900   1
  -4  -8   0 8024.16 364.170   1
   4  -8   0 7824.47 284.970   1
   4   8   0 9214.29 659.560   1
   4  -8   0 7037.27 302.020   1
  -3  -5  -8 14363.5 797.780   1
  -3   5  -8 14844.5 526.340   1
   3  -5  -8 15714.9 525.310   1
   3   5  -8 14943.1 475.520   1
   2  -9   4 14326.8 478.780   1
   2   9  -4 14757.6 472.210   1
  -2  -9  -4 15728.0 636.220   1
   2  -9  -4 15165.5 524.020   1
  -2  -9   4 14868.7 527.160   1
   2  -9   4 15348.7 506.170   1
  -6  -3  -2 146.180 133.210   1
  -6  -3   2 40.2500 42.4100   1
   6  -3   2 78.8800 31.3400   1
   6  -3   2 80.8400 34.5300   1
   6   3  -2 160.760 41.9300   1
   6   3   2 -38.070 63.5700   1
  -1   9  -5 10025.7 477.880   1
   1  -9   5 10295.4 602.800   1
   1  -9   5 9903.97 387.240   1
  -1  -9   5 10321.6 406.640   1
   1   9  -5 10078.0 346.140   1
  -5   3   6 1278.77 60.4800   1
  -5   3  -6 4012.22 672.250   1
   1  10  -2 12889.6 422.020   1
   1 -10   2 13041.0 464.420   1
  -1 -10   2 12372.9 453.280   1
   1 -10  -2 13227.2 496.610   1
  -1 -10  -2 12713.4 524.450   1
   0   7  -8 71504.6 1992.86   1
   0  -7  -8 74223.3 958.350   1
   4  -8   1 3784.90 330.120   1
  -4  -8   1 4354.53 440.950   1
  -4  -8  -1 4413.45 796.950   1
   4  -8  -1 3988.37 276.450   1
   4  -8   1 4668.76 461.010   1
   4   8   1 3927.89 448.750   1
   4  -8   1 2910.78 151.440   1
   4   8  -1 3410.77 455.450   1
   4  -8  -1 3521.83 216.690   1
   2  -8  -6 7255.51 408.590   1
  -2  -8   6 7296.65 311.770   1
  -2  -8  -6 7779.24 379.850   1
   2  -8   6 7767.52 468.720   1
   2   8  -6 7348.89 351.890   1
  -2   8  -6 8503.21 270.250   1
  -6   0  -4 26880.8 840.180   1
   6   0  -4 26600.8 799.580   1
   6   0   4 25528.8 738.270   1
  -4  -3  -8 134.610 100.370   1
   4   3  -8 121.250 60.0200   1
  -4   3  -8 36.1200 11.1800   1
   4  -3  -8 286.900 111.940   1
  -4   3  -8 483.760 144.200   1
   2  -5  -9 707.590 130.310   1
   2   5  -9 830.220 135.560   1
  -2   5  -9 587.970 132.650   1
  -2  -5  -9 613.590 165.310   1
  -2  -5   9 930.940 170.770   1
  -2   5  -9 921.120 132.630   1
   0  -8  -7 3844.70 706.430   1
   0  -8   7 4879.01 616.020   1
   0   8  -7 3893.96 241.470   1
  -3  -9  -2 8561.11 367.750   1
   3  -9   2 7567.97 612.490   1
   3   9  -2 7900.64 718.720   1
   3  -9   2 8468.38 482.600   1
  -3  -9   2 9094.58 962.250   1
   3  -9  -2 7791.44 562.860   1
   0 -10  -3 27228.9 894.180   1
   0  10  -3 27722.1 815.810   1
   0 -10   3 28814.8 1011.08   1
  -1   4 -10 2660.96 440.320   1
   1   4 -10 2723.36 395.900   1
  -1  -4 -10 2434.85 387.890   1
  -1  -4  10 2392.64 304.750   1
   1  -4 -10 2207.22 209.150   1
   0   0 -11 154.550 115.770   1
   0   6  -9 383.670 83.5500   1
   0  -6  -9 287.970 138.210   1
   0   6  -9 576.790 94.3900   1
   0  -6   9 819.140 167.560   1
   6  -1   4 17502.0 228.310   1
   6   1   4 17812.2 384.400   1
   6   1  -4 17554.3 318.490   1
  -6  -1  -4 18398.3 462.250   1
  -6   1  -4 17421.3 547.440   1
  -5   0  -7 -3.9700 125.430   1
  -5   0   7 89.4100 44.3900   1
   2  -3 -10 9314.07 519.730   1
  -2   3 -10 9565.29 488.440   1
   2   3 -10 11034.6 395.200   1
  -2  -3  10 9784.96 288.680   1
  -2  -3 -10 9491.94 371.650   1
  -2   3  10 10143.1 257.780   1
   1  -7  -8 1723.80 438.170   1
  -1  -7  -8 1585.67 284.840   1
   1  -7   8 2204.04 227.030   1
   1   7  -8 2557.21 347.720   1
  -1  -7   8 2234.00 454.800   1
  -1   7  -8 2057.49 122.750   1
  -5  -6  -3 1172.62 158.750   1
   5  -6  -3 734.540 144.450   1
   5   6  -3 924.060 245.830   1
   5   6   3 1178.93 208.560   1
  -5  -6   3 967.630 125.280   1
   4   8  -2 3307.69 315.150   1
  -4  -8  -2 3803.76 524.030   1
   4  -8  -2 3534.68 487.800   1
  -4  -8   2 3146.78 361.760   1
   4  -8   2 3705.31 261.000   1
   4   8   2 4003.12 577.380   1
   0  -1 -11 1940.54 290.150   1
   0   1 -11 2555.53 401.190   1
   6  -4   0 297.250 64.2300   1
   6   4   0 441.950 76.5600   1
  -6  -4   0 624.220 117.030   1
  -5   1  -7 17071.1 707.450   1
  -5  -1  -7 17230.0 440.790   1
  -5  -1   7 17789.9 291.750   1
  -4   6  -6 11290.8 343.990   1
   4   6  -6 11512.4 614.550   1
  -4  -6   6 11664.1 285.490   1
  -4  -6  -6 11375.8 357.310   1
   4  -6  -6 12395.2 255.100   1
  -3  -8  -5 3131.27 423.150   1
   3  -8  -5 3196.49 372.050   1
   3   8  -5 2755.08 210.240   1
  -3  -8   5 2937.69 399.040   1
  -6  -4   1 8121.93 246.780   1
  -6  -4  -1 8438.50 268.700   1
   6  -4   1 7538.26 115.110   1
   6   4   1 7830.22 245.340   1
   6   4  -1 6608.71 584.070   1
   6  -4   1 7661.74 217.840   1
   4  -5  -7 1606.16 289.870   1
  -4  -5   7 1603.63 162.800   1
   4   5  -7 2169.73 228.050   1
  -4  -5  -7 1643.31 375.070   1
  -4   5  -7 2496.10 288.570   1
  -2 -10   0 13805.4 368.210   1
   2  10   0 14327.8 377.080   1
   2 -10   0 13096.4 338.930   1
  -6   3  -3 1017.57 193.960   1
  -6  -3  -3 853.690 184.700   1
  -6  -3   3 902.590 125.210   1
   6   3   3 854.640 151.310   1
   6  -3   3 737.480 110.810   1
   6   3  -3 1124.85 205.010   1
  -1   8  -7 778.590 98.1800   1
  -1  -8  -7 919.600 205.930   1
   1  -8  -7 890.760 168.500   1
   1  -8   7 872.950 131.300   1
  -1  -8   7 1057.42 168.980   1
   1   8  -7 894.390 180.920   1
  -1 -10   3 3748.45 513.310   1
   1 -10  -3 4174.25 378.430   1
   1  10  -3 3329.81 319.570   1
   1 -10   3 3934.57 366.170   1
  -1 -10  -3 4821.08 641.520   1
  -1   0 -11 588.140 237.180   1
   1   0 -11 689.130 161.240   1
  -1   6  -9 13716.8 353.110   1
   1  -6  -9 14729.5 525.740   1
  -1  -6  -9 14071.5 384.590   1
  -1   6  -9 14376.5 276.550   1
   1   6  -9 14488.5 296.750   1
  -1  -6   9 14775.0 388.340   1
  -2 -10   1 4087.68 566.290   1
  -2 -10  -1 4284.94 542.470   1
   2 -10  -1 4225.24 294.290   1
   2 -10   1 4513.02 475.810   1
   2  10  -1 4285.12 449.920   1
   6   2   4 1337.41 228.730   1
  -6  -2  -4 1341.14 215.560   1
  -6   2  -4 1378.58 283.070   1
   6   2  -4 1926.32 276.280   1
   3   4  -9 2962.42 440.880   1
  -3  -4  -9 2450.53 531.100   1
  -3   4  -9 3208.01 560.000   1
   3  -4  -9 3037.78 360.680   1
   1   1 -11 3741.46 459.620   1
  -1   1 -11 3609.39 534.950   1
   1  -1 -11 4073.87 400.770   1
  -1  -1 -11 4831.92 682.410   1
   5  -5  -5 1286.72 94.0700   1
  -5   5  -5 1311.35 336.380   1
   5   5  -5 1748.48 412.080   1
  -5  -5   5 1923.34 239.250   1
  -5  -5  -5 1353.68 393.800   1
   0   2 -11 9356.99 1391.20   1
   0  -2 -11 8996.88 425.520   1
  -3  -9   3 1065.71 198.970   1
  -3  -9  -3 489.610 109.910   1
   3   9  -3 484.660 128.240   1
   3  -9   3 794.170 101.350   1
   3  -9   3 854.880 113.670   1
   3  -9  -3 771.210 143.140   1
  -5  -2  -7 9385.98 350.270   1
  -5  -2   7 10121.9 238.870   1
   5   2  -7 9783.79 304.420   1
  -5   2  -7 8471.74 497.190   1
  -3   0 -10 531.220 154.580   1
  -3   0  10 372.380 89.0900   1
  -4  -7  -5 14347.5 396.190   1
   4  -7  -5 14472.6 315.080   1
   4   7  -5 13131.1 296.930   1
  -4  -7   5 13668.8 312.800   1
   6   4  -2 4044.41 374.910   1
   6  -4   2 4344.13 188.900   1
  -6  -4   2 4658.87 365.120   1
   6   4   2 4471.68 586.280   1
  -5   4  -6 5159.09 775.130   1
   5  -4  -6 4456.00 90.5800   1
  -5  -4  -6 5177.81 937.900   1
  -5  -4   6 4826.53 418.350   1
   5   4  -6 5028.28 191.410   1
   0   9  -6 32483.5 649.480   1
   0  -9   6 34700.9 1048.04   1
   0  -9  -6 31329.2 640.720   1
   0  -9   6 32258.3 588.010   1
  -4  -8  -3 1042.95 193.080   1
   4  -8  -3 1114.00 154.530   1
  -4  -8   3 1422.14 192.420   1
   4  -8   3 1208.55 122.210   1
   4   8  -3 1072.84 202.460   1
   2   9  -5 1088.25 209.050   1
   2  -9   5 1318.48 177.500   1
   2  -9   5 1253.51 159.930   1
  -2  -9   5 1397.80 201.880   1
   2  -9  -5 1618.97 251.280   1
  -2  -9  -5 1618.12 349.620   1
   3   1 -10 10770.5 592.410   1
  -3  -1  10 9652.96 474.540   1
  -3  -1 -10 10146.1 938.050   1
  -3   1 -10 10320.4 1051.60   1
  -3   1  10 9949.92 542.530   1
   3  -1 -10 9498.81 591.950   1
   5  -7   0 432.890 88.6700   1
   5   7   0 445.470 104.990   1
  -5  -7   0 273.190 75.7700   1
  -4   0  -9 5413.66 744.380   1
   4   0  -9 4313.93 560.180   1
  -2 -10  -2 7221.86 317.070   1
  -2 -10   2 7848.96 718.540   1
   2 -10   2 6932.09 646.460   1
   2  10  -2 6179.17 568.060   1
   2 -10  -2 6783.77 291.800   1
   0 -10   4 1641.88 223.380   1
   0 -10  -4 2612.22 403.970   1
   0  10  -4 1938.94 260.340   1
   0   5 -10 4472.30 641.770   1
   0  -5 -10 2733.81 611.530   1
   0  -5  10 3499.00 381.130   1
   0   5 -10 2975.25 142.110   1
   5  -7   1 684.790 99.3300   1
   5   7   1 536.690 149.970   1
   5   7  -1 590.050 207.450   1
  -5  -7  -1 956.940 245.670   1
   5  -7  -1 619.480 83.8100   1
  -5  -7   1 697.550 130.510   1
   4   4  -8 7012.49 557.620   1
  -4  -4  -8 7377.95 351.980   1
   4  -4  -8 7466.34 573.570   1
  -4   4  -8 7330.45 676.560   1
   1   2 -11 31143.3 981.190   1
  -1   2 -11 33556.3 803.760   1
   1  -2 -11 32300.5 631.320   1
  -1  -2 -11 32140.1 692.270   1
  -1  -2  11 31733.0 657.640   1
   4   1  -9 4610.69 552.010   1
  -4  -1  -9 4595.17 735.000   1
  -4   1  -9 3748.50 952.270   1
   4  -1  -9 3801.16 575.290   1
   5   6  -4 6028.44 275.020   1
  -5  -6  -4 5785.33 282.680   1
   5  -6  -4 5202.35 123.900   1
  -5  -6   4 5408.69 348.670   1
  -6   0  -5 25036.2 474.510   1
   6   0  -5 25480.8 732.050   1
   1  -9   6 933.500 165.570   1
  -1   9  -6 1018.27 113.660   1
   1  -9  -6 921.820 224.130   1
   1   9  -6 950.760 157.930   1
  -1  -9  -6 1112.56 227.610   1
   1  -9   6 1325.97 161.780   1
  -1  -9   6 1363.33 195.050   1
  -2  -4 -10 8544.80 1128.50   1
   2  -4 -10 8101.96 318.400   1
  -2   4 -10 7970.73 796.440   1
   2   4 -10 7537.96 286.830   1
  -2  -4  10 7900.58 298.100   1
   3   7  -7 3305.25 389.200   1
  -3  -7   7 3025.43 419.590   1
  -3  -7  -7 3898.52 725.750   1
   3  -7  -7 3150.00 328.820   1
  -3  -6  -8 9654.62 365.130   1
   3   6  -8 10115.1 369.380   1
   3  -6  -8 10250.5 567.780   1
   2   7  -8 33390.8 448.340   1
  -2  -7  -8 35218.0 1157.10   1
  -6   3  -4 4358.19 430.370   1
  -6  -3  -4 3206.96 562.800   1
  -6  -3   4 4117.64 126.900   1
   6   3   4 3312.43 270.720   1
   6   3  -4 3917.56 296.150   1
  -6   1  -5 6075.10 511.310   1
  -6  -1   5 5780.01 113.090   1
  -6  -1  -5 6115.29 404.830   1
   3   2 -10 4414.41 618.690   1
  -3   2 -10 4435.45 570.630   1
   3  -2 -10 4258.80 665.100   1
  -3  -2 -10 3846.79 857.390   1
  -3  -2  10 4483.51 246.400   1
  -3   2  10 3762.49 272.630   1
   1 -10   4 15556.0 338.320   1
  -1 -10  -4 14630.5 598.220   1
   1 -10  -4 14870.3 458.460   1
   1  10  -4 15233.8 294.470   1
  -1 -10   4 16467.8 382.630   1
  -1  -5  10 4819.92 573.360   1
  -1  -5 -10 4175.69 697.140   1
   1  -5 -10 4587.75 717.830   1
   1   5 -10 4540.58 150.610   1
  -1   5 -10 5090.11 869.450   1
  -1   5 -10 4126.11 262.380   1
   1   5 -10 5520.87 778.580   1
   0  -3 -11 8443.20 757.750   1
   0   3 -11 9646.84 371.130   1
   6   4  -3 302.730 82.2400   1
  -6  -4  -3 483.120 147.820   1
   6   4   3 208.960 46.5500   1
  -6  -4   3 372.180 104.700   1
   6  -4   3 170.730 36.2300   1
   5  -7  -2 14501.1 286.670   1
   5  -7   2 14966.9 259.810   1
   5   7   2 14050.9 296.070   1
   5   7  -2 14294.3 312.700   1
  -5  -7  -2 14043.0 378.250   1
  -5  -3   7 12035.5 293.600   1
  -5  -3  -7 11704.2 389.000   1
  -5   3  -7 13061.0 1079.49   1
   5  -3  -7 12554.8 200.120   1
  -4  -2  -9 1154.82 255.900   1
  -4   2  -9 1435.91 423.390   1
   4  -2  -9 1130.21 181.530   1
   2   8  -7 23146.3 733.720   1
   2  -8   7 23668.2 998.250   1
  -2  -8   7 23698.8 434.590   1
   2  -8  -7 22512.9 1083.53   1
  -2  -8  -7 23635.3 581.330   1
  -6  -5   0 816.310 162.840   1
   6   5   0 720.590 144.430   1
   6  -5   0 541.130 112.610   1
  -2 -10  -3 28916.2 800.410   1
   2 -10  -3 27922.3 457.920   1
  -2 -10   3 28175.5 487.670   1
   2 -10   3 28174.5 486.880   1
   2 -10   3 29051.3 488.520   1
   2  10  -3 28713.3 433.830   1
   2   0 -11 5175.31 659.110   1
  -2   0 -11 4717.29 954.330   1
  -2   0  11 4746.85 373.640   1
  -3  -9  -4 6334.55 976.290   1
   3  -9   4 6223.80 319.950   1
   3   9  -4 6016.18 667.840   1
   3  -9   4 5829.27 237.450   1
  -3  -9   4 6214.37 266.450   1
   3  -9  -4 5974.31 328.380   1
  -2  -6  -9 1744.59 269.310   1
  -2  -6   9 1565.17 325.500   1
   2   6  -9 1714.94 216.010   1
  -2   6  -9 1542.64 126.200   1
   2  -6  -9 1659.93 451.930   1
   6   5   1 1091.94 208.730   1
   6  -5   1 1092.60 110.160   1
  -6  -5  -1 1464.71 341.760   1
   6   5  -1 1429.04 188.900   1
  -6  -5   1 1445.04 226.190   1
   6  -5   1 1215.54 140.880   1
  -3  -8  -6 9876.87 388.740   1
   3   8  -6 10237.6 317.270   1
  -3  -8   6 10293.1 437.260   1
   3  -8  -6 9355.98 799.520   1
  -2  -1 -11 5518.16 887.290   1
   2  -1 -11 5404.16 639.630   1
   2   1 -11 5940.70 520.310   1
  -2  -1  11 6242.17 384.650   1
  -2   1  11 5226.03 379.710   1
  -2   1 -11 5572.56 922.620   1
  -6  -2   5 1572.70 231.870   1
   6   2  -5 2265.53 253.980   1
  -6   2  -5 1567.54 334.460   1
  -6  -2  -5 2020.66 387.050   1
   4   8  -4 4243.69 539.060   1
   4  -8   4 4243.89 311.480   1
  -4  -8   4 5252.90 558.900   1
  -4  -8  -4 4474.55 832.980   1
   4  -8  -4 3861.29 532.880   1
  -1   3 -11 3990.18 607.070   1
   1  -3 -11 3861.71 482.110   1
  -1  -3  11 3502.64 363.540   1
   1   3 -11 3837.24 439.370   1
  -1  -3 -11 3642.01 718.410   1
  -3  -5  -9 340.450 140.810   1
   3  -5  -9 553.110 145.570   1
   3   5  -9 210.630 72.7100   1
  -3   5  -9 596.460 114.830   1
  -3   5  -9 212.760 51.2300   1
   0 -11   0 104.920 111.640   1
   0   8  -8 7513.35 469.800   1
   0  -8  -8 6788.75 382.930   1
   0  -8   8 8267.79 725.060   1
  -4  -6   7 2221.22 201.010   1
  -4  -6  -7 1809.61 248.000   1
   4  -6  -7 1832.35 405.130   1
  -4   6  -7 2440.88 520.760   1
   4   6  -7 2271.91 323.830   1
   0  -7  -9 18583.9 481.570   1
   0  -7   9 18908.2 613.350   1
   0   7  -9 17978.3 376.670   1
   3  -3 -10 13112.2 586.610   1
   3   3 -10 14213.7 506.340   1
  -3   3 -10 13175.0 702.520   1
  -3   3  10 11964.4 408.150   1
  -3  -3 -10 12716.3 565.100   1
   5   7   3 6002.97 217.790   1
   5  -7  -3 5030.48 247.040   1
  -5  -7   3 5369.69 714.750   1
  -5  -7  -3 5745.21 772.130   1
   5  -7   3 6039.85 365.550   1
   5   7  -3 5330.37 531.270   1
   0 -11   1 2678.60 321.510   1
   0 -11  -1 3008.83 295.170   1
  -6  -5   2 207.440 102.220   1
   6  -5   2 65.4900 32.2300   1
   6   5   2 349.950 131.630   1
   6   5  -2 375.280 101.040   1
   6  -5   2 133.390 21.0000   1
  -6  -5  -2 332.090 178.320   1
  -5  -5  -6 6443.71 1021.06   1
   5   5  -6 6374.46 426.050   1
  -5  -5   6 6161.44 636.400   1
  -5   5  -6 6430.35 530.050   1
  -5   0  -8 4016.26 730.340   1
   0 -10  -5 22348.7 757.630   1
   0  10  -5 23595.1 704.370   1
   0 -10   5 23407.9 837.140   1
   4   9   0 2559.91 357.290   1
   4  -9   0 3065.12 433.920   1
  -4  -9   0 2718.23 248.690   1
   4  -9   0 2516.02 251.250   1
  -2  -2  11 1692.11 256.360   1
  -2   2  11 1509.63 210.010   1
  -2  -2 -11 2052.58 311.250   1
   2  -2 -11 1830.14 293.860   1
  -2   2 -11 2270.38 412.250   1
   2   2 -11 2124.46 406.560   1
   4  -7  -6 3409.82 572.010   1
  -4  -7  -6 3612.11 803.010   1
   4   7  -6 4927.72 619.210   1
  -4  -7   6 4267.39 582.370   1
  -4   3  -9 19508.0 952.870   1
  -4  -3  -9 18013.1 937.270   1
   4  -3  -9 18593.7 923.230   1
  -5   1  -8 1598.63 251.550   1
  -5  -1  -8 1772.55 459.250   1
  -5  -6   5 7817.24 597.770   1
   3 -10   0 21484.0 677.240   1
  -3 -10   0 20376.9 690.240   1
   3  10   0 20890.9 667.290   1
   4  -9   1 21334.8 685.230   1
   4  -9  -1 21405.4 668.550   1
  -4  -9  -1 20387.3 739.080   1
   4   9   1 21810.1 711.710   1
   4   9  -1 22206.9 706.120   1
   4  -9   1 21327.7 675.200   1
  -4  -9   1 18269.8 946.880   1
  -2  -9   6 22035.7 859.830   1
  -2  -9  -6 20550.4 715.940   1
   2  -9  -6 20220.9 736.470   1
   2  -9   6 22423.9 1217.01   1
   2   9  -6 22753.9 692.590   1
  -1 -11   0 3184.34 377.280   1
   1 -11   0 2803.00 333.570   1
  -6  -4  -4 1246.28 451.710   1
  -6  -4   4 1602.31 162.030   1
   6   4   4 1504.69 261.920   1
   6   4  -4 1966.92 313.710   1
  -4   5  -8 4095.95 616.500   1
  -4  -5  -8 4512.85 632.720   1
  -4  -5   8 4594.55 545.330   1
   4   5  -8 4219.40 386.470   1
   4  -5  -8 4657.31 440.330   1
   1  -8   8 14995.2 745.650   1
  -1   8  -8 15480.3 477.320   1
  -1  -8  -8 16240.1 593.300   1
   1   8  -8 14758.4 552.760   1
   1  -8  -8 15840.1 593.100   1
  -1  -8   8 14723.3 604.780   1
  -1  -7  -9 3723.13 567.700   1
  -1   7  -9 3644.71 198.700   1
   1   7  -9 3855.90 457.050   1
  -1  -7   9 4114.42 555.530   1
   1  -7   9 3584.25 412.670   1
   1  -7  -9 3876.22 446.260   1
   3  10   1 6115.38 745.330   1
  -3 -10   1 7795.55 921.750   1
  -3 -10  -1 7321.34 386.300   1
   3 -10  -1 7471.05 308.340   1
   3  10  -1 7499.91 849.250   1
   3 -10   1 7707.14 300.080   1
   0  -4 -11 305.310 124.210   1
   0   4 -11 545.520 107.700   1
  -1 -11  -1 240.080 113.330   1
   1 -11  -1 229.170 58.5500   1
  -1 -11   1 100.150 94.2900   1
   1 -11   1 256.230 85.4800   1
   0 -11  -2 327.310 89.5400   1
   0 -11   2 118.350 57.0200   1
   5   4  -7 1945.59 291.640   1
  -5  -4   7 1535.30 204.600   1
  -5  -4  -7 1319.74 306.200   1
   5  -4  -7 1005.73 207.000   1
  -5   4  -7 1939.52 374.040   1
   2 -10  -4 2442.76 264.570   1
  -2 -10   4 2457.04 338.720   1
  -2 -10  -4 2900.27 395.400   1
   2 -10   4 2165.68 261.120   1
   2  10  -4 2070.44 325.380   1
   2 -10   4 2063.73 267.280   1
  -6   3  -5 1469.45 246.770   1
  -6  -3  -5 1294.22 236.140   1
  -6  -3   5 1520.27 261.920   1
   6   3  -5 2001.56 313.760   1
   2  -5 -10 3365.23 444.980   1
  -2   5 -10 3332.77 717.860   1
  -2  -5  10 3192.14 240.040   1
   2   5 -10 2730.30 153.930   1
  -2  -5 -10 3213.28 636.810   1
   0  -9   7 1219.99 261.710   1
   0  -9  -7 1379.60 318.530   1
   0  -9   7 1005.08 174.660   1
   0   9  -7 1122.71 161.090   1
  -1 -10  -5 2980.85 676.240   1
   1 -10  -5 2882.66 368.440   1
  -1 -10   5 2998.93 378.860   1
   1 -10   5 3151.10 452.640   1
   1  10  -5 3169.56 395.320   1
   1 -10   5 3264.26 436.170   1
  -1  10  -5 2768.26 327.550   1
   0  -6 -10 268.890 198.590   1
   0   6 -10 120.720 55.2100   1
   0  -6  10 -0.1500 123.300   1
   0   6 -10 -163.24 144.180   1
  -6   0  -6 9107.24 674.160   1
  -4  -9   2 7510.09 965.650   1
   4  -9  -2 7119.79 395.930   1
  -4  -9  -2 7175.16 1017.99   1
   4   9   2 6854.97 744.580   1
   4  -9   2 7159.76 369.540   1
   4   9  -2 7171.44 499.530   1
   4  -9   2 7535.87 283.680   1
  -5   2  -8 19590.3 1376.59   1
  -5  -2   8 18547.5 592.670   1
   5  -2  -8 19093.5 575.890   1
  -5  -2  -8 20060.0 724.920   1
   6   5   3 1990.09 322.210   1
   6   5  -3 2078.44 346.240   1
  -6  -5   3 1809.77 310.750   1
  -6   1  -6 1435.76 231.020   1
  -6  -1  -6 1465.51 359.610   1
  -6  -1   6 1338.55 167.970   1
   6   1  -6 1631.88 132.550   1
  -3  -9  -5 15356.4 632.120   1
  -3  -9   5 15179.4 534.570   1
   3  -9  -5 15999.1 532.810   1
   3  -9   5 13541.1 701.010   1
   3  -9   5 14165.1 748.070   1
   3   9  -5 14677.7 564.820   1
   1  -4 -11 2662.77 696.980   1
   1   4 -11 3897.58 491.330   1
  -1   4 -11 4095.74 623.730   1
  -1  -4 -11 4046.63 503.250   1
  -1  -4  11 3338.05 474.900   1
   3  10  -2 9104.28 337.480   1
   3 -10   2 9009.15 336.310   1
  -3 -10   2 8828.66 715.400   1
   3 -10   2 9093.67 442.000   1
  -3 -10  -2 8871.01 399.840   1
   3 -10  -2 8788.89 349.750   1
   7   0   0 59.3200 41.0600   1
  -1 -11  -2 561.750 126.440   1
  -1 -11   2 584.350 161.110   1
   1  11  -2 430.520 78.5900   1
   1 -11   2 423.830 94.9500   1
   1 -11  -2 438.840 135.840   1
   1   9  -7 375.550 93.5400   1
  -1   9  -7 265.090 52.2600   1
  -1  -9   7 -18.970 160.900   1
   1  -9  -7 580.530 154.110   1
  -1  -9  -7 332.160 95.0300   1
   1  -9   7 393.990 81.8300   1
  -2   3  11 29090.4 853.400   1
   2   3 -11 27619.1 897.240   1
  -2   3 -11 26915.2 1427.56   1
   2  -3 -11 25793.2 1177.05   1
  -2  -3 -11 26961.3 1483.18   1
  -2  -3  11 27551.8 868.500   1
   4  -8  -5 2766.69 402.130   1
  -4  -8  -5 2339.86 377.540   1
  -4  -8   5 2778.81 255.180   1
   4   8  -5 2802.07 469.630   1
   7   0   1 214.960 42.3900   1
   7   0  -1 256.470 58.0700   1
  -7   0  -1 371.010 74.5900   1
   7  -1   0 531.910 90.0600   1
  -7  -1   0 230.730 57.7100   1
   7   1   0 515.860 106.850   1
  -1   6 -10 132.270 80.2800   1
  -1   6 -10 194.670 116.070   1
   1   6 -10 115.490 54.7100   1
  -1  -6 -10 117.300 157.390   1
   1  -6 -10 128.390 159.370   1
  -1  -6  10 184.560 183.710   1
  -5  -7  -4 6881.14 483.820   1
   5  -7  -4 6929.44 242.610   1
   5   7  -4 7309.77 580.740   1
  -5  -7   4 6100.02 526.410   1
   3   4 -10 177.500 88.5300   1
  -3  -4 -10 -0.6600 187.170   1
   3  -4 -10 187.710 62.3500   1
  -3   4 -10 418.500 151.390   1
   5  -8   0 1096.48 153.920   1
  -5  -8   0 910.420 197.550   1
   5   8   0 931.480 180.300   1
   0   0 -12 14035.9 1034.49   1
   7   1   1 2627.16 329.030   1
   7  -1   1 2452.04 342.120   1
   7   1  -1 2270.24 283.270   1
  -7  -1  -1 1951.18 220.750   1
   7  -1  -1 2266.88 352.200   1
   0 -11   3 2213.21 399.730   1
   0 -11  -3 2510.88 362.270   1
  -6  -6   0 4277.12 631.150   1
   6   6   0 4470.53 407.470   1
  -6   2  -6 4860.83 417.050   1
   6   2  -6 5425.87 372.150   1
  -6  -2  -6 4874.15 442.840   1
  -3   7  -8 7158.34 374.490   1
   3  -7  -8 6803.34 396.640   1
  -3  -7  -8 6695.06 417.160   1
   3   7  -8 7277.15 287.450   1
  -3  -7   8 7113.93 542.210   1
  -5  -8  -1 10536.3 431.750   1
   5  -8   1 12714.2 414.680   1
   5  -8  -1 12027.0 413.540   1
   5   8  -1 11445.2 544.040   1
   5   8   1 10807.8 383.240   1
   0   1 -12 11918.5 954.520   1
   0  -1 -12 11259.3 1155.07   1
   4   4  -9 660.140 133.120   1
  -4  -4  -9 659.260 168.210   1
   4  -4  -9 690.130 205.870   1
  -4   4  -9 682.990 150.170   1
  -6  -6  -1 446.930 148.940   1
  -6  -6   1 642.490 116.440   1
   6  -6   1 341.550 53.8100   1
   6  -6   1 167.880 47.3700   1
   6   6  -1 590.980 108.690   1
   6   6   1 470.880 92.7100   1
  -4  -9  -3 1066.64 170.970   1
   4  -9   3 1443.87 162.420   1
   4  -9  -3 1011.73 173.570   1
  -4  -9   3 1100.70 171.410   1
   4  -9   3 1153.35 168.490   1
   4   9  -3 1120.05 260.880   1
  -7   0  -2 388.120 98.9300   1
   7   0   2 599.860 118.610   1
   7   0  -2 534.090 105.090   1
   4   0 -10 9992.82 417.470   1
  -4   0 -10 9401.98 505.440   1
  -7  -2   0 233.290 101.450   1
   7  -2   0 174.630 42.8400   1
   7   2   0 261.360 51.8900   1
  -5  -3   8 9676.37 511.170   1
   5   3  -8 10215.5 464.100   1
  -5  -3  -8 10309.8 475.100   1
  -5   3  -8 9974.82 496.630   1
   5  -3  -8 9881.79 345.540   1
   3   8  -7 731.220 233.200   1
   3  -8  -7 780.950 229.940   1
  -3  -8   7 838.070 183.640   1
  -3  -8  -7 947.980 219.220   1
  -2 -11   0 13940.0 519.170   1
   2 -11   0 14557.3 738.380   1
   3 -10   3 2673.40 327.790   1
   3  10  -3 3328.63 380.570   1
   3 -10   3 2895.22 420.740   1
  -3 -10   3 2960.29 389.800   1
   3 -10  -3 3054.64 420.000   1
  -3 -10  -3 2863.21 426.840   1
   1   0 -12 2022.80 434.680   1
  -1   0 -12 2143.08 374.640   1
  -3   0  11 748.220 136.410   1
  -3   0 -11 662.270 191.120   1
   3   0 -11 726.840 189.840   1
   7   1  -2 2717.54 214.130   1
   7   1   2 2764.49 247.150   1
  -7   1  -2 2343.67 275.400   1
  -7  -1  -2 2562.27 263.730   1
   7  -1  -2 3117.10 378.690   1
   7  -1   2 2617.26 322.710   1
   2  -8  -8 4531.79 740.060   1
  -2  -8  -8 4713.54 306.240   1
  -2  -8   8 4869.78 630.670   1
   2  -8   8 6232.34 675.540   1
  -2   8  -8 5208.15 183.960   1
   2   8  -8 5049.54 329.160   1
   1  11  -3 16137.1 533.710   1
   1 -11   3 16015.0 586.400   1
  -1 -11   3 15694.0 559.220   1
   1 -11  -3 15582.7 675.170   1
  -6   4  -5 1795.84 238.320   1
  -6  -4  -5 1242.40 257.000   1
   6   4  -5 1546.90 266.180   1
  -6  -4   5 1278.36 182.240   1
  -3  -6  -9 4055.85 611.000   1
  -3   6  -9 3182.34 518.500   1
   3  -6  -9 3183.21 618.840   1
   3   6  -9 3646.15 455.290   1
  -2   7  -9 8466.75 371.780   1
   2  -7  -9 7979.96 366.810   1
  -2  -7  -9 7569.56 891.460   1
   2   7  -9 7955.60 408.780   1
  -2   7  -9 7700.42 378.650   1
   7  -2   1 6375.37 375.790   1
   7   2  -1 6516.99 498.390   1
  -7  -2  -1 5868.42 513.360   1
   7  -2  -1 6784.83 378.030   1
   7   2   1 5952.62 497.510   1
  -7  -2   1 6858.07 238.470   1
   4  -1 -10 2185.05 263.960   1
   4   1 -10 2057.45 385.230   1
  -4   1 -10 1951.16 306.550   1
  -4  -1 -10 2399.62 428.450   1
   0  10  -6 10001.4 355.860   1
   0 -10   6 10704.1 861.900   1
   0 -10  -6 9744.69 457.840   1
  -2 -11   1 6547.97 974.720   1
   2  11  -1 6932.28 722.500   1
   2 -11  -1 6236.04 290.700   1
  -2 -11  -1 6325.20 298.680   1
   2 -11   1 7355.72 909.270   1
  -5  -8   2 1661.45 259.900   1
   5   8  -2 2138.53 352.370   1
   5  -8  -2 1706.29 270.490   1
  -5  -8  -2 2076.81 277.320   1
   5  -8   2 1993.01 283.440   1
   5   8   2 1700.64 324.000   1
  -1   1 -12 7803.22 1384.38   1
   1   1 -12 8893.01 860.910   1
  -1  -1 -12 8440.67 976.930   1
   1  -1 -12 10510.7 1236.04   1
   3   1 -11 2751.90 399.270   1
  -3   1 -11 3327.37 475.860   1
  -3  -1 -11 2984.19 599.880   1
  -3  -1  11 2516.49 457.830   1
  -3   1  11 2146.84 285.030   1
   3  -1 -11 3058.61 500.050   1
   6   5  -4 1496.65 343.990   1
  -6  -5   4 1498.68 270.890   1
   6   5   4 1527.87 274.920   1
  -6  -5  -4 1288.09 405.420   1
  -2 -10   5 11583.0 859.320   1
   2 -10   5 12409.4 532.850   1
   2  10  -5 12108.5 412.980   1
   2 -10   5 12518.0 709.220   1
   0  -2 -12 28512.1 1002.04   1
   0   2 -12 26681.0 1537.26   1
  -6  -6   2 1980.37 363.660   1
  -6  -6  -2 1872.84 464.100   1
   6   6   2 1899.52 396.350   1
   6   6  -2 1966.80 278.630   1
   6  -6   2 1958.28 247.060   1
  -5   6  -6 806.120 176.280   1
   5   6  -6 562.980 130.050   1
  -5  -6   6 780.320 124.870   1
  -5  -6  -6 766.880 153.030   1
   0   5 -11 7422.16 266.140   1
   0  -5 -11 7849.88 467.160   1
   0   5 -11 7794.21 376.220   1
   0  -5  11 7725.17 331.080   1
  -5   5  -7 6213.17 850.340   1
  -5  -5  -7 5627.84 972.870   1
  -5  -5   7 5902.83 321.000   1
   5   5  -7 7198.21 775.350   1
   4  -7  -7 1748.25 171.790   1
   4   7  -7 2132.93 391.260   1
  -4  -7   7 1736.22 222.890   1
  -4  -7  -7 1300.77 267.280   1
   6   3  -6 7275.70 651.020   1
  -6   3  -6 6442.96 611.510   1
  -6  -3   6 6442.29 244.280   1
  -6  -3  -6 5467.81 1114.19   1
   7   2   2 4294.82 530.760   1
   7  -2   2 4507.87 292.000   1
   7   2  -2 4500.53 494.410   1
   7  -2  -2 4979.14 273.150   1
  -7  -2  -2 3679.12 531.510   1
  -2  -4  11 748.010 149.770   1
   2   4 -11 872.570 171.670   1
   2  -4 -11 405.360 76.0300   1
  -2   4 -11 1046.29 284.780   1
  -2  -4 -11 509.700 152.720   1
   4  -6  -8 4438.44 376.940   1
  -4  -6  -8 3808.02 788.760   1
  -4  -6   8 3795.47 334.730   1
   4   6  -8 4156.47 371.010   1
   1 -10   6 5104.63 396.380   1
  -1 -10   6 5437.54 580.850   1
  -1 -10  -6 5644.83 302.430   1
   1 -10   6 5264.79 403.880   1
   1  10  -6 6067.45 463.120   1
  -1  10  -6 5106.73 386.470   1
  -4   2 -10 5047.83 879.540   1
  -4  -2 -10 5106.01 337.950   1
   4  -2 -10 4563.25 540.790   1
   2 -11   2 1257.04 192.920   1
  -2 -11  -2 1094.59 229.130   1
   2 -11  -2 1017.74 193.340   1
  -2 -11   2 1069.53 220.230   1
   2  11  -2 809.090 148.580   1
   7   0   3 715.280 158.980   1
  -7   0  -3 1216.38 192.970   1
   7   0  -3 932.950 175.960   1
  -2   9  -7 1100.77 138.100   1
  -2  -9   7 1131.87 236.330   1
  -2  -9  -7 1152.05 265.080   1
   2  -9  -7 1031.09 176.480   1
   2   9  -7 1109.97 220.580   1
   2  -9   7 1580.26 193.000   1
   0 -11  -4 480.990 142.180   1
   0 -11   4 351.190 77.4700   1
   0  11  -4 246.930 70.5400   1
   1   2 -12 24856.6 872.460   1
  -1   2 -12 25065.2 878.400   1
   1  -2 -12 25807.8 895.530   1
  -1  -2 -12 23639.3 858.990   1
  -1  -2  12 25752.7 797.460   1
   3  -2 -11 5954.32 333.490   1
  -3  -2 -11 6933.35 1128.06   1
  -3  -2  11 5263.13 662.490   1
   3   2 -11 5834.21 432.690   1
  -3   2 -11 6334.06 986.050   1
  -3   2  11 5971.12 450.440   1
  -2  -6  10 16191.9 567.120   1
   2   6 -10 16343.4 818.180   1
  -2   6 -10 14656.7 424.020   1
  -2  -6 -10 16297.9 689.930   1
   2  -6 -10 15156.4 1185.54   1
  -2   6 -10 17561.4 807.790   1
  -1  -5 -11 583.830 144.170   1
  -1   5 -11 461.590 191.160   1
   1   5 -11 729.970 157.920   1
  -1   5 -11 383.210 79.2400   1
   1  -5 -11 265.650 110.770   1
  -1  -5  11 675.220 135.040   1
   1   5 -11 528.580 115.300   1
   7  -3   0 99.2100 39.8800   1
  -7  -3   0 99.0600 80.5400   1
   7   3   0 72.7800 42.8700   1
   7   1  -3 651.770 172.920   1
   7  -1  -3 752.300 163.030   1
   7  -1   3 464.500 94.4000   1
   7   1   3 800.630 139.430   1
  -7  -1  -3 671.780 228.840   1
  -7   1  -3 542.390 107.430   1
  -5  -7  -5 17470.4 890.040   1
  -5  -7   5 19136.0 825.950   1
   5   7  -5 19647.4 630.490   1
   0  -8  -9 3428.52 703.930   1
   0   8  -9 4600.29 185.200   1
   0  -8   9 4867.72 597.030   1
   3  -9  -6 6547.70 829.420   1
   3  -9   6 8253.51 792.480   1
  -3  -9   6 7740.48 549.510   1
  -3  -9  -6 7975.22 383.200   1
   3   9  -6 7818.92 303.140   1
   4  -9  -4 2729.98 438.430   1
   4  -9   4 2975.85 384.970   1
   4   9  -4 3317.10 560.620   1
  -4  -9  -4 3467.50 479.500   1
  -4  -9   4 2664.84 271.620   1
   5  -8   3 10460.1 360.120   1
   5   8   3 9988.15 367.590   1
   5   8  -3 9999.25 363.270   1
   5  -8  -3 10020.4 325.200   1
  -5  -8  -3 8726.87 651.610   1
  -5  -8   3 10038.7 394.210   1
  -7  -3   1 822.980 220.950   1
   7  -3   1 1179.75 126.280   1
   7  -3  -1 1165.53 153.990   1
   7   3  -1 1233.26 235.840   1
   7   3   1 937.350 153.580   1
  -7  -3  -1 785.240 191.070   1
  -6   0  -7 1389.29 285.640   1
  -5   0  -9 7810.25 1310.03   1
  -6  -6  -3 1182.58 262.440   1
   6   6  -3 1170.25 271.020   1
   6   6   3 1314.34 265.210   1
  -6  -6   3 1435.76 258.310   1
  -3 -10   4 13630.7 583.410   1
   3 -10  -4 12899.4 463.750   1
  -3 -10  -4 13131.2 550.250   1
   3  10  -4 12584.7 431.410   1
   3 -10   4 13190.7 555.830   1
   3 -10   4 13074.8 455.920   1
   4   8  -6 4109.78 211.950   1
  -4  -8   6 4538.58 559.360   1
   4  -8  -6 4260.07 270.550   1
  -4  -8  -6 4130.19 771.620   1
   3  -5 -10 3205.04 734.150   1
  -3   5 -10 2291.44 375.520   1
  -3  -5 -10 2308.26 392.830   1
   0  -3 -12 38448.9 1237.28   1
   0   3 -12 41098.4 1435.28   1
  -1 -11  -4 276.630 119.630   1
   1 -11  -4 93.1200 102.800   1
  -1 -11   4 267.060 99.9500   1
   1 -11   4 113.230 95.9200   1
   1  11  -4 -2.8600 78.8400   1
  -5  -4  -8 754.850 141.100   1
   5   4  -8 457.640 178.900   1
  -5   4  -8 522.690 102.970   1
  -5  -4   8 364.530 102.400   1
   6   1  -7 1057.36 189.600   1
  -6  -1  -7 1254.35 187.230   1
  -6   1  -7 1021.35 212.950   1
  -6  -1   7 650.310 103.820   1
   0  -9  -8 1301.75 185.290   1
   0  -9   8 983.170 164.080   1
   0   9  -8 1078.00 189.040   1
  -5  -1  -9 2550.84 400.780   1
  -5   1  -9 2079.09 292.670   1
   5  -1  -9 2379.58 203.800   1
   0  -7 -10 23539.0 892.460   1
   0   7 -10 23859.3 701.820   1
   0  -7  10 23554.5 755.800   1
   4  -5  -9 460.150 127.240   1
  -4  -5  -9 330.440 157.170   1
  -4   5  -9 523.570 160.120   1
   4   5  -9 371.760 100.080   1
   1  -8  -9 2724.90 479.080   1
  -1  -8  -9 2242.93 574.820   1
  -1   8  -9 2254.08 282.590   1
   1   8  -9 2764.57 312.360   1
  -1  -8   9 2745.09 354.970   1
   1  -8   9 2845.19 267.310   1
   7   2  -3 344.670 117.070   1
   7  -2   3 227.910 53.1000   1
   7   2   3 292.560 86.3100   1
  -7  -2  -3 72.3100 115.370   1
  -7   2  -3 230.010 80.4300   1
   2   0 -12 3578.10 510.810   1
  -2   0 -12 3068.91 504.070   1
  -2   0  12 3285.17 359.580   1
   2  11  -3 5027.16 434.270   1
  -2 -11  -3 4777.25 795.410   1
   2 -11  -3 3922.99 470.940   1
  -2 -11   3 5312.50 711.470   1
   2 -11   3 5124.43 789.480   1
   7   3   2 235.290 70.3100   1
  -7  -3  -2 212.980 141.920   1
  -7  -3   2 257.870 84.9200   1
   7  -3   2 317.710 55.2200   1
   7   3  -2 554.110 112.180   1
   7  -3  -2 399.540 89.5200   1
  -4   3 -10 177.450 88.2100   1
  -4  -3 -10 121.060 100.930   1
   4  -3 -10 211.940 109.030   1
  -2  -1  12 682.740 114.990   1
   2   1 -12 1287.00 247.880   1
  -2   1  12 635.890 114.120   1
   2  -1 -12 613.090 185.410   1
  -2   1 -12 1199.80 218.880   1
  -2  -1 -12 644.550 140.230   1
  -1  -3  12 7642.32 372.730   1
  -1  -3 -12 8037.56 779.760   1
   1   3 -12 8202.72 771.400   1
  -1   3 -12 8608.75 1039.16   1
   1  -3 -12 9067.02 1075.15   1
  -3   3  11 1254.34 200.070   1
  -3   3 -11 2396.45 438.320   1
   3   3 -11 1900.99 333.250   1
   3  -3 -11 1609.60 356.820   1
  -3  -3 -11 1500.90 490.230   1
   6   5  -5 2488.48 227.910   1
  -6  -5  -5 1901.42 488.380   1
  -6  -5   5 2241.95 352.360   1
  -6   5  -5 2119.16 442.840   1
   1  -9  -8 912.620 198.700   1
   1   9  -8 862.320 168.790   1
  -1   9  -8 810.150 113.110   1
  -1  -9   8 751.540 162.650   1
   1  -9   8 776.040 149.960   1
   1  -7 -10 9992.35 1289.93   1
  -1  -7 -10 9132.33 409.360   1
  -1   7 -10 10101.9 437.770   1
  -1  -7  10 10355.2 472.940   1
   1   7 -10 9258.35 341.210   1
  -1   7 -10 9879.01 321.850   1
   1  -7  10 9203.16 584.420   1
  -6  -2   7 1158.12 165.540   1
  -6  -2  -7 1467.32 223.380   1
  -6   2  -7 1434.16 265.990   1
  -5   2  -9 20005.8 894.220   1
  -5  -2  -9 22055.3 778.640   1
   5  -2  -9 20347.7 695.310   1
   7   0   4 219.040 59.8800   1
   7   0  -4 102.030 77.5700   1
  -7   0  -4 376.580 148.940   1
   4  10   0 3092.93 367.370   1
  -4 -10   0 2719.71 541.890   1
   4 -10   0 2715.45 388.660   1
   6   4  -6 1738.12 239.130   1
  -6  -4   6 947.020 178.880   1
  -6  -4  -6 1133.82 157.150   1
  -6   4  -6 1245.77 254.480   1
   6   7   0 1786.17 285.020   1
  -6  -7   0 1723.20 293.660   1
   7   1  -4 923.590 159.200   1
   7   1   4 725.390 166.420   1
  -7   1  -4 544.080 188.950   1
  -7  -1  -4 489.590 112.790   1
   7  -1   4 565.750 152.720   1
   4 -10  -1 8122.43 538.800   1
   4 -10   1 7817.10 661.950   1
   4  10   1 8997.17 995.010   1
  -4 -10   1 8169.40 965.460   1
   4  10  -1 10100.8 769.450   1
   4 -10   1 8197.33 538.670   1
  -4 -10  -1 8633.21 857.630   1
  -2 -10  -6 19558.3 671.040   1
  -2 -10   6 18052.0 613.320   1
   2 -10   6 18068.3 860.490   1
   2  10  -6 18981.9 602.760   1
   2 -10   6 18179.3 834.760   1
   2 -10  -6 19290.7 642.830   1
   7   4   0 271.480 103.980   1
   7  -4   0 285.690 48.9700   1
  -7  -4   0 364.470 112.500   1
  -5  -8   4 3329.32 500.800   1
  -5  -8  -4 2928.53 549.850   1
   5  -8   4 2784.23 345.980   1
   5   8  -4 3791.97 647.280   1
   2   2 -12 6643.60 757.390   1
  -2   2 -12 5816.02 883.310   1
   2  -2 -12 7532.91 773.920   1
  -2  -2 -12 5762.85 1047.70   1
  -2  -2  12 7176.67 795.900   1
  -2   2  12 6348.78 514.880   1
  -6  -7  -1 2818.64 360.600   1
   6   7  -1 3345.97 513.090   1
  -6  -7   1 2770.28 545.740   1
   6   7   1 3008.10 331.020   1
   0 -11   5 3821.73 423.490   1
   0  11  -5 4043.76 401.700   1
   0 -11  -5 4304.75 656.760   1
   2   5 -11 2632.84 505.810   1
  -2  -5  11 2714.19 629.300   1
  -2   5 -11 3776.70 588.550   1
   2  -5 -11 3132.68 724.970   1
  -2  -5 -11 3277.02 583.260   1
  -2   5 -11 3248.01 127.300   1
   6   6   4 13138.1 497.730   1
   6   6  -4 13790.2 500.570   1
  -6  -6   4 12151.1 676.740   1
   0 -10   7 199.930 83.1200   1
   0 -10   7 237.970 107.910   1
   0 -10  -7 295.430 174.270   1
   0  10  -7 59.3000 42.9500   1
   7   4   1 1312.95 238.100   1
   7   4  -1 1309.36 266.460   1
   7  -4   1 824.830 161.500   1
  -7  -4  -1 864.870 190.080   1
   7  -4  -1 1110.48 120.780   1
  -7  -4   1 896.670 237.040   1
   0 -12   0 4514.78 523.150   1
   7   3   3 273.150 66.8800   1
  -7  -3  -3 56.7200 112.970   1
   7  -3  -3 223.670 92.8900   1
   7   3  -3 196.440 68.2100   1
   0  -6  11 4659.61 484.360   1
   0   6 -11 5734.56 619.260   1
   0  -6 -11 3704.04 926.720   1
   0   6 -11 4286.22 177.350   1
  -3 -11   0 397.810 126.900   1
   3 -11   0 138.580 102.760   1
   3  11   0 208.990 101.790   1
  -3  -8   8 2725.22 564.810   1
   3   8  -8 3539.84 392.540   1
   3  -8  -8 2410.97 570.130   1
  -3  -8  -8 2759.29 392.280   1
  -5  -6   7 104.940 75.3500   1
  -5  -6  -7 200.730 75.9300   1
  -5   6  -7 386.390 103.400   1
  -3  -7   9 5697.75 659.290   1
   3  -7  -9 5357.19 319.160   1
  -3   7  -9 5382.23 750.430   1
   3   7  -9 5724.27 568.760   1
  -3  -7  -9 5708.72 949.040   1
   0   4 -12 26010.7 943.400   1
   0  -4 -12 24088.0 871.060   1
   4  -9  -5 706.350 146.400   1
  -4  -9  -5 1011.69 198.260   1
  -4  -9   5 690.850 180.430   1
   4   9  -5 967.570 192.700   1
   4  -9   5 900.390 130.850   1
   0 -12  -1 1410.82 284.150   1
   0 -12   1 1576.39 302.140   1
   4  10   2 468.660 99.5900   1
   4 -10   2 392.310 104.320   1
  -4 -10   2 887.480 171.770   1
  -4 -10  -2 147.710 96.6700   1
   4  10  -2 680.930 142.580   1
   4 -10   2 655.050 133.970   1
   4 -10  -2 493.870 132.360   1
  -3 -11  -1 7540.56 811.940   1
   3  11  -1 6994.44 306.330   1
   3 -11   1 6784.00 826.620   1
  -3 -11   1 5209.37 981.950   1
   3 -11  -1 5857.36 787.710   1
   7  -2  -4 429.870 192.510   1
  -7   2  -4 316.610 77.5700   1
   7   2  -4 471.220 71.9200   1
  -7  -2  -4 474.460 169.810   1
   7   2   4 465.650 105.690   1
   2 -11   4 -76.320 97.7200   1
   2  11  -4 136.910 44.8600   1
   2 -11   4 183.180 90.1300   1
  -2 -11   4 183.800 101.000   1
   2 -11  -4 98.2700 65.2800   1
  -2 -11  -4 -23.230 135.690   1
  -3 -10   5 4238.77 512.780   1
   3 -10  -5 3639.39 493.840   1
  -3 -10  -5 3084.09 634.910   1
   3 -10   5 4396.12 460.860   1
   3  10  -5 3585.81 505.090   1
   3 -10   5 3750.34 493.360   1
   5   9   0 5520.68 511.910   1
   5  -9   0 4996.36 619.710   1
  -5  -9   0 6006.72 948.870   1
   6  -7   2 10116.4 364.340   1
  -6  -7  -2 10599.9 425.160   1
   6   7   2 9127.90 676.340   1
  -6  -7   2 10464.3 401.720   1
   6   7  -2 10276.3 557.710   1
   1 -11   5 810.020 154.240   1
  -1 -11  -5 537.550 159.610   1
   1 -11  -5 774.350 197.670   1
  -1 -11   5 993.880 136.150   1
   1  11  -5 763.260 145.790   1
  -5  -7  -6 2831.35 444.370   1
   5   7  -6 2794.08 373.660   1
  -5  -7   6 3033.98 359.070   1
  -6   3  -7 9788.59 825.520   1
   6   3  -7 9366.94 689.100   1
  -6  -3   7 8236.83 446.860   1
  -6  -3  -7 8809.76 639.720   1
   5   3  -9 1948.74 288.600   1
  -5  -3   9 1963.88 265.940   1
  -5   3  -9 1961.16 251.720   1
  -5  -3  -9 2053.92 258.890   1
  -1  10  -7 1788.19 227.080   1
   1  10  -7 2066.80 287.110   1
   1 -10   7 2295.30 232.200   1
   1 -10  -7 2035.85 367.470   1
  -1 -10  -7 2186.37 336.660   1
  -1 -10   7 2243.18 306.370   1
   1 -10   7 2389.34 317.870   1
  -1 -12   0 621.390 182.430   1
   1 -12   0 834.440 169.590   1
   7   4   2 3218.18 312.320   1
   7  -4  -2 2924.09 344.520   1
  -7  -4   2 2024.48 482.750   1
  -7  -4  -2 2865.82 431.830   1
   7   4  -2 3044.93 451.610   1
   5  -9   1 15707.2 641.850   1
   2   8  -9 701.730 173.430   1
  -2  -8  -9 502.750 154.890   1
   2  -8  -9 630.520 161.590   1
   2  -8   9 397.850 80.1700   1
  -1  -6 -11 11783.0 587.780   1
   1   6 -11 11100.6 423.030   1
  -1   6 -11 12334.9 428.550   1
  -1  -6  11 12296.7 526.870   1
   1  -6 -11 11601.1 589.730   1
  -4   4 -10 5891.57 940.320   1
   4  -4 -10 5466.83 447.820   1
  -4  -4 -10 7311.98 482.740   1
   4   4 -10 6482.52 315.840   1
  -5   5  -8 491.770 115.590   1
  -5  -5  -8 833.780 184.870   1
  -5  -5   8 524.430 85.3900   1
   5   5  -8 688.920 109.000   1
   1   4 -12 1496.29 189.660   1
  -1   4 -12 1539.58 266.640   1
   1  -4 -12 1301.62 231.460   1
  -1  -4 -12 1119.20 185.240   1
  -1  -4  12 1629.65 217.430   1
   1 -12  -1 4713.80 564.260   1
  -1 -12  -1 5042.36 600.590   1
   1 -12   1 5312.48 310.510   1
  -1 -12   1 4943.66 601.390   1
   0 -12   2 6838.38 814.010   1
   0 -12  -2 5817.31 351.180   1
  -3   4  11 2481.30 303.370   1
  -3  -4 -11 2855.85 313.820   1
   3  -4 -11 4111.77 597.270   1
  -3   4 -11 4216.15 714.340   1
   4  -7  -8 3742.87 560.680   1
  -4   7  -8 4574.41 435.770   1
  -4  -7  -8 4046.48 386.530   1
  -4  -7   8 4703.20 512.860   1
   4   7  -8 4832.74 763.470   1
  -3 -11  -2 1173.83 218.530   1
  -3 -11   2 1419.04 289.120   1
   3 -11   2 1212.49 175.840   1
   3  11  -2 1182.60 219.720   1
   3 -11  -2 964.820 160.310   1
   3  -9  -7 972.000 241.210   1
   3  -9   7 1456.56 165.990   1
   3   9  -7 1273.07 260.390   1
  -3  -9   7 1218.53 349.320   1
  -3  -9  -7 1492.72 266.850   1
   2  -3 -12 6441.67 942.470   1
   2   3 -12 6916.30 494.500   1
  -2   3 -12 7317.39 1067.83   1
  -2   3  12 6738.31 494.820   1
  -2  -3  12 6833.85 615.040   1
  -2  -3 -12 7062.32 1289.16   1
   2   9  -8 200.130 88.6700   1
   2  -9   8 371.380 134.580   1
  -2  -9   8 352.160 160.620   1
  -2  -9  -8 192.950 84.4200   1
   2  -9  -8 354.270 121.380   1
  -3  -6 -10 2507.09 404.690   1
   3  -6 -10 3127.54 287.070   1
  -3   6 -10 2304.08 346.150   1
   3   6 -10 2190.73 390.470   1
   2   7 -10 11413.4 429.790   1
  -2   7 -10 10389.0 464.170   1
   2  -7 -10 10817.5 482.720   1
  -2  -7 -10 10880.3 674.760   1
   4   8  -7 13079.9 495.530   1
  -4  -8   7 12290.0 590.490   1
  -4  -8  -7 12268.5 584.400   1
   4  -8  -7 10834.5 424.600   1
   5   9   2 14518.0 1221.92   1
  -5  -9  -2 12670.9 550.590   1
   5  -9  -2 13187.5 691.240   1
   5   9  -2 13838.7 528.850   1
  -5  -9   2 12955.2 557.380   1
   5  -9   2 14540.4 547.380   1
  -7   0  -5 19240.5 1243.89   1
   7   0  -5 19511.5 803.230   1
   4 -10   3 4275.01 604.260   1
   4  10  -3 4869.66 571.760   1
   4 -10   3 4406.12 587.350   1
  -4 -10   3 4318.86 461.150   1
   4 -10  -3 4377.41 642.700   1
  -4 -10  -3 4608.64 534.140   1
  -4   0 -11 813.200 210.910   1
   4   0 -11 288.730 147.430   1
  -4  -6   9 4689.51 734.440   1
  -4   6  -9 4532.28 679.360   1
   4  -6  -9 4620.25 322.560   1
   4   6  -9 5160.81 389.790   1
  -4  -6  -9 4051.71 892.290   1
  -1 -12  -2 378.820 179.760   1
   1 -12  -2 -20.930 113.350   1
   1 -12   2 176.000 128.540   1
  -7   3  -4 1039.86 262.180   1
  -7  -3  -4 1101.85 246.350   1
   7   3   4 1254.72 209.860   1
   7   3  -4 2303.02 311.230   1
   6   7  -3 1611.04 256.180   1
   6   7   3 1358.56 257.830   1
  -6  -7  -3 1071.99 352.980   1
   6  -7   3 1449.86 198.370   1
  -6  -7   3 1591.37 216.840   1
  -7  -1  -5 20955.9 929.360   1
  -7   1  -5 20916.0 889.240   1
   7  -1  -5 19223.8 873.090   1
   7   1  -5 18931.2 852.970   1
   6   5  -6 2333.56 266.460   1
  -6  -5  -6 2323.15 534.270   1
  -6  -5   6 1968.64 283.380   1
  -6   0  -8 2431.19 288.940   1
  -4   1 -11 1814.51 337.600   1
   4  -1 -11 1165.38 245.800   1
  -4  -1 -11 1271.56 393.790   1
  -7  -4  -3 692.850 241.820   1
   7   4  -3 399.380 204.430   1
   7   4   3 483.760 91.6500   1
  -7  -4   3 230.940 56.3000   1
  -5  -8   5 1128.58 240.040   1
  -5  -8  -5 1026.87 182.230   1
   5   8  -5 1349.22 176.840   1
   0   0 -13 180.650 82.9800   1
  -6   1  -8 634.440 155.370   1
  -6  -1  -8 384.240 135.760   1
   6   6  -5 2817.93 530.420   1
  -6  -6   5 2197.32 399.600   1
  -6  -6  -5 1716.04 395.600   1
   7   5   0 870.850 137.680   1
  -7  -5   0 534.950 160.470   1
   7  -5   0 494.130 118.680   1
   0 -12  -3 441.590 116.950   1
   0 -12   3 965.140 218.800   1
  -3   0  12 566.330 115.720   1
  -3   0 -12 502.890 136.000   1
   3   0 -12 851.380 179.450   1
   0   1 -13 2631.37 415.880   1
   0  -1 -13 2159.48 490.600   1
   3 -11  -3 2000.84 276.940   1
   3 -11   3 2583.94 312.570   1
  -3 -11  -3 2596.82 311.600   1
   3  11  -3 2720.74 407.420   1
   3 -11   3 2112.09 269.720   1
  -3 -11   3 2453.26 354.990   1
  -7  -5  -1 993.320 252.650   1
   7   5   1 1222.77 199.280   1
   7  -5  -1 716.250 198.270   1
   7   5  -1 1493.00 209.570   1
  -7  -5   1 960.140 208.160   1
   3   1 -12 2821.71 317.790   1
  -3   1  12 2613.88 366.930   1
  -3  -1  12 2846.06 388.010   1
  -3  -1 -12 2281.46 478.840   1
  -3   1 -12 2719.63 561.380   1
   3  -1 -12 3025.69 597.250   1
  -6   4  -7 3908.23 681.720   1
   6   4  -7 4670.20 562.640   1
  -6  -4   7 3502.61 423.970   1
  -6  -4  -7 3766.88 705.780   1
   0  11  -6 41.7300 48.5500   1
   0 -11  -6 149.630 117.040   1
   0 -11   6 -13.020 110.150   1
   5   4  -9 1182.25 246.620   1
  -5  -4   9 1010.32 201.250   1
  -5  -4  -9 1199.16 207.590   1
  -5   4  -9 1427.84 223.950   1
  -7   2  -5 6754.66 586.580   1
   7   2  -5 7703.50 480.130   1
  -7  -2  -5 7186.50 646.610   1
   0  -8  10 1836.15 276.600   1
   0   8 -10 2125.75 340.930   1
   0  -8 -10 1413.27 206.100   1
   0  -9  -9 728.850 212.210   1
   0   9  -9 649.400 116.500   1
   0  -9   9 779.470 154.290   1
  -4  -2 -11 1542.93 440.710   1
  -4   2 -11 1160.98 226.690   1
   4  -2 -11 1127.41 222.090   1
   4   2 -11 1361.21 213.460   1
   2 -11   5 392.860 116.850   1
   2  11  -5 223.360 80.4900   1
   2 -11   5 265.940 113.230   1
  -2 -11   5 -40.200 125.570   1
   1   0 -13 96.0600 172.250   1
  -1   0 -13 525.770 161.800   1
   0  -5  12 1730.75 244.550   1
   0   5 -12 1207.12 233.280   1
   0  -5 -12 1789.17 258.520   1
   0   5 -12 1806.60 326.340   1
   5   9  -3 6578.58 733.790   1
  -5  -9   3 5324.16 1036.85   1
   5  -9   3 6570.71 461.760   1
   2  10  -7 9205.17 668.600   1
   2 -10  -7 7896.77 423.230   1
   2 -10   7 8086.43 380.880   1
  -2 -10   7 8225.40 1047.51   1
  -2 -10  -7 7158.14 1334.77   1
   2 -10   7 9222.18 876.390   1
  -5   0 -10 547.320 126.110   1
   2 -12   0 1912.61 395.160   1
  -2 -12   0 1563.52 215.120   1
  -6   2  -8 6554.82 560.650   1
   6   2  -8 6704.60 349.590   1
  -6  -2  -8 4780.01 989.190   1
  -6  -2   8 5506.17 262.040   1
  -2   6 -11 7985.36 1134.63   1
   2  -6 -11 7670.47 882.410   1
  -2  -6 -11 6617.15 646.490   1
   2   6 -11 8790.28 373.410   1
  -2  -6  11 7756.09 447.820   1
   1 -12  -3 511.830 157.530   1
   1  12  -3 797.200 157.630   1
  -1 -12  -3 802.430 164.650   1
   1 -12   3 816.600 162.460   1
  -1 -12   3 583.790 133.790   1
   4  -9  -6 1765.31 318.560   1
  -4  -9   6 2311.34 292.020   1
   4   9  -6 2511.99 404.760   1
  -4  -9  -6 1912.55 294.020   1
  -1   1 -13 3798.62 697.210   1
   1   1 -13 3616.05 543.400   1
   1  -1 -13 3391.47 441.990   1
  -1  -1 -13 3603.61 624.540   1
   0  -2 -13 7424.47 1312.86   1
   0   2 -13 8259.08 720.480   1
  -2   4  12 6655.73 566.770   1
  -2  -4 -12 6510.14 1086.65   1
   2  -4 -12 7157.76 673.900   1
  -2   4 -12 7570.50 1024.90   1
   2   4 -12 7489.09 899.890   1
  -2  -4  12 7821.22 970.930   1
   2 -12   1 245.540 91.9700   1
  -2 -12  -1 215.330 109.570   1
   2 -12  -1 219.100 84.5500   1
  -2 -12   1 141.650 104.730   1
  -5  -1 -10 257.910 155.050   1
  -5   1 -10 255.970 163.970   1
   5  -1 -10 246.340 77.8600   1
  -3 -10   6 5234.58 861.160   1
  -3 -10  -6 3856.35 759.880   1
   3 -10  -6 3964.95 595.030   1
   3  10  -6 4998.86 707.530   1
   3 -10   6 5346.83 539.900   1
   3 -10   6 3850.35 627.780   1
   7   5  -2 406.430 112.630   1
   7   5   2 162.740 60.9600   1
  -7  -5   2 535.680 144.250   1
  -7  -5  -2 265.710 111.390   1
   4 -10   4 1580.96 303.680   1
   4 -10   4 1403.45 207.230   1
   4  10  -4 1257.50 239.770   1
   4 -10  -4 994.520 269.430   1
  -4 -10   4 1316.36 214.380   1
   1 -11   6 2715.99 625.420   1
  -1  11  -6 2604.50 298.380   1
   1  11  -6 3430.68 405.590   1
   1 -11   6 3413.28 491.470   1
  -1 -11   6 3083.30 396.160   1
  -1 -11  -6 2668.98 550.570   1
   1 -11  -6 2905.35 286.910   1
  -4  -5 -10 853.100 212.190   1
   4   5 -10 1170.02 239.350   1
  -4   5 -10 877.350 159.170   1
   4  -5 -10 1149.20 203.810   1
   1  -8  10 13718.1 591.430   1
  -1  -8  10 10550.4 516.720   1
   1  -8 -10 11524.3 842.680   1
  -1  -8 -10 10480.4 872.840   1
  -1   8 -10 11879.1 419.850   1
   1   8 -10 11824.5 434.030   1
   1   9  -9 665.200 148.650   1
   1  -9  -9 856.330 208.090   1
  -1   9  -9 658.640 114.170   1
  -1  -9   9 901.560 151.110   1
   1  -9   9 698.580 112.310   1
  -1  -9  -9 599.980 262.930   1
  -3   2 -12 1909.15 360.640   1
   3  -2 -12 2097.88 334.880   1
  -3  -2 -12 1958.67 544.730   1
  -3  -2  12 1910.17 345.430   1
   3   2 -12 2553.29 299.410   1
  -3   2  12 2327.25 308.020   1
   1   5 -12 1640.10 505.630   1
  -1   5 -12 2095.27 400.060   1
  -1   5 -12 1974.52 116.570   1
   1   5 -12 1728.19 387.390   1
  -1  -5 -12 1890.32 447.910   1
  -1  -5  12 2507.19 381.920   1
   1  -5 -12 1846.32 334.240   1
  -3  -5 -11 791.100 212.430   1
  -3   5 -11 1448.24 232.200   1
   3  -5 -11 1008.21 260.800   1
   3   5 -11 373.200 163.770   1
  -6  -7   4 9689.97 619.290   1
   6   7  -4 10986.2 697.470   1
  -6  -7  -4 12559.5 537.020   1
   0   7 -11 737.500 115.880   1
   0  -7  11 867.690 174.530   1
   0  -7 -11 943.920 195.080   1
   0 -10  -8 3715.95 756.200   1
   0 -10   8 4921.69 699.560   1
   0  10  -8 4872.15 536.090   1
   0 -10   8 5545.79 790.830   1
   6   8   0 2416.01 378.740   1
  -6  -8   0 1781.97 311.980   1
   7   4  -4 1954.03 388.440   1
   7   4   4 1509.20 292.200   1
  -7  -4   4 1403.47 261.960   1
  -7  -4  -4 1433.89 360.540   1
  -5  -7   7 2738.86 308.150   1
  -5  -7  -7 2996.22 332.030   1
   5   7  -7 2362.19 448.370   1
  -1  -2 -13 861.160 250.800   1
  -1  -2  13 579.400 113.110   1
   1  -2 -13 640.290 288.060   1
  -1   2 -13 911.590 195.610   1
   1   2 -13 555.000 141.660   1
   2  12  -2 91.6700 51.7700   1
  -2 -12  -2 21.8100 71.7000   1
  -2 -12   2 160.550 108.210   1
   2 -12  -2 192.260 91.8900   1
  -5  -6  -8 463.310 132.610   1
  -5   6  -8 253.570 105.320   1
   5   6  -8 692.870 144.470   1
  -5  -6   8 223.970 133.970   1
   6   8  -1 468.400 118.590   1
   6   8   1 502.120 120.900   1
  -6  -8   1 266.120 132.920   1
  -6  -8  -1 464.880 157.120   1
  -5   2 -10 5839.73 783.930   1
  -5  -2 -10 4360.18 789.590   1
   0 -12  -4 474.210 116.530   1
   0 -12   4 557.170 181.820   1
  -7   3  -5 6748.49 701.160   1
  -7  -3  -5 6170.42 643.400   1
   7   3  -5 7308.73 489.220   1
   3  11  -4 4070.83 596.330   1
  -3 -11  -4 4652.77 444.030   1
   3 -11  -4 3776.18 718.230   1
  -3 -11   4 4348.35 572.170   1
   3 -11   4 3847.03 488.310   1
   3 -11   4 4221.82 498.260   1
   4  -3 -11 265.630 125.880   1
  -4  -3 -11 889.770 266.580   1
  -4   3 -11 813.040 216.350   1
   7   0  -6 683.080 173.460   1
  -7   0  -6 1427.47 185.350   1
  -6   3  -8 584.840 173.730   1
   6   3  -8 817.330 186.300   1
  -6  -3  -8 673.220 169.360   1
  -6  -3   8 740.820 156.910   1
   3   8  -9 5260.02 308.630   1
  -3  -8   9 5753.39 328.870   1
   3  -8  -9 5298.07 432.120   1
  -3  -8  -9 4596.81 1016.32   1
  -1   7 -11 4281.32 183.670   1
   1   7 -11 4502.90 209.680   1
   1  -7 -11 4043.25 826.790   1
  -1  -7  11 4607.81 520.330   1
   1  -7  11 5193.54 490.840   1
  -1   7 -11 4821.86 863.850   1
  -1  -7 -11 4489.83 1043.09   1
  -1  10  -8 1275.32 151.390   1
   1 -10   8 1715.87 280.490   1
  -1 -10   8 1395.90 240.600   1
  -1 -10  -8 1219.04 247.500   1
   1 -10   8 1623.02 216.850   1
   1  10  -8 1313.30 184.880   1
  -7  -5  -3 602.130 250.060   1
  -7  -5   3 578.000 108.640   1
   7   5   3 552.360 123.910   1
   7   5  -3 242.330 80.9600   1
   5   9  -4 2556.35 392.870   1
   5  -9   4 2332.57 325.340   1
  -5  -9   4 2243.48 472.490   1
  -5  -9  -4 1890.99 389.430   1
   0   3 -13 327.590 161.260   1
   0  -3 -13 249.700 233.190   1
  -7   1  -6 21721.2 982.270   1
   7  -1  -6 19776.0 986.370   1
   7   1  -6 19479.6 1107.64   1
  -7  -1  -6 19169.0 840.800   1
  -6  -8  -2 1990.32 475.800   1
   6   8  -2 2595.79 332.680   1
   6   8   2 2604.61 348.750   1
  -6  -8   2 1892.84 355.750   1
   1 -12  -4 2171.20 370.560   1
   1 -12   4 2174.63 291.300   1
  -1 -12   4 2188.16 283.000   1
  -1 -12  -4 1764.27 288.310   1
   1  12  -4 2080.18 293.720   1
  -5  -8   6 2213.73 280.620   1
   5   8  -6 2768.80 346.990   1
  -3  -3  12 2182.27 390.320   1
  -3   3  12 1857.17 271.630   1
  -3  -3 -12 1536.08 296.090   1
   3  -3 -12 2060.89 418.220   1
  -3   3 -12 2560.96 443.010   1
   3   3 -12 2169.11 281.590   1
  -6  -6   6 861.540 185.200   1
   6   6  -6 957.810 152.900   1
  -6  -6  -6 489.060 178.710   1
  -2   0 -13 15567.9 783.680   1
  -2   0  13 16814.7 738.820   1
   2   0 -13 16678.5 806.520   1
   3   9  -8 1659.92 245.480   1
  -3  -9  -8 1468.13 272.350   1
  -3  -9   8 1191.73 220.860   1
   3  -9  -8 1119.81 267.500   1
   3  -7 -10 2162.30 518.500   1
  -3   7 -10 2769.74 610.690   1
   3   7 -10 2730.55 319.730   1
  -3  -7 -10 2075.30 427.710   1
  -6  -5  -7 6960.41 646.500   1
  -6  -5   7 5260.49 674.790   1
   6   5  -7 6911.45 804.860   1
  -6   5  -7 5832.61 859.010   1
   5   5  -9 1629.95 309.920   1
  -5  -5  -9 1090.62 246.340   1
  -5  -5   9 1275.80 260.290   1
  -5   5  -9 1755.57 353.430   1
   2  12  -3 4475.12 470.080   1
  -2 -12   3 4565.20 698.180   1
   2 -12   3 4583.79 579.050   1
  -2 -12  -3 4170.97 678.910   1
   2 -12  -3 4609.33 440.230   1
  -4 -11   0 2089.67 318.650   1
   4  11   0 1871.54 283.720   1
   4 -11   0 1598.09 262.710   1
  -2  -1 -13 -125.70 183.780   1
  -2   1  13 374.180 123.970   1
  -2  -1  13 397.710 94.8500   1
  -2   1 -13 461.050 225.420   1
   2  -1 -13 306.740 141.390   1
   2   1 -13 641.750 162.120   1
  -4  -8   8 2009.52 195.740   1
   4   8  -8 2093.20 409.020   1
  -4  -8  -8 1277.36 324.510   1
   4  -8  -8 1791.55 313.150   1
  -1  -3  13 7889.69 795.340   1
   1  -3 -13 8369.50 1077.32   1
  -1   3 -13 8412.04 1158.12   1
   1   3 -13 7058.52 1196.28   1
  -1  -3 -13 6141.26 1245.51   1
  -4   7  -9 1700.28 390.100   1
   4  -7  -9 1662.94 327.990   1
  -4  -7   9 1635.99 299.840   1
   4   7  -9 1693.81 230.380   1
  -4  -7  -9 1741.35 333.980   1
   7   6   0 1872.16 284.820   1
  -7  -6   0 1449.69 324.130   1
  -7  -2  -6 5431.34 940.730   1
   7   2  -6 7658.13 459.260   1
  -7   2  -6 7515.65 792.200   1
   5   3 -10 3145.69 469.860   1
  -5  -3 -10 3291.92 447.250   1
  -5   3 -10 3156.69 477.340   1
  -4 -11   1 6255.36 1046.72   1
   4  11   1 5759.68 649.960   1
   4 -11   1 7547.33 363.010   1
  -4 -11  -1 6307.65 1065.91   1
   4 -11  -1 6675.42 512.390   1
   4  11  -1 7630.60 913.190   1
   2  11  -6 4146.58 386.870   1
   2 -11   6 3680.24 462.350   1
   2 -11  -6 3426.21 731.100   1
  -2 -11  -6 3100.57 711.030   1
  -2 -11   6 4123.19 474.960   1
   2 -11   6 4070.93 438.100   1
   2  -8 -10 2222.26 553.240   1
  -2  -8 -10 2136.26 620.900   1
   2   8 -10 3548.15 481.490   1
   2  -8  10 3237.03 533.420   1
   2   9  -9 8457.07 387.370   1
  -2  -9   9 8014.91 389.240   1
   2  -9  -9 7936.64 1245.60   1
   2  -9   9 9954.57 1036.59   1
   4 -10   5 8296.67 609.370   1
   4 -10  -5 10031.6 615.160   1
   4  10  -5 10980.7 825.390   1
   4 -10   5 8734.32 583.630   1
  -4 -10   5 8912.12 935.560   1
  -4 -10  -5 7743.29 1254.37   1
   7   6  -1 711.720 156.200   1
  -7  -6  -1 197.160 134.380   1
  -7  -6   1 462.720 149.210   1
   7   6   1 390.750 91.6300   1
   7  -6  -1 422.050 106.580   1
  -2  -5 -12 407.030 213.070   1
   2  -5 -12 856.080 196.460   1
  -2   5 -12 164.170 38.2100   1
   2   5 -12 275.440 97.0800   1
  -2  -5  12 196.880 125.810   1
   2   5 -12 323.730 134.560   1
  -2   5 -12 164.040 122.440   1
  -6  -7  -5 9271.92 709.670   1
   6   7  -5 10251.8 769.390   1
  -6  -7   5 10034.6 602.300   1
   5  10   0 17546.8 746.540   1
   5 -10   0 17606.3 716.970   1
  -5 -10   0 16159.8 707.660   1
   0   6 -12 3828.30 588.870   1
   0  -6 -12 2727.66 761.430   1
   0   6 -12 3498.43 320.050   1
   0  -6  12 3483.77 372.590   1
   0 -11  -7 7772.94 423.240   1
   0 -11   7 7280.18 909.080   1
   0  11  -7 7925.57 586.220   1
  -6  -8   3 4035.40 416.280   1
  -6  -8  -3 3581.21 646.650   1
   6   8  -3 4810.37 748.010   1
   6   8   3 3737.08 633.570   1
   6  -8   3 4175.93 538.350   1
   7   4  -5 3851.59 487.230   1
  -7  -4  -5 2299.55 613.360   1
  -2   2 -13 4072.33 573.100   1
   2   2 -13 3020.16 319.820   1
  -2  -2  13 3122.91 510.250   1
  -2   2  13 2775.68 321.340   1
  -2  -2 -13 2958.22 648.900   1
   2  -2 -13 3617.20 567.220   1
  -5 -10   1 3925.91 514.690   1
  -5 -10  -1 3698.11 328.820   1
   5  10  -1 3941.61 471.050   1
   5  10   1 3850.02 524.200   1
   5 -10   1 3518.24 540.360   1
   5 -10  -1 3046.78 456.820   1
  -4   4 -11 1189.83 272.360   1
   4  -4 -11 670.930 260.360   1
  -4  -4 -11 827.830 258.070   1
   4   4 -11 915.970 180.140   1
  -6   0  -9 227.170 124.880   1
   8   0   0 583.190 124.940   1
   4 -11   2 2911.79 442.270   1
   4  11  -2 3360.79 348.260   1
  -4 -11   2 2694.37 475.020   1
   4 -11   2 2625.59 387.660   1
  -4 -11  -2 3250.33 684.090   1
   4 -11  -2 2616.80 341.980   1
  -4  -9  -7 5095.35 1030.15   1
  -4  -9   7 6214.50 785.010   1
   4   9  -7 7205.93 606.120   1
   4  -9  -7 5872.18 396.770   1
  -7  -5  -4 155.890 164.940   1
   7   5   4 338.330 160.590   1
   7   5  -4 303.130 111.170   1
  -7  -5   4 127.160 55.1400   1
   0 -12   5 5841.72 688.610   1
   0  12  -5 3622.34 398.800   1
   0 -12  -5 4817.26 699.180   1
   6   4  -8 11564.5 772.390   1
  -6  -4   8 11275.0 480.860   1
  -6  -4  -8 11002.8 686.810   1
  -6   4  -8 12172.3 624.000   1
  -7  -6   2 626.630 139.380   1
  -7  -6  -2 706.740 124.420   1
   7   6   2 1375.97 185.460   1
   7   6  -2 1375.30 206.080   1
   3 -11   5 4193.56 580.000   1
   3  11  -5 4566.16 644.920   1
   3 -11   5 4115.23 502.360   1
   3 -11  -5 3610.80 688.110   1
  -3 -11  -5 3524.93 726.810   1
  -3 -11   5 4063.20 660.420   1
  -6  -1  -9 226.940 105.560   1
  -6   1  -9 212.150 74.2100   1
   8   0  -1 867.890 134.980   1
   8   0   1 1335.94 166.890   1
   8   1   0 722.200 145.300   1
   8  -1   0 1021.51 157.960   1
   4   6 -10 9636.31 442.600   1
  -4  -6 -10 10372.5 549.200   1
   4  -6 -10 8783.46 661.090   1
  -4   6 -10 10049.7 1234.42   1
  -4  -6  10 10088.3 745.990   1
  -3 -10   7 721.240 134.320   1
   3 -10  -7 407.240 94.5700   1
  -3 -10  -7 545.210 166.360   1
   3 -10   7 622.120 112.140   1
   3 -10   7 693.650 162.330   1
   3  10  -7 746.110 163.410   1
   0  -4  13 309.640 178.950   1
   0   4 -13 317.820 103.210   1
   0  -4 -13 90.9400 117.240   1
  -3 -12   0 216.380 133.930   1
   3 -12   0 122.380 76.0400   1
   1   6 -12 1084.99 247.090   1
  -1  -6 -12 1420.34 308.330   1
   1   6 -12 1137.68 373.580   1
   1  -6 -12 1435.85 249.070   1
  -1   6 -12 744.970 182.370   1
  -1  -6  12 1256.76 228.380   1
   1  11  -7 1976.02 282.270   1
  -1  11  -7 1627.92 286.910   1
  -1 -11  -7 1965.01 379.810   1
   1 -11  -7 2085.97 387.640   1
  -1 -11   7 2472.33 325.650   1
   1 -11   7 2713.17 440.460   1
   1 -11   7 2379.44 267.180   1
  -3   6 -11 6316.87 998.840   1
   3   6 -11 6131.33 349.280   1
  -3  -6 -11 4904.21 1031.16   1
   3  -6 -11 5593.58 924.100   1
  -2  -7 -11 813.500 187.470   1
   2   7 -11 1238.77 267.800   1
  -2  -7  11 1182.29 230.010   1
  -2   7 -11 1590.01 355.770   1
   2  -7 -11 1364.29 292.010   1
   2 -10  -8 3193.99 694.570   1
  -2 -10  -8 3190.73 780.130   1
   2 -10   8 4432.96 500.170   1
  -2 -10   8 3423.86 408.520   1
   2  10  -8 3522.22 535.840   1
   8   1   1 3315.11 277.540   1
   8  -1   1 3832.02 298.280   1
   8   1  -1 3612.77 335.330   1
   8  -1  -1 3736.78 426.810   1
  -3  -4 -12 2243.66 487.370   1
   3  -4 -12 2605.11 362.410   1
  -3   4 -12 3048.65 491.520   1
   5  -9   5 599.040 142.220   1
   5   9  -5 558.350 137.600   1
  -5  -9  -5 900.310 217.860   1
  -5  -9   5 869.490 130.160   1
   3  12  -1 574.050 110.700   1
   3 -12  -1 657.490 172.440   1
  -3 -12   1 547.850 153.780   1
   3 -12   1 549.270 204.450   1
  -3 -12  -1 368.540 109.610   1
  -7   3  -6 1752.65 371.740   1
  -7  -3  -6 1971.54 535.480   1
   7   3  -6 2748.50 363.540   1
   5  10  -2 92.7600 97.8200   1
   5  10   2 197.230 83.9100   1
   5 -10   2 103.080 40.0000   1
   5 -10   2 151.280 66.6000   1
  -5 -10   2 198.780 54.7700   1
  -5 -10  -2 108.410 96.7800   1
   2 -12   4 426.890 214.160   1
   2  12  -4 318.790 118.480   1
  -2 -12   4 305.030 118.020   1
   2 -12  -4 296.450 121.110   1
  -2 -12  -4 214.650 70.6800   1
   1 -12   5 260.000 99.6200   1
  -1 -12   5 192.320 93.3000   1
  -1 -12  -5 233.390 180.750   1
   1 -12  -5 73.8700 76.8700   1
   1  12  -5 216.440 91.5900   1
   0 -13   0 313.360 162.750   1
   8   0  -2 443.250 84.9500   1
   8   0   2 288.960 71.8300   1
   1   4 -13 1225.18 323.700   1
  -1  -4  13 1764.80 283.440   1
  -1   4 -13 1888.01 299.320   1
   1  -4 -13 1103.02 300.030   1
  -1  -4 -13 1382.51 390.700   1
   6   2  -9 897.860 202.840   1
  -6  -2  -9 1140.02 257.530   1
  -6   2  -9 663.650 122.620   1
   0 -13   1 449.070 95.7700   1
   0 -13  -1 497.850 146.080   1
   8   2   0 1237.07 196.750   1
   8  -2   0 1255.52 156.440   1
  -5  -4  10 5244.66 315.730   1
  -5   4 -10 6636.49 787.280   1
  -5  -4 -10 4834.32 1151.03   1
  -4   0 -12 672.220 184.340   1
   4   0 -12 509.440 125.560   1
   0  -9 -10 154.250 88.4400   1
   0   9 -10 210.990 58.3300   1
   0  -9  10 158.620 127.300   1
   8   1  -2 2459.62 320.640   1
   8   1   2 1147.39 226.900   1
   8  -1  -2 1109.61 234.060   1
   4 -11  -3 1353.97 267.630   1
  -4 -11   3 1373.26 306.340   1
   4 -11   3 1806.62 229.470   1
   4  11  -3 1576.16 274.890   1
   4 -11   3 1180.11 284.960   1
  -4 -11  -3 1615.08 236.900   1
  -2  -3 -13 4065.68 790.250   1
   2   3 -13 5045.31 693.890   1
  -2   3 -13 4439.01 748.890   1
   2  -3 -13 2973.21 496.540   1
  -2  -3  13 3956.86 560.430   1
  -2   3  13 3070.88 396.030   1
   8   2   1 3773.50 567.360   1
   8  -2  -1 3584.62 424.170   1
   8   2  -1 4314.78 469.760   1
  -7   0  -7 26994.3 1130.01   1
   7   0  -7 27350.8 552.360   1
  -3 -12   2 1219.42 249.010   1
   3 -12  -2 987.510 273.580   1
   3 -12   2 1481.32 278.960   1
   3  12  -2 1392.14 275.280   1
  -3 -12  -2 1845.87 320.720   1
  -5  -7   8 524.570 101.050   1
   5   7  -8 361.680 103.460   1
  -5  -7  -8 741.090 222.030   1
  -7  -6   3 744.070 195.260   1
   7   6  -3 1257.73 244.670   1
   7   6   3 1348.42 255.500   1
  -7  -6  -3 1115.14 250.300   1
   4  -1 -12 2055.11 422.010   1
  -4  -1 -12 1765.27 404.880   1
  -4   1 -12 1772.28 390.740   1
  -1 -13   0 654.340 115.100   1
   1 -13   0 401.920 134.410   1
  -6  -8   4 1332.11 296.350   1
   6   8  -4 2386.52 328.610   1
  -6  -8  -4 2041.64 380.480   1
   6  -8   4 1758.13 295.260   1
  -7   1  -7 10673.8 520.150   1
  -7  -1  -7 10256.7 617.770   1
   0   8 -11 184.970 44.4600   1
   0  -8  11 251.390 209.280   1
   0  -8 -11 303.210 70.8300   1
   0 -10  -9 1141.43 310.360   1
   0 -10   9 1509.37 286.880   1
   0  10  -9 1592.91 218.190   1
   0 -10   9 1662.85 490.370   1
   1 -13  -1 22.4000 119.140   1
  -1 -13  -1 426.490 194.480   1
   1 -13   1 121.460 55.0500   1
  -1 -13   1 165.790 87.2700   1
   0 -13  -2 453.900 128.410   1
   0 -13   2 610.130 178.850   1
  -5  -8  -7 622.100 190.050   1
  -5  -8   7 551.800 113.020   1
   5   8  -7 480.110 158.820   1
  -5 -10   3 1839.99 369.140   1
   5 -10   3 1717.84 362.850   1
   5  10  -3 2806.61 441.420   1
   5 -10   3 1942.10 432.450   1
   1  -9  10 2668.04 272.460   1
  -1  -9  10 1706.35 575.550   1
   1  -9 -10 2267.96 374.200   1
  -1  -9 -10 1925.58 370.930   1
   1   9 -10 2206.55 327.180   1
  -5   0 -11 1140.98 297.530   1
   5   0 -11 236.850 108.100   1
   6   6  -7 1175.41 198.480   1
  -6   6  -7 585.550 131.760   1
  -6  -6  -7 663.570 174.530   1
  -6  -6   7 642.900 165.680   1
  -5  -6  -9 5380.96 1230.29   1
  -5  -6   9 5700.62 464.870   1
   5   6  -9 5458.32 482.190   1
  -5   6  -9 4611.85 954.260   1
   8   2   2 1045.08 167.400   1
   8   2  -2 951.690 159.480   1
   8  -2  -2 820.040 107.880   1
  -4 -10  -6 1298.10 315.320   1
  -4 -10   6 1129.43 174.710   1
   4 -10   6 898.740 238.350   1
   4  10  -6 1101.82 212.280   1
   4 -10   6 1070.16 196.550   1
   8   0  -3 128.400 65.6200   1
   8   0   3 308.150 68.1100   1
  -5  -1 -11 1161.92 347.030   1
  -5   1 -11 1221.96 296.620   1
  -4  -2 -12 358.880 111.040   1
  -4   2 -12 953.290 190.800   1
   4  -2 -12 412.320 150.950   1
   4   2 -12 301.380 167.540   1
   6   9   0 209.550 96.5100   1
  -6  -9   0 55.2700 56.8100   1
  -7  -5  -5 2775.61 586.830   1
   7   5  -5 3534.07 554.240   1
   3   0 -13 1376.93 283.630   1
  -3   0 -13 1023.03 188.800   1
  -3   0  13 1045.94 196.950   1
  -6  -7  -6 772.150 280.830   1
  -6  -7   6 1100.25 208.860   1
   6   7  -6 1491.40 253.200   1
  -4   5 -11 1830.12 383.480   1
   4  -5 -11 937.110 225.910   1
  -4  -5 -11 1223.06 247.790   1
   4   5 -11 1371.64 264.460   1
   6   3  -9 110.660 81.7400   1
  -6  -3   9 216.290 49.8900   1
  -6   3  -9 307.910 124.280   1
   1  -8 -11 163.430 147.040   1
  -1  -8 -11 368.770 183.300   1
   1   8 -11 796.320 125.630   1
  -1  -8  11 402.310 70.7100   1
   1  -8  11 750.720 122.440   1
   7   2  -7 5384.04 756.360   1
  -7  -2  -7 2936.08 946.590   1
  -7   2  -7 3346.71 824.060   1
   8   3   0 3791.20 480.610   1
   8   1  -3 3000.68 437.900   1
   8   1   3 3016.43 435.570   1
   8  -1  -3 3646.44 518.040   1
  -1 -10   9 2337.26 527.900   1
   1 -10  -9 1423.42 412.430   1
  -1 -10  -9 2253.75 309.150   1
   1  10  -9 2147.42 306.710   1
   1 -10   9 2272.12 369.650   1
   1 -13  -2 193.400 74.5300   1
  -1 -13   2 314.620 122.650   1
   1 -13   2 373.340 105.370   1
  -1 -13  -2 96.6600 166.760   1
  -2  -6  12 1183.29 275.530   1
  -2   6 -12 1018.09 240.710   1
   2  -6 -12 617.610 229.900   1
  -2  -6 -12 753.690 257.640   1
   2   6 -12 713.900 204.650   1
   2  11  -7 880.710 155.730   1
  -2 -11   7 1210.35 199.890   1
  -2 -11  -7 1410.12 307.700   1
   2 -11   7 956.210 229.490   1
   2 -11  -7 954.630 263.900   1
   2 -11   7 1207.32 241.340   1
   6   9   1 5908.77 842.370   1
   6   9  -1 5914.76 710.760   1
  -6  -9   1 4690.88 725.420   1
  -6  -9  -1 4813.84 945.390   1
  -7  -4  -6 1041.78 215.350   1
  -7   4  -6 649.020 184.670   1
   7   4  -6 1290.03 280.370   1
   0   0 -14 924.390 220.260   1
   3 -12  -3 739.590 208.390   1
  -3 -12   3 801.420 209.340   1
   3 -12   3 825.890 192.440   1
   3  12  -3 910.860 258.050   1
  -3 -12  -3 925.640 150.570   1
  -3   1  13 1297.68 269.500   1
   3   1 -13 1718.71 309.530   1
   3  -1 -13 1951.06 292.130   1
  -3   1 -13 1156.60 220.860   1
  -3  -1 -13 1728.21 308.240   1
  -3  -1  13 1511.79 233.370   1
  -6   5  -8 4336.73 753.490   1
   6   5  -8 4139.43 546.690   1
  -6  -5   8 2832.93 404.030   1
  -6  -5  -8 3221.49 687.450   1
   8   3  -1 8808.81 873.570   1
   8   3   1 8442.47 598.900   1
   8  -3  -1 8014.39 629.910   1
   7   7   0 239.270 83.9100   1
  -7  -7   0 248.750 181.990   1
   0   5 -13 1249.61 235.240   1
   0  -5 -13 1247.71 318.410   1
   0   5 -13 1004.05 186.270   1
   0  -5  13 1129.04 199.300   1
   0 -12  -6 528.280 159.890   1
   0 -12   6 432.010 107.750   1
   0  12  -6 402.900 90.7400   1
   0   1 -14 648.570 233.290   1
   0  -1 -14 1111.69 219.770   1
   3 -11  -6 778.420 240.820   1
  -3 -11  -6 1569.08 337.070   1
   3 -11   6 963.920 150.470   1
   3  11  -6 1129.94 210.500   1
   3 -11   6 1343.21 213.210   1
  -3 -11   6 1533.99 295.910   1
  -2 -12   5 1136.12 266.320   1
   2 -12   5 1247.83 321.690   1
   2  12  -5 1083.13 215.540   1
  -4 -11   4 483.260 128.630   1
   4 -11   4 342.140 113.200   1
   4  11  -4 460.430 150.510   1
   4 -11   4 416.600 152.710   1
  -3  -8  10 2412.61 415.200   1
   3  -8 -10 1652.92 377.170   1
   3   8 -10 2013.91 326.310   1
  -3  -8 -10 1943.26 613.440   1
  -3  -9   9 995.300 165.790   1
  -3  -9  -9 811.940 268.540   1
   3  -9  -9 766.570 226.640   1
   3   9  -9 902.000 167.450   1
  -7  -7   1 1778.53 345.830   1
   7   7   1 1882.13 349.850   1
  -7  -7  -1 1372.44 376.630   1
   7   7  -1 1746.93 351.160   1
   0 -13   3 1446.46 366.180   1
   0 -13  -3 1341.90 322.240   1
  -5   2 -11 709.510 212.120   1
  -5  -2 -11 63.8700 191.190   1
   3   5 -12 696.990 172.690   1
  -3   5 -12 762.540 161.020   1
   3  -5 -12 698.450 204.950   1
  -3  -5 -12 738.360 210.890   1
   7   6  -4 3640.41 637.040   1
   7   6   4 2973.92 390.690   1
  -7  -6   4 2213.47 509.780   1
  -7  -6  -4 2201.52 692.740   1
   2  -4 -13 5387.26 999.480   1
  -2  -4 -13 4795.07 842.230   1
  -2  -4  13 5700.12 976.520   1
   2   4 -13 4557.03 853.250   1
  -2   4 -13 5884.28 1018.49   1
   0  -7  12 2629.87 309.080   1
   0   7 -12 1633.08 336.280   1
   0  -7 -12 1539.21 399.990   1
   6   9   2 4476.73 553.000   1
  -6  -9  -2 2920.79 532.500   1
  -6  -9   2 2703.45 688.200   1
   6   9  -2 4905.17 686.540   1
  -1   0 -14 826.940 185.900   1
   1   0 -14 645.190 135.950   1
   4   8  -9 885.660 176.390   1
  -4  -8   9 703.620 224.740   1
  -4  -8  -9 792.760 259.230   1
   4  -8  -9 849.700 205.570   1
   8   2   3 2174.60 423.680   1
   8   2  -3 3717.14 517.720   1
   8  -2  -3 2904.53 470.910   1
   5   9  -6 1451.88 251.580   1
  -5  -9   6 1203.82 184.800   1
  -5  -9  -6 1342.50 364.590   1
   0  11  -8 786.670 122.190   1
   0 -11   8 897.170 142.220   1
   0 -11  -8 714.710 150.970   1
   8   3   2 117.480 47.9400   1
  -3   2  13 11197.0 440.840   1
  -3  -2  13 10072.1 832.350   1
   3   2 -13 10164.8 983.310   1
  -3   2 -13 12287.4 1031.07   1
   3  -2 -13 12211.4 871.030   1
  -3  -2 -13 9554.73 926.330   1
   1   5 -13 656.380 178.720   1
  -1  -5 -13 529.770 158.360   1
   1  -5 -13 399.700 122.280   1
   1   5 -13 191.930 108.310   1
  -1   5 -13 632.090 260.240   1
  -1  -5  13 754.540 206.900   1
  -1   5 -13 215.420 99.9700   1
  -1 -12  -6 142.740 143.630   1
  -1 -12   6 246.360 79.1100   1
   1 -12   6 239.280 131.040   1
   1  12  -6 156.660 46.2300   1
   1 -12  -6 259.400 153.750   1
  -1  -1 -14 1687.01 347.030   1
  -1  -1  14 2028.58 349.990   1
   1   1 -14 1640.48 579.350   1
   1  -1 -14 2307.51 315.560   1
  -1   1 -14 2007.48 316.500   1
  -5 -10  -4 1266.63 477.210   1
   5 -10   4 1156.16 232.970   1
  -5 -10   4 929.900 226.490   1
   5 -10   4 1450.17 255.700   1
   5  10  -4 1393.95 250.310   1
  -5  -5  10 2074.35 423.010   1
  -5  -5 -10 2047.86 477.350   1
  -5   5 -10 2450.88 458.890   1
   5   5 -10 3651.35 404.850   1
   4  -3 -12 970.760 283.510   1
  -4  -3 -12 1515.07 289.750   1
  -4   3 -12 1445.53 363.940   1
   0   2 -14 7150.50 1195.11   1
   0  -2 -14 7518.89 638.660   1
   2 -13   0 916.980 164.980   1
  -2 -13   0 935.160 248.680   1
  -7  -7   2 6785.55 503.530   1
   7   7  -2 7310.84 867.630   1
   7   7   2 5794.72 740.700   1
  -7  -7  -2 6058.20 595.240   1
   1 -13  -3 1407.07 240.180   1
  -1 -13   3 1149.89 242.730   1
   1 -13   3 753.550 221.870   1
  -1 -13  -3 1177.92 294.650   1
   6  -8   5 1252.15 348.860   1
   6   8  -5 1755.80 347.850   1
  -6  -8  -5 1041.00 217.090   1
  -6  -8   5 1555.72 333.150   1
   4   9  -8 1613.95 314.750   1
  -4  -9   8 1332.35 298.310   1
   4  -9  -8 820.880 251.080   1
  -4  -9  -8 1512.09 273.300   1
  -7   3  -7 674.420 273.550   1
  -7  -3  -7 872.240 272.520   1
   7   3  -7 795.510 172.820   1
  -4  -7  10 2962.19 671.040   1
  -4  -7 -10 3269.43 582.180   1
   4  -7 -10 3673.33 347.700   1
  -4   7 -10 3242.66 862.420   1
   4   7 -10 4057.57 649.200   1
   8   0  -4 357.240 95.9500   1
   2 -13   1 986.410 185.720   1
  -2 -13   1 825.860 175.200   1
   2 -13  -1 1036.67 271.750   1
  -2 -13  -1 836.460 268.770   1
  -1   7 -12 188.590 170.300   1
   1  -7 -12 357.320 157.090   1
  -1  -7 -12 356.740 168.780   1
   1   7 -12 150.150 73.9700   1
  -1  -7  12 179.290 61.0000   1
   1  -7  12 157.420 81.8300   1
   3   7 -11 3556.50 654.860   1
  -3  -7 -11 3374.31 600.010   1
   3  -7 -11 3540.74 359.500   1
  -3   7 -11 4121.60 845.820   1
   3 -10  -8 89.5700 62.0500   1
   3 -10   8 208.260 57.0700   1
   3  10  -8 159.370 90.6400   1
  -3 -10   8 227.520 83.2000   1
   2   9 -10 1281.03 269.880   1
  -2  -9  10 1460.70 265.950   1
  -2  -9 -10 1090.03 287.920   1
   2  -9 -10 1232.24 304.230   1
   2  -9  10 1781.18 332.060   1
   1 -11   8 -51.310 98.9300   1
   1  11  -8 174.820 60.4400   1
   1 -11   8 101.930 91.6100   1
  -1 -11   8 130.060 72.4100   1
  -1 -11  -8 143.280 143.120   1
   1 -11  -8 116.430 87.8200   1
   8  -1  -4 1461.04 320.130   1
   8   1  -4 1484.73 370.370   1
   8   1   4 1131.56 278.400   1
   3 -12   4 979.990 282.800   1
   3  12  -4 1001.54 191.620   1
  -3 -12  -4 932.890 168.780   1
   3 -12  -4 923.930 170.180   1
  -3 -12   4 1041.78 180.100   1
  -6   4  -9 232.460 160.930   1
   6   4  -9 349.710 128.660   1
  -6  -4   9 163.360 42.8700   1
  -6  -4  -9 365.980 180.390   1
   8   4   0 87.5700 67.0400   1
   1   2 -14 1018.15 180.090   1
  -1   2 -14 868.430 195.330   1
   1  -2 -14 1115.99 183.270   1
  -1  -2 -14 1452.35 422.410   1
  -1  -2  14 1248.94 208.020   1
  -5   3 -11 1701.43 480.460   1
  -5  -3 -11 2003.61 601.530   1
   5   3 -11 1230.81 366.640   1
   6   9  -3 1760.39 260.440   1
   6   9   3 788.720 240.410   1
  -6  -9   3 1304.63 237.230   1
  -6  -9  -3 1080.45 282.990   1
  -2  -8 -11 1558.94 224.070   1
   2   8 -11 2131.41 395.710   1
   2  -8  11 2496.12 370.040   1
   2  -8 -11 2238.69 611.770   1
  -6   0 -10 1674.69 286.190   1
   8   4   1 2603.75 451.950   1
   8   4  -1 2742.40 428.880   1
  -2 -10   9 815.120 99.6600   1
   2 -10  -9 624.100 239.760   1
   2 -10   9 483.190 95.2200   1
  -2 -10  -9 565.740 207.060   1
   2  10  -9 584.380 110.620   1
  -2 -13  -2 674.270 121.870   1
   2  13  -2 552.720 98.3700   1
   2 -13   2 935.560 232.490   1
  -2 -13   2 689.060 203.080   1
   2 -13  -2 731.680 144.820   1
   8   3   3 133.820 49.7000   1
   8  -3  -3 121.760 66.9100   1
   8   3  -3 46.6800 54.2900   1
   0 -13  -4 5734.37 790.980   1
   0 -13   4 5885.91 520.420   1
  -3  -3  13 2455.58 480.510   1
  -3  -3 -13 1937.86 571.760   1
   3   3 -13 2658.03 446.000   1
  -3   3 -13 2701.85 417.090   1
   3  -3 -13 3440.21 579.090   1
  -6   1 -10 3036.89 498.600   1
  -6  -1 -10 2596.70 510.740   1
   7   7  -3 5792.52 637.910   1
  -7  -7   3 5055.92 456.120   1
   7   7   3 4999.09 608.820   1
  -7  -7  -3 3364.71 867.480   1
   8   2   4 1750.92 402.340   1
   8   2  -4 2933.82 495.450   1
   8  -2  -4 2208.37 473.850   1
   7   5  -6 4530.33 589.820   1
  -7   5  -6 3349.33 365.660   1
  -7  -5  -6 3145.59 666.000   1
   7   0  -8 118.380 65.7500   1
  -7   0  -8 201.750 121.120   1
   0   3 -14 1487.44 343.990   1
   0  -3 -14 1332.97 276.220   1
  -4 -11  -5 370.450 145.680   1
   4 -11  -5 325.460 140.790   1
   4  11  -5 326.960 110.900   1
   4 -11   5 167.140 83.3400   1
   4 -11   5 300.920 55.1300   1
  -4 -11   5 329.110 161.810   1
   7   1  -8 4825.56 891.590   1
  -7  -1  -8 3908.36 1015.31   1
  -7   1  -8 4447.28 705.160   1
  -4 -10   7 11578.5 359.640   1
   4 -10   7 11207.0 281.720   1
   4  10  -7 11354.6 279.950   1
   4 -10  -7 9559.43 717.770   1
   4 -10   7 11104.5 323.700   1
  -4 -10  -7 10519.5 814.380   1
  -7  -6   5 496.090 108.990   1
   7   6  -5 593.270 168.950   1
  -7  -6  -5 455.400 164.020   1
   4  12   0 2630.76 606.270   1
   4 -12   0 2337.12 501.260   1
  -4 -12   0 3296.43 522.160   1
   8   4   2 2400.55 365.040   1
   8   4  -2 2604.84 415.230   1
   8  -4  -2 1924.62 352.910   1
  -2   0  14 205.770 80.4600   1
   2   0 -14 301.660 157.790   1
  -2   0 -14 221.490 188.420   1
  -4   6 -11 4855.99 961.470   1
   4   6 -11 4274.31 675.530   1
  -4  -6 -11 2963.91 701.390   1
   4  -6 -11 4271.15 477.860   1
   5 -11   0 84.9000 25.7400   1
   5  11   0 161.190 106.960   1
  -5 -11   0 235.370 96.1900   1
   1  13  -4 844.640 173.750   1
  -1 -13  -4 814.020 246.330   1
   1 -13  -4 754.920 227.950   1
  -1 -13   4 940.610 206.530   1
   1 -13   4 876.440 160.230   1
   5   8  -8 939.460 172.070   1
  -5  -8   8 1068.03 183.810   1
  -5  -8  -8 1159.82 368.330   1
   6   7  -7 202.770 81.5000   1
  -6  -7  -7 204.130 152.710   1
  -6  -7   7 164.200 56.9300   1
  -5  -7  -9 357.970 93.5400   1
   5   7  -9 54.0500 48.6100   1
  -5   7  -9 433.510 232.750   1
  -5  -7   9 196.890 114.590   1
  -4  -4 -12 2626.93 580.470   1
   4   4 -12 2248.50 594.920   1
  -4   4 -12 2700.41 442.390   1
   4  -4 -12 1753.01 574.230   1
   4 -12   1 1826.98 454.500   1
  -4 -12   1 1682.83 306.140   1
   4 -12  -1 1993.83 340.610   1
   4  12  -1 1768.02 352.100   1
  -4 -12  -1 2152.34 352.100   1
   2  -5 -13 554.870 278.580   1
  -2   5 -13 780.560 206.590   1
   2   5 -13 312.640 85.2400   1
  -2  -5  13 312.250 127.970   1
   2   5 -13 259.510 104.740   1
  -2  -5 -13 262.620 214.890   1
   2 -12   6 2481.79 533.140   1
  -2 -12   6 3226.54 484.650   1
  -2 -12  -6 3901.19 613.150   1
   2 -12  -6 2276.91 576.460   1
   2 -12   6 2748.99 519.700   1
   2  12  -6 2842.87 388.150   1
  -6   6  -8 235.720 88.1000   1
  -6  -6  -8 527.480 198.200   1
  -6  -6   8 72.7000 58.3700   1
   6   6  -8 497.040 158.680   1
   5  11  -1 1506.52 234.950   1
   5  11   1 1702.79 258.980   1
   5 -11   1 1078.60 252.980   1
  -5 -11   1 1480.24 312.130   1
  -5 -11  -1 1458.93 226.530   1
  -2   1  14 4821.60 603.330   1
  -2  -1  14 5175.37 641.010   1
  -2  -1 -14 6137.20 1088.16   1
  -2   1 -14 5277.78 1028.32   1
   2  -1 -14 6506.79 908.710   1
   2   1 -14 5880.61 533.440   1
   6   2 -10 1094.76 341.270   1
  -6   2 -10 858.430 196.200   1
  -6  -2 -10 782.880 335.180   1
  -7   4  -7 1444.59 331.720   1
   7   4  -7 2124.27 350.380   1
  -7  -4  -7 868.740 368.630   1
  -1  -3  14 4722.85 646.010   1
   1   3 -14 4607.84 529.750   1
  -1  -3 -14 4616.88 597.120   1
   1  -3 -14 4109.44 799.600   1
  -1   3 -14 3922.36 917.770   1
  -5 -10  -5 932.890 240.150   1
  -5 -10   5 893.020 173.450   1
   5 -10   5 829.180 152.580   1
   5  10  -5 761.420 131.230   1
   0  -6  13 441.640 93.8900   1
   0  -6 -13 306.210 182.150   1
   0   6 -13 200.690 68.9900   1
   0   6 -13 222.810 131.840   1
  -2 -13  -3 2658.84 525.540   1
   2  13  -3 2253.41 310.920   1
   2 -13  -3 2653.65 376.530   1
  -2 -13   3 2463.03 480.890   1
   2 -13   3 1928.58 346.520   1
   0 -12  -7 1113.85 367.780   1
   0 -12   7 1092.59 270.010   1
   0  12  -7 865.570 175.480   1
   3  -6 -12 4066.29 856.220   1
  -3   6 -12 5282.14 875.400   1
  -3  -6 -12 2707.46 1148.10   1
   3   6 -12 4168.64 203.710   1
   3  11  -7 221.960 71.1500   1
   3 -11   7 455.270 127.070   1
   3 -11   7 80.1100 49.5600   1
  -3 -11   7 460.660 101.850   1
   3 -11  -7 297.690 137.680   1
  -3 -11  -7 135.400 86.8900   1
  -2   7 -12 3098.85 691.360   1
  -2  -7 -12 2513.85 537.830   1
  -2  -7  12 3066.47 550.260   1
   2  -7 -12 2769.54 685.100   1
   2   7 -12 2890.50 462.400   1
   8   0  -5 10241.9 484.370   1
   7   2  -8 151.230 87.0500   1
  -7   2  -8 224.600 66.3800   1
   2 -11   8 1346.20 220.990   1
   2  11  -8 1388.64 297.140   1
   2 -11   8 1473.84 286.830   1
  -2 -11   8 1237.39 171.330   1
  -2 -11  -8 1409.10 338.630   1
   2 -11  -8 1167.20 274.850   1
   6   9  -4 1790.63 227.700   1
  -6  -9  -4 1084.50 285.650   1
  -6  -9   4 1196.14 233.300   1
   4 -12   2 551.780 144.850   1
  -4 -12  -2 517.110 148.680   1
   4 -12  -2 415.440 86.4500   1
  -4 -12   2 441.250 147.810   1
   4  12  -2 396.710 117.130   1
  -5   4 -11 1847.39 319.210   1
   5   4 -11 1346.09 193.060   1
  -5  -4 -11 1016.38 226.240   1
   8   3  -4 4663.38 507.480   1
   8   3   4 3261.58 467.330   1
   0   9 -11 1055.02 174.990   1
   0  -9 -11 1237.01 312.350   1
   0  -9  11 1050.08 241.800   1
   8  -1  -5 788.990 213.540   1
   8   1  -5 1257.21 231.650   1
   5  11  -2 3038.99 456.830   1
  -5 -11  -2 3183.79 417.070   1
   5 -11   2 2939.25 565.370   1
  -5 -11   2 3713.54 502.390   1
   0  10 -10 331.360 56.9600   1
   0 -10  10 374.820 119.550   1
   0 -10 -10 341.740 197.480   1
  -6  -8  -6 135.780 142.240   1
  -6  -8   6 105.620 108.930   1
   6   8  -6 124.610 63.1800   1
  -5  -9  -7 3662.44 748.520   1
   5   9  -7 4914.98 483.830   1
  -5  -9   7 4281.90 698.540   1
   3 -12  -5 327.370 80.1700   1
  -3 -12  -5 339.100 278.850   1
  -3 -12   5 261.210 140.050   1
   3 -12   5 242.520 138.400   1
   3 -12   5 330.700 89.4700   1
   3  12  -5 133.770 49.4200   1
  -2   2 -14 4525.11 611.870   1
   2  -2 -14 6243.25 828.840   1
  -2  -2 -14 4285.51 695.670   1
  -2  -2  14 4695.42 650.330   1
   2   2 -14 4830.29 443.040   1
  -2   2  14 3862.77 548.030   1
   1   6 -13 246.880 260.950   1
   1  -6 -13 92.4300 224.700   1
  -1  -6 -13 280.360 150.930   1
  -1   6 -13 74.3500 42.7800   1
   1   6 -13 153.620 70.5600   1
   1  -6  13 236.530 99.5600   1
  -1  -6  13 163.540 57.8800   1
   8  -4  -3 787.390 191.780   1
   8   4  -3 1451.73 228.530   1
   8   4   3 840.040 227.620   1
  -5   6 -10 1561.75 399.190   1
   5   6 -10 1544.50 279.950   1
  -5  -6  10 1589.13 324.260   1
  -5  -6 -10 1290.67 383.180   1
   7   7  -4 521.120 101.570   1
  -7  -7   4 591.530 136.040   1
  -7  -7  -4 319.960 109.610   1
  -1 -12  -7 979.190 361.380   1
   1 -12  -7 1073.43 222.270   1
  -1 -12   7 736.420 234.420   1
   1 -12   7 1217.72 244.890   1
   1  12  -7 944.240 138.350   1
   3   4 -13 945.550 326.360   1
  -3   4 -13 1081.76 351.610   1
   3  -4 -13 1545.99 250.940   1
  -3  -4 -13 1173.10 353.390   1
   6   5  -9 255.020 72.3100   1
  -6   5  -9 487.170 120.240   1
  -6  -5  -9 525.750 219.190   1
  -6  -5   9 275.920 59.9600   1
   8   5   0 534.910 116.170   1
   7   8   0 2321.10 401.100   1
   0  -4 -14 1539.78 493.340   1
   0  -4  14 2213.11 324.790   1
   0   4 -14 1961.05 313.520   1
   0 -13  -5 5015.51 868.440   1
   0 -13   5 5467.17 239.470   1
  -6   3 -10 2215.70 356.240   1
  -6  -3 -10 1221.18 485.890   1
   8   5   1 318.400 99.7400   1
   8   5  -1 136.680 70.0300   1
   1  -9 -11 1110.27 266.450   1
  -1  -9  11 1494.75 401.270   1
   1   9 -11 1604.17 249.540   1
  -1  -9 -11 1011.03 287.710   1
   1  -9  11 1420.93 222.210   1
   7   8  -1 11895.0 312.920   1
   7   8   1 10913.6 781.520   1
  -7  -8   1 11299.4 334.900   1
  -7  -8  -1 11926.5 379.580   1
   1 -10 -10 648.670 159.540   1
  -1 -10 -10 932.630 218.780   1
  -1 -10  10 468.000 172.960   1
   1  10 -10 637.380 141.910   1
   1 -10  10 432.700 141.220   1
  -8  -2  -5 825.650 270.330   1
   8   2  -5 1056.87 151.510   1
  -3 -13   0 681.890 159.740   1
   3 -13   0 621.190 122.510   1
  -4   0 -13 175.880 143.220   1
   4   0 -13 288.350 166.300   1
   0   8 -12 311.930 72.1000   1
   0  -8  12 448.130 106.330   1
   0  -8 -12 621.870 263.950   1
   3 -13  -1 945.560 215.080   1
  -3 -13  -1 688.830 192.440   1
   3  13  -1 904.370 165.740   1
  -3 -13   1 1306.84 268.030   1
   3 -13   1 697.490 246.100   1
  -7   3  -8 1444.04 230.150   1
   7   3  -8 1324.32 234.440   1
  -7  -3  -8 952.960 372.770   1
  -6 -10   0 513.370 100.890   1
   6  10   0 733.680 165.920   1
   0 -11  -9 635.060 178.320   1
   0  11  -9 322.260 97.3800   1
   0 -11   9 497.290 179.740   1
   4 -12  -3 310.320 95.4200   1
  -4 -12  -3 577.690 161.380   1
  -4 -12   3 340.880 93.2500   1
   4 -12   3 543.110 180.640   1
   4  12  -3 366.970 85.7000   1
  -5   0 -12 607.680 206.400   1
  -4  -1 -13 734.470 228.070   1
  -4   1 -13 711.910 255.360   1
   4  -1 -13 783.390 249.740   1
   2 -13  -4 408.040 71.4400   1
  -2 -13   4 139.940 78.4900   1
   2 -13   4 335.100 85.3900   1
   2  13  -4 355.030 80.2900   1
  -2 -13  -4 1089.96 201.740   1
  -3  -9  10 1647.48 331.870   1
   3  -9  10 1721.33 264.750   1
   3   9 -10 1795.69 310.370   1
  -3  -9 -10 1309.73 277.890   1
   3  -9 -10 1543.97 439.800   1
  -5 -11  -3 508.690 137.060   1
   5  11  -3 451.880 163.360   1
   5 -11   3 543.540 122.590   1
  -5 -11   3 364.100 159.500   1
   1   4 -14 1046.48 209.740   1
  -1  -4 -14 1384.99 369.520   1
   1  -4 -14 999.620 195.400   1
  -1   4 -14 1344.58 198.790   1
  -1  -4  14 1848.30 295.540   1
   1 -13   5 426.970 118.830   1
   1  13  -5 370.480 117.910   1
  -1 -13   5 750.720 239.740   1
   1 -13  -5 744.290 108.920   1
  -1 -13  -5 556.760 183.260   1
   6  10   1 500.010 111.340   1
  -6 -10   1 200.760 71.0600   1
  -6 -10  -1 264.240 166.540   1
   6  10  -1 121.270 71.3000   1
   8   5   2 554.950 180.150   1
   8   5  -2 240.650 68.2400   1
  -8  -5  -2 235.480 113.720   1
  -7  -8  -2 13110.8 404.320   1
   7   8   2 11105.1 282.930   1
   7   8  -2 12765.3 1242.02   1
  -5   1 -12 6237.99 765.630   1
  -5  -1 -12 5905.82 990.240   1
  -4 -11  -6 1224.22 291.150   1
   4 -11   6 1504.30 205.130   1
   4  11  -6 2140.24 425.210   1
   4 -11   6 1975.57 238.930   1
  -4 -11   6 1221.93 260.990   1
   2  -3 -14 15673.9 509.200   1
  -2  -3 -14 13630.4 1892.67   1
  -2  -3  14 14847.9 363.970   1
  -2   3  14 14539.8 284.370   1
  -2   3 -14 14978.9 572.580   1
   2   3 -14 14958.1 459.710   1
   4   8 -10 815.500 178.960   1
  -4  -8 -10 1017.38 214.570   1
  -4  -8  10 900.270 211.000   1
  -4  -9   9 5050.15 507.420   1
   4   9  -9 5634.76 727.780   1
   7   6  -6 1647.70 249.460   1
  -7  -6  -6 1153.85 372.450   1
  -4   5 -12 655.550 175.670   1
   4  -5 -12 438.220 155.590   1
  -4  -5 -12 517.870 163.330   1
   1  -8  12 1414.92 397.600   1
  -1  -8  12 1702.37 289.080   1
   1   8 -12 1380.24 205.060   1
   1  -8 -12 1325.12 420.210   1
  -1  -8 -12 1039.09 463.000   1
   3   8 -11 155.210 56.5800   1
  -3  -8  11 179.640 74.2000   1
  -3  -8 -11 181.240 143.080   1
   3  -8 -11 301.340 152.600   1
  -3 -10   9 2057.78 478.310   1
   3 -10   9 3414.95 343.400   1
   3 -10  -9 1725.46 441.210   1
  -3 -10  -9 1759.59 627.990   1
   3  10  -9 2752.33 411.750   1
  -7  -5  -7 1039.61 279.190   1
   7   5  -7 818.310 145.800   1
  -7   5  -7 818.420 183.290   1
   3 -13  -2 174.140 77.5600   1
  -3 -13   2 440.010 109.130   1
  -3 -13  -2 131.050 116.560   1
   3 -13   2 140.460 117.490   1
   3  13  -2 157.540 73.0300   1
   0 -14   0 642.950 152.800   1
[truncated: 433,517 more chars]
