# Supplementary material for: A comparison of the structures of some 2- and 3-substituted chromone derivatives: a structural study on the importance of the secondary carboxamide backbone for the inhibitory activity of MAO-B
Source: Acta Crystallogr E Crystallogr Commun. 2015 Oct 3;71(Pt 11):1270–7. doi: 10.1107/S2056989015017958 (PMC4645046; doi:10.1107/S2056989015017958)
Supplement: Supplementary file 2 [file e-71-01270-1sup2.hkl]

data_1                                                                          
_shelx_title ' 2012ncs0195 (crom 26)'                                           
_shelx_refln_list_code          4                                               
_shelx_F_calc_maximum      129.45                                               
_exptl_crystal_F_000       584.00                                               
_reflns_d_resolution_high  0.7719                                               
                                                                                
loop_                                                                           
 _space_group_symop_operation_xyz                                               
 'x, y, z'                                                                      
 '-x, y+1/2, -z+1/2'                                                            
 '-x, -y, -z'                                                                   
 'x, -y-1/2, z-1/2'                                                             
                                                                                
_cell_length_a     6.7160                                                       
_cell_length_b     6.8090                                                       
_cell_length_c    29.4250                                                       
_cell_angle_alpha  90.000                                                       
_cell_angle_beta   94.784                                                       
_cell_angle_gamma  90.000                                                       
                                                                                
_shelx_F_squared_multiplier     1.000                                           
                                                                                
loop_                                                                           
 _refln_index_h                                                                 
 _refln_index_k                                                                 
 _refln_index_l                                                                 
 _refln_F_squared_calc                                                          
 _refln_F_squared_meas                                                          
 _refln_F_squared_sigma                                                         
 _refln_observed_status                                                         
   1   0   0      10126.43       9956.45       376.17 o                         
   2   0   0         40.39         38.81         3.65 o                         
   3   0   0        695.01        686.28        18.29 o                         
   4   0   0        170.02        133.35         5.90 o                         
   5   0   0       1374.64       1363.74        67.88 o                         
   6   0   0       2691.20       2767.19       145.09 o                         
   7   0   0         25.84         19.90         7.77 o                         
   8   0   0         62.09         92.55        12.48 o                         
   1   1   0       5460.72       5793.91       298.85 o                         
   2   1   0        300.94        262.63         6.74 o                         
   3   1   0        748.61        876.13        23.72 o                         
   4   1   0          1.26          7.48         2.81 o                         
   5   1   0        331.64        318.56        10.73 o                         
   6   1   0          8.22         30.64        11.03 o                         
   7   1   0        115.78        128.88         9.08 o                         
   8   1   0        364.36        378.78        24.31 o                         
   0   2   0      10798.33      10334.10       476.79 o                         
   1   2   0        139.77        163.99         4.86 o                         
   2   2   0        252.99        222.54         7.77 o                         
   3   2   0         61.42         86.43         8.88 o                         
   4   2   0         66.15         49.99         8.94 o                         
   5   2   0        574.39        550.82        21.08 o                         
   6   2   0        227.02        313.65        22.76 o                         
   7   2   0          2.49         18.48         9.27 o                         
   8   2   0          0.56         28.22        10.55 o                         
   1   3   0         61.85         62.04         2.78 o                         
   2   3   0       1342.24       1425.37        51.61 o                         
   3   3   0          5.33          9.06         5.10 o                         
   4   3   0          0.06          2.86         1.74 o                         
   5   3   0         85.49        293.49        21.48 o                         
   6   3   0          7.72         78.81        12.29 o                         
   7   3   0          0.36          2.36         5.09 o                         
   8   3   0          0.09         53.93        12.67 o                         
   0   4   0         49.54         58.03         3.41 o                         
   1   4   0         32.02         51.73         5.53 o                         
   2   4   0         42.08         47.86         2.83 o                         
   3   4   0         66.04         80.41        13.39 o                         
   4   4   0         33.84         46.17         8.53 o                         
   5   4   0        274.26        296.03        21.74 o                         
   6   4   0         87.56        101.36        14.43 o                         
   7   4   0         60.58         66.28         9.45 o                         
   1   5   0         66.45         64.60         3.09 o                         
   2   5   0        195.47        223.78         8.60 o                         
   3   5   0          0.19         52.73         9.21 o                         
   4   5   0         47.12         62.85        10.93 o                         
   5   5   0        264.79        252.31        19.95 o                         
   6   5   0         64.37         65.31        11.33 o                         
   7   5   0          4.94          2.84         7.18 o                         
   0   6   0         14.69         32.77         4.27 o                         
   1   6   0         33.42         48.14         6.38 o                         
   2   6   0        306.18        323.35        20.49 o                         
   3   6   0        809.70        764.31        28.42 o                         
   4   6   0          3.18          9.56         7.42 o                         
   5   6   0          2.18         -1.53         6.61 o                         
   6   6   0         10.19          8.03         7.74 o                         
   1   7   0         18.18         26.29         7.55 o                         
   2   7   0        318.76        316.10        17.47 o                         
   3   7   0          0.52          5.62         6.21 o                         
   4   7   0         29.70         25.17         8.57 o                         
   5   7   0         20.80         24.42         8.70 o                         
   2   8   0         16.42         12.67         6.96 o                         
   3   8   0         92.06         68.93        10.10 o                         
  -8   1   1        187.03        212.00        22.95 o                         
  -7   1   1          4.40         11.80         6.44 o                         
  -6   1   1        223.86        218.49         9.36 o                         
  -5   1   1          9.43         16.22         3.37 o                         
  -4   1   1        486.17        528.69        14.96 o                         
  -3   1   1        129.80        141.31         4.94 o                         
  -2   1   1        330.94        377.11        10.30 o                         
  -1   1   1       2679.65       2714.07        90.42 o                         
   0   1   1       1469.56       1550.50        45.71 o                         
   1   1   1        452.46        400.05        10.67 o                         
   2   1   1       1108.99       1157.98        25.98 o                         
   3   1   1        894.97        946.97        25.31 o                         
   4   1   1         16.83         26.97         4.00 o                         
   5   1   1        347.23        434.42        53.40 o                         
   6   1   1         68.83         75.79         4.92 o                         
   7   1   1         73.95         94.58         7.23 o                         
   8   1   1        178.39        246.29        42.66 o                         
  -8   2   1         55.81         62.66         9.10 o                         
  -7   2   1         39.68         48.47        11.22 o                         
  -6   2   1        300.90        374.51        58.23 o                         
  -5   2   1        163.97        187.60        10.11 o                         
  -4   2   1        197.93        176.53         8.91 o                         
  -3   2   1        551.22        591.38        29.83 o                         
  -2   2   1         17.84         35.09         2.72 o                         
  -1   2   1       2742.35       2918.69        79.30 o                         
   0   2   1       7302.50       7254.92       184.03 o                         
   1   2   1        405.60        379.44        17.73 o                         
   2   2   1       1457.11       1536.57        43.94 o                         
   3   2   1        115.19        123.99         5.42 o                         
   4   2   1         62.73         71.15         5.98 o                         
   5   2   1         12.34         62.22         5.86 o                         
   6   2   1        215.66        238.68        16.52 o                         
   7   2   1         49.06         60.89        10.90 o                         
   8   2   1         66.02         57.73        12.21 o                         
  -8   3   1         79.42        110.30        15.45 o                         
  -7   3   1          5.40         -0.86         6.56 o                         
  -6   3   1        120.62        116.67        14.38 o                         
  -5   3   1       1190.37       1204.87        63.06 o                         
  -4   3   1         29.48         33.71         4.15 o                         
  -3   3   1        600.31        650.46        30.80 o                         
  -2   3   1       1610.92       1802.06        58.59 o                         
  -1   3   1        294.51        319.17         6.99 o                         
   0   3   1        661.23        687.79        18.49 o                         
   1   3   1        704.72        771.64        21.16 o                         
   2   3   1        613.83        727.81        20.92 o                         
   3   3   1         18.43         36.40        20.89 o                         
   4   3   1          0.00          0.73         1.26 o                         
   5   3   1          0.16         16.63         9.18 o                         
   6   3   1        201.07        178.26        13.71 o                         
   7   3   1          2.14         11.51         8.65 o                         
   8   3   1         34.40         23.94        10.50 o                         
  -7   4   1         61.49         85.53        12.77 o                         
  -6   4   1        231.98        242.80        19.52 o                         
  -5   4   1        108.26        141.03        12.41 o                         
  -4   4   1          0.58          3.65         2.14 o                         
  -3   4   1        460.44        444.66        32.14 o                         
  -2   4   1         68.08         64.42         3.65 o                         
  -1   4   1        173.79        176.82         5.41 o                         
   0   4   1        359.75        356.48         7.51 o                         
   1   4   1       1040.43       1131.63        25.31 o                         
   2   4   1         32.13         39.96         7.61 o                         
   3   4   1        405.56        342.13        17.54 o                         
   4   4   1        443.38        408.56        15.60 o                         
   5   4   1        302.07        306.88        22.20 o                         
   6   4   1         37.92         57.95         8.60 o                         
   7   4   1         68.12         98.17        13.98 o                         
  -7   5   1          0.99          1.02         4.71 o                         
  -6   5   1         33.30         36.79         9.88 o                         
  -5   5   1         14.64         51.14         6.53 o                         
  -4   5   1         93.92         89.60        11.17 o                         
  -3   5   1        419.31        400.71        13.35 o                         
  -2   5   1         86.90        109.21         8.92 o                         
  -1   5   1        310.17        298.51         9.43 o                         
   0   5   1        102.71        103.08         4.29 o                         
   1   5   1        293.83        310.40         8.51 o                         
   2   5   1         37.79         43.67         6.59 o                         
   3   5   1        310.56        337.32        13.53 o                         
   4   5   1        194.05        161.26        14.84 o                         
   5   5   1         23.67         40.27         7.34 o                         
   6   5   1          0.36          4.87         8.01 o                         
   7   5   1         12.41         14.67         8.92 o                         
  -6   6   1          0.00         -5.06         5.46 o                         
  -5   6   1         33.15         82.66        11.19 o                         
  -4   6   1          3.07          1.82         4.42 o                         
  -3   6   1         62.63        126.05        13.47 o                         
  -2   6   1          0.02         17.14         6.83 o                         
  -1   6   1         22.17         25.76         2.31 o                         
   0   6   1        302.61        327.49         9.53 o                         
   1   6   1        370.05        345.48        13.93 o                         
   2   6   1          1.28          9.35         6.45 o                         
   3   6   1          0.29         30.65         5.67 o                         
   4   6   1         33.51         28.63         8.94 o                         
   5   6   1         27.93         33.50         7.28 o                         
   6   6   1          0.64          0.62         4.42 o                         
  -5   7   1         12.45         28.39         9.24 o                         
  -4   7   1         22.02         41.88         9.05 o                         
  -3   7   1          6.97          9.13         6.88 o                         
  -2   7   1          7.22         43.93        31.37 o                         
  -1   7   1         49.93         53.34        11.19 o                         
   0   7   1         16.04         18.48         5.89 o                         
   1   7   1          0.51          2.54         5.18 o                         
   2   7   1        123.70        128.58        11.20 o                         
   3   7   1         49.84         50.85         9.08 o                         
   4   7   1          4.05          8.14         7.63 o                         
   5   7   1         22.36         21.69         6.69 o                         
  -3   8   1          1.29          3.24         5.94 o                         
   2   8   1         10.09         16.42         7.82 o                         
   3   8   1          2.06         18.25         7.10 o                         
  -8   0   2        214.15        226.57        18.93 o                         
  -7   0   2         60.90         59.37         9.75 o                         
  -6   0   2       1348.29       1355.92        71.07 o                         
  -5   0   2        681.75        708.96        34.17 o                         
  -4   0   2        455.95        418.81        22.04 o                         
  -3   0   2       1071.87       1212.89        38.97 o                         
  -2   0   2         83.90         65.26         2.95 o                         
  -1   0   2         31.91         37.80         2.65 o                         
   1   0   2       4164.35       3896.28       130.31 o                         
   2   0   2       4641.29       4689.09       165.03 o                         
   3   0   2        191.35        192.86         8.62 o                         
   4   0   2        193.75        178.43         7.22 o                         
   5   0   2       1382.56       1380.39        45.26 o                         
   6   0   2       2694.45       2660.05       140.35 o                         
   7   0   2        109.38        121.17        13.01 o                         
   8   0   2        148.42        144.47        14.75 o                         
  -8   1   2        195.26        259.64        22.31 o                         
  -7   1   2          4.95          2.78         5.03 o                         
  -6   1   2          0.66         20.25        13.35 o                         
  -5   1   2         48.01         61.65         9.10 o                         
  -4   1   2        176.10        180.61         7.05 o                         
  -3   1   2        245.21        266.37         7.53 o                         
  -2   1   2       2789.96       2675.80        63.45 o                         
  -1   1   2       2805.54       2695.77        66.19 o                         
   0   1   2       5752.42       5690.79       115.35 o                         
   1   1   2        896.87        840.93        14.49 o                         
   2   1   2       1935.16       2021.02        46.35 o                         
   3   1   2          7.47         33.13         2.96 o                         
   4   1   2         66.35         70.80         5.27 o                         
   5   1   2       2619.12       2537.19        73.55 o                         
   6   1   2         14.17         20.81         3.72 o                         
   7   1   2         64.55         71.59         7.22 o                         
   8   1   2          0.05         57.08        20.22 o                         
  -8   2   2          2.26         15.16         9.56 o                         
  -7   2   2         70.72         82.58        12.75 o                         
  -6   2   2       1482.61       1572.33       109.98 o                         
  -5   2   2         11.97         67.68         7.58 o                         
  -4   2   2          8.01         12.13         3.55 o                         
  -3   2   2        198.40        207.60         7.77 o                         
  -2   2   2         33.80         33.04         5.70 o                         
  -1   2   2       3127.36       3212.40        78.33 o                         
   0   2   2      16756.74      17748.73       454.35 o                         
   1   2   2       2632.25       2723.28        63.67 o                         
   2   2   2          6.89         11.24         2.38 o                         
   3   2   2          0.01          0.67         1.57 o                         
   4   2   2         78.46         61.69         5.09 o                         
   5   2   2       1777.64       1755.47        69.18 o                         
   6   2   2        948.08        944.47        52.81 o                         
   7   2   2          0.18          8.84         8.54 o                         
   8   2   2         12.16         10.90         6.88 o                         
  -8   3   2         63.12         79.29        10.58 o                         
  -7   3   2          4.29          3.11         5.44 o                         
  -6   3   2         76.87         70.88        12.05 o                         
  -5   3   2        345.48        400.68        25.65 o                         
  -4   3   2        111.83         98.75        10.46 o                         
  -3   3   2       1047.85        979.03        44.46 o                         
  -2   3   2         65.94        101.32         5.33 o                         
  -1   3   2          8.70         13.36         2.69 o                         
   0   3   2        379.09        399.27         8.47 o                         
   1   3   2         80.85        109.40         5.94 o                         
   2   3   2        274.82        272.84        18.55 o                         
   3   3   2       1571.06       1562.30        41.39 o                         
   4   3   2         77.89         82.36         3.59 o                         
   5   3   2        128.75        113.57        13.42 o                         
   6   3   2          0.15         76.51        12.72 o                         
   7   3   2         38.47         40.12         5.53 o                         
   8   3   2         28.07         22.92        10.63 o                         
  -7   4   2          0.83          3.35         5.33 o                         
  -6   4   2        105.03        127.14        11.27 o                         
  -5   4   2         31.60         89.84        12.37 o                         
  -4   4   2         47.11         67.99         6.50 o                         
  -3   4   2        127.02        192.21        26.10 o                         
  -2   4   2          0.39          2.25         3.52 o                         
  -1   4   2       1211.79       1253.57        29.70 o                         
   0   4   2       1361.41       1325.24        28.35 o                         
   1   4   2         49.11         77.52         5.37 o                         
   2   4   2        358.27        318.71        19.20 o                         
   3   4   2        216.39        217.99        11.44 o                         
   4   4   2          0.00         50.74         9.72 o                         
   5   4   2         62.77        100.39        13.36 o                         
   6   4   2         81.60         95.09        13.74 o                         
   7   4   2         26.66         56.26        12.48 o                         
  -7   5   2         10.10          6.64         7.85 o                         
  -6   5   2          7.83         11.70         8.09 o                         
  -5   5   2        114.30        110.48         8.34 o                         
  -4   5   2        120.25        108.29        12.37 o                         
  -3   5   2        124.82        130.72        11.21 o                         
  -2   5   2         60.27         75.18         7.38 o                         
  -1   5   2        398.57        393.16        10.08 o                         
   0   5   2        147.87        164.12         5.89 o                         
   1   5   2        455.15        479.66        10.64 o                         
   2   5   2        287.94        242.08        26.43 o                         
   3   5   2         20.90         50.07        25.81 o                         
   4   5   2          0.01         -0.19         5.36 o                         
   5   5   2         37.95         47.05        11.54 o                         
   6   5   2         12.95         11.01         8.30 o                         
   7   5   2         11.48         14.46         7.18 o                         
  -6   6   2         12.65         11.70         8.92 o                         
  -5   6   2        130.97        150.44        15.56 o                         
  -4   6   2          1.49          2.33         4.39 o                         
  -3   6   2        128.86        138.77        13.87 o                         
  -2   6   2         50.29         67.30        12.67 o                         
  -1   6   2         45.41         57.92         7.20 o                         
   0   6   2        145.84        153.23         5.66 o                         
   1   6   2        152.10        150.76         7.88 o                         
   2   6   2        119.68        122.50         7.68 o                         
   3   6   2         76.77         86.86         6.02 o                         
   4   6   2         10.64         15.29         8.30 o                         
   5   6   2         47.92         60.33        11.43 o                         
   6   6   2         21.34         20.73         9.51 o                         
  -5   7   2         23.43         48.31        10.63 o                         
  -4   7   2          5.09          9.08         4.98 o                         
  -3   7   2         89.35         83.46         9.04 o                         
  -2   7   2          4.36          4.48         4.76 o                         
  -1   7   2         55.90         56.47         6.24 o                         
   0   7   2         10.37          5.92         4.53 o                         
   1   7   2         51.67         48.83         4.71 o                         
   2   7   2          3.47         12.95         6.29 o                         
   3   7   2         41.56         44.10         9.48 o                         
   4   7   2         56.55         50.50         7.87 o                         
   5   7   2          2.58         -0.03         5.22 o                         
  -3   8   2         51.31         61.28        22.44 o                         
   2   8   2        144.23        139.97        13.20 o                         
   3   8   2        147.00        140.06        12.61 o                         
  -8   1   3          2.91         65.25        20.08 o                         
  -7   1   3          3.22          3.72         7.07 o                         
  -6   1   3         47.36         90.21        49.78 o                         
  -5   1   3        250.94        250.29         8.73 o                         
  -4   1   3        219.58        245.73         8.33 o                         
  -3   1   3        101.69        113.21         3.59 o                         
  -2   1   3        226.46        222.12         6.07 o                         
  -1   1   3       6567.25       6419.05       160.13 o                         
   0   1   3         99.98         86.82         2.09 o                         
   1   1   3       4133.92       3959.91        76.87 o                         
   2   1   3       1856.07       1790.81        36.11 o                         
   3   1   3        921.91        933.20        24.84 o                         
   4   1   3        116.51        126.00         6.97 o                         
   5   1   3        118.11        230.74        90.11 o                         
   6   1   3         14.59         20.56         4.03 o                         
   7   1   3          0.34          5.07         4.53 o                         
   8   1   3        134.70        127.43        11.08 o                         
  -8   2   3          3.75         10.31         8.38 o                         
  -7   2   3         34.40         39.90         7.90 o                         
  -6   2   3       1918.02       1970.59        90.93 o                         
  -5   2   3       1248.22       1245.52        44.26 o                         
  -4   2   3        134.86        141.96         7.91 o                         
  -3   2   3        234.94        258.84        11.09 o                         
  -2   2   3        928.01        933.06        41.99 o                         
  -1   2   3        381.69        408.19        12.73 o                         
   0   2   3       9183.48       9606.25       213.22 o                         
   1   2   3        721.37        745.94        15.72 o                         
   2   2   3        276.43        258.20         5.74 o                         
   3   2   3        207.29        223.47         7.70 o                         
   4   2   3         36.92         49.26         2.89 o                         
   5   2   3        124.63        202.92        30.65 o                         
   6   2   3        101.75        272.27        71.73 o                         
   7   2   3          3.15          4.12         6.99 o                         
   8   2   3         53.07         32.75        10.95 o                         
  -8   3   3          7.35         78.03        14.59 o                         
  -7   3   3          9.81          5.81         6.87 o                         
  -6   3   3          0.05          4.98         5.76 o                         
  -5   3   3        151.67        182.86        10.73 o                         
  -4   3   3        206.55        200.90         7.77 o                         
  -3   3   3        187.31        161.81        10.29 o                         
  -2   3   3        358.91        433.17        28.35 o                         
  -1   3   3       1260.70       1376.21        28.59 o                         
   0   3   3        224.30        242.74         5.82 o                         
   1   3   3        203.76        223.65         5.02 o                         
   2   3   3       1030.97       1126.05        30.02 o                         
   3   3   3        137.09        170.98        48.71 o                         
   4   3   3          6.00          0.67         2.24 o                         
   5   3   3         20.57         95.65        13.31 o                         
   6   3   3         10.31         14.46         9.32 o                         
   7   3   3          8.02         31.68        10.52 o                         
   8   3   3         28.66         26.35        10.18 o                         
  -7   4   3          8.57         11.30         9.00 o                         
  -6   4   3        217.83        300.61        23.14 o                         
  -5   4   3        217.44        217.68        17.38 o                         
  -4   4   3        211.35        200.30        10.35 o                         
  -3   4   3        397.58        411.19        14.76 o                         
  -2   4   3        136.54        147.37         6.06 o                         
  -1   4   3       1588.67       1590.62        68.20 o                         
   0   4   3       2025.46       2024.84        44.55 o                         
   1   4   3        197.45        174.91         4.14 o                         
   2   4   3         17.70         17.72         5.81 o                         
   3   4   3        437.23        418.63        20.08 o                         
   4   4   3        263.34        248.50        18.53 o                         
   5   4   3        191.42        189.75        14.81 o                         
   6   4   3         89.50         86.01        10.02 o                         
   7   4   3         66.69         58.85         7.96 o                         
  -7   5   3         32.39         38.96         7.66 o                         
  -6   5   3         51.45         57.57        11.01 o                         
  -5   5   3        101.74         91.53         9.48 o                         
  -4   5   3          0.00          4.39         4.58 o                         
  -3   5   3        105.59         91.22         5.73 o                         
  -2   5   3        161.19        167.75         7.01 o                         
  -1   5   3        106.47        116.33         6.15 o                         
   0   5   3        616.14        634.99        17.80 o                         
   1   5   3         12.65         24.15         2.71 o                         
   2   5   3         24.17         28.72         4.45 o                         
   3   5   3         15.43         10.12         3.33 o                         
   4   5   3          1.91          8.78         5.41 o                         
   5   5   3        355.55        315.69        24.31 o                         
   6   5   3          9.96         10.10         8.86 o                         
   7   5   3          4.05          4.12         8.09 o                         
  -6   6   3         83.88         86.47        10.26 o                         
  -5   6   3         85.83        103.61        13.52 o                         
  -4   6   3          1.09          2.33         4.18 o                         
  -3   6   3        102.86        118.57         8.76 o                         
  -2   6   3        130.72        158.17         9.78 o                         
  -1   6   3         37.79         45.56         3.72 o                         
   0   6   3        144.88        152.76         6.31 o                         
   1   6   3          0.00         14.32         7.00 o                         
   2   6   3         17.97         25.76         4.64 o                         
   3   6   3         76.64         63.02         5.67 o                         
   4   6   3         58.12         57.92        10.44 o                         
   5   6   3          4.21         -0.91         4.87 o                         
   6   6   3          1.19          1.77         7.42 o                         
  -5   7   3        197.16        200.06        18.18 o                         
  -4   7   3         28.67         18.08         7.43 o                         
  -3   7   3         36.68         44.87        10.59 o                         
  -2   7   3         31.95         36.96         6.27 o                         
  -1   7   3         31.46         34.97         4.87 o                         
   0   7   3          8.72         12.08         5.57 o                         
   1   7   3          0.04          0.75         3.56 o                         
   2   7   3         98.03        110.56        10.35 o                         
   3   7   3         15.66         12.45         7.34 o                         
   4   7   3          0.05         -3.82         6.58 o                         
   5   7   3          0.62          1.39         5.03 o                         
  -3   8   3        113.66        114.15        11.22 o                         
   2   8   3          3.49          4.10         5.70 o                         
   3   8   3          8.82          9.93         7.44 o                         
  -8   0   4          7.58          4.63         5.33 o                         
  -7   0   4        171.01        179.23        15.56 o                         
  -6   0   4        106.03        108.93         9.69 o                         
  -5   0   4          0.82          1.21         3.59 o                         
  -4   0   4        126.88        134.05        10.47 o                         
  -3   0   4         77.15         70.17         4.81 o                         
  -2   0   4       2714.80       2439.10        59.05 o                         
  -1   0   4       6940.85       6430.26       236.50 o                         
   1   0   4       1776.13       1615.32        50.47 o                         
   2   0   4        159.97        163.25         6.84 o                         
   3   0   4         81.57         86.14         5.11 o                         
   4   0   4          1.81          4.45         4.63 o                         
   5   0   4         17.05         19.21         3.44 o                         
   6   0   4          0.02          0.99         5.49 o                         
   7   0   4          2.63          4.28         6.29 o                         
   8   0   4          0.41          0.67         5.54 o                         
  -8   1   4         51.39         57.61         9.25 o                         
  -7   1   4          0.95         15.05         8.49 o                         
  -6   1   4        661.44        678.19        38.32 o                         
  -5   1   4         74.19         88.33         8.69 o                         
  -4   1   4        181.65        195.39         8.92 o                         
  -3   1   4        617.18        550.64        12.66 o                         
  -2   1   4       3328.94       3124.21        62.55 o                         
  -1   1   4        727.66        662.25        11.93 o                         
   0   1   4         36.42         23.34         1.72 o                         
   1   1   4        478.99        455.81         8.09 o                         
   2   1   4        302.88        309.61         7.47 o                         
   3   1   4        719.19        825.94        22.72 o                         
   4   1   4         19.48         39.95         4.05 o                         
   5   1   4        292.76        295.75        17.69 o                         
   6   1   4        937.25        890.38        26.73 o                         
   7   1   4         20.15         14.35         5.17 o                         
   8   1   4         13.82          9.53         9.29 o                         
  -8   2   4          1.90          0.21         6.53 o                         
  -7   2   4         50.76         68.93         7.16 o                         
  -6   2   4        378.23        465.06        48.68 o                         
  -5   2   4        218.03        270.32        20.28 o                         
  -4   2   4        460.02        419.57        16.41 o                         
  -3   2   4        519.53        555.67        13.38 o                         
  -2   2   4          1.03         31.36        31.33 o                         
  -1   2   4       6255.14       6262.96       176.61 o                         
   0   2   4       5489.08       5615.06       108.37 o                         
   1   2   4       2028.22       1998.45        47.81 o                         
   2   2   4         69.23         69.99         4.89 o                         
   3   2   4         21.06         22.70         4.58 o                         
   4   2   4         93.78         83.98         7.29 o                         
   5   2   4        365.63        361.97        15.96 o                         
   6   2   4        880.59        853.88        32.91 o                         
   7   2   4          9.01          6.29         7.61 o                         
   8   2   4         23.60         18.45        10.68 o                         
  -8   3   4        287.69        293.52        20.83 o                         
  -7   3   4          4.31          4.35         5.06 o                         
  -6   3   4         41.08         59.90         6.32 o                         
  -5   3   4        179.94        205.19        21.12 o                         
  -4   3   4         52.26         65.55         6.99 o                         
  -3   3   4        145.87        166.39         9.01 o                         
  -2   3   4        343.03        318.11         9.34 o                         
  -1   3   4       1681.13       1807.45        38.61 o                         
   0   3   4        400.07        418.20         7.69 o                         
   1   3   4          0.09         -0.09         0.54 o                         
   2   3   4        846.46        834.58        22.55 o                         
   3   3   4         44.59         42.82         8.25 o                         
   4   3   4        182.30        160.58        15.04 o                         
   5   3   4        971.07        936.17        50.88 o                         
   6   3   4         17.73         20.62         7.15 o                         
   7   3   4         11.67         19.17         9.75 o                         
   8   3   4          3.22          0.03         5.94 o                         
  -7   4   4         17.81         19.25         7.10 o                         
  -6   4   4        752.36        736.76        72.48 o                         
  -5   4   4          1.39         26.48         9.67 o                         
  -4   4   4          0.04         31.16        22.52 o                         
  -3   4   4        450.39        459.06        13.75 o                         
  -2   4   4          3.68          7.57         2.15 o                         
  -1   4   4        258.80        305.52        19.10 o                         
   0   4   4       2460.92       2756.69       110.82 o                         
   1   4   4         49.08         33.57         1.53 o                         
   2   4   4        183.12        186.17         6.81 o                         
   3   4   4        726.27        700.10        44.42 o                         
   4   4   4        215.11        217.82        14.65 o                         
   5   4   4        349.97        505.31        33.93 o                         
   6   4   4        134.16        163.59        17.97 o                         
   7   4   4         32.88         53.54         7.65 o                         
  -7   5   4         32.84         52.91        10.90 o                         
  -6   5   4          1.79          5.44         5.92 o                         
  -5   5   4         16.49         24.80         6.77 o                         
  -4   5   4         52.09         51.90         9.75 o                         
  -3   5   4         30.93         45.19         6.79 o                         
  -2   5   4        115.53        126.31        11.99 o                         
  -1   5   4         86.00         87.07         6.75 o                         
   0   5   4         31.97         57.84         7.00 o                         
   1   5   4        200.93        186.06         4.68 o                         
   2   5   4          2.63          0.22         2.96 o                         
   3   5   4        163.48        138.87         7.06 o                         
   4   5   4        208.17        167.26        13.36 o                         
   5   5   4         20.43         26.94         8.84 o                         
   6   5   4        181.29        156.49        16.47 o                         
   7   5   4          0.23          9.88        11.21 o                         
  -6   6   4        113.05        165.60        18.08 o                         
  -5   6   4         50.98         44.10        10.66 o                         
  -4   6   4         10.37         13.20         5.68 o                         
  -3   6   4         73.35         89.10        14.70 o                         
  -2   6   4         32.93         37.89         3.49 o                         
  -1   6   4         23.93         34.82         3.39 o                         
   0   6   4        561.41        541.84        27.96 o                         
   1   6   4        831.48        815.31        22.13 o                         
   2   6   4         35.23         39.07         4.57 o                         
   3   6   4         67.68         62.19         5.70 o                         
   4   6   4         34.90         22.55         9.56 o                         
   5   6   4         67.24         74.44        13.79 o                         
   6   6   4         27.42         12.61         7.20 o                         
  -5   7   4         10.64         41.85        10.04 o                         
  -4   7   4          5.11          6.11         6.34 o                         
  -3   7   4          2.25         28.22        21.17 o                         
  -2   7   4         16.54         15.76         5.10 o                         
  -1   7   4         19.46         16.95         4.79 o                         
   0   7   4         88.39         69.62         9.67 o                         
   1   7   4          6.09          1.27         4.20 o                         
   2   7   4          7.32         -3.42         5.34 o                         
   3   7   4          2.18         -2.41         5.94 o                         
   4   7   4          0.46         -0.29         5.68 o                         
   5   7   4          7.06          3.34         7.37 o                         
  -3   8   4         52.15         52.58         9.95 o                         
   2   8   4         12.23          8.59         4.14 o                         
   3   8   4          7.79          0.67         5.73 o                         
  -8   1   5         19.02        121.98        30.58 o                         
  -7   1   5         63.96         90.11        11.94 o                         
  -6   1   5        233.78        313.79        30.75 o                         
  -5   1   5          7.20          5.70         4.74 o                         
  -4   1   5         72.92         71.32         7.38 o                         
  -3   1   5        293.67        327.62        10.38 o                         
  -2   1   5       1086.51       1085.07        20.92 o                         
  -1   1   5        392.38        355.69         7.80 o                         
   0   1   5       2135.56       2022.34        52.32 o                         
   1   1   5      11056.02      11013.21       341.10 o                         
   2   1   5       1602.42       1512.40        34.28 o                         
   3   1   5         60.69         76.09         3.72 o                         
   4   1   5         92.98        121.17         6.66 o                         
   5   1   5        559.84        529.36        20.41 o                         
   6   1   5         36.45        107.70        28.52 o                         
   7   1   5         63.24         59.24         8.42 o                         
   8   1   5         66.05         73.64        12.18 o                         
  -8   2   5          3.53          4.47         7.95 o                         
  -7   2   5          0.01         20.56         8.04 o                         
  -6   2   5         35.69        116.26        17.54 o                         
  -5   2   5        447.72        432.31        14.78 o                         
  -4   2   5        279.72        304.48        28.10 o                         
  -3   2   5        172.73        220.87        15.70 o                         
  -2   2   5         29.32         34.74         2.53 o                         
  -1   2   5        677.70        669.13        18.96 o                         
   0   2   5       2122.34       2108.93        37.17 o                         
   1   2   5        621.08        624.90        15.88 o                         
   2   2   5       4267.40       4245.09       103.44 o                         
   3   2   5       2458.64       2590.20        71.47 o                         
   4   2   5        474.48        465.15        28.41 o                         
   5   2   5        197.28        176.43         9.65 o                         
   6   2   5        272.04        286.91        15.65 o                         
   7   2   5          0.14         51.74        11.22 o                         
   8   2   5        145.76        163.35        14.19 o                         
  -8   3   5         40.47         81.35        14.65 o                         
  -7   3   5         10.29          8.34         5.17 o                         
  -6   3   5         30.72         82.18         8.40 o                         
  -5   3   5        667.29        638.61        25.72 o                         
  -4   3   5        178.49        169.78        11.43 o                         
  -3   3   5         47.67         34.54         4.51 o                         
  -2   3   5       1500.65       1513.98        37.51 o                         
  -1   3   5        161.84        187.04        11.18 o                         
   0   3   5        675.15        742.09        13.26 o                         
   1   3   5         37.42         41.14         1.65 o                         
   2   3   5        429.85        402.32        11.34 o                         
   3   3   5        134.58        102.14         5.10 o                         
   4   3   5        112.97         99.34        16.82 o                         
   5   3   5        140.83        202.58        18.69 o                         
   6   3   5        141.93        132.47        15.05 o                         
   7   3   5         15.34         15.18         6.53 o                         
  -7   4   5         38.93         31.25        11.01 o                         
  -6   4   5        391.06        548.36        43.51 o                         
  -5   4   5         96.75        155.50        32.50 o                         
  -4   4   5        456.50        429.64        20.20 o                         
  -3   4   5          7.63         21.03         5.13 o                         
  -2   4   5         43.87         47.08         3.35 o                         
  -1   4   5        305.73        320.93         9.33 o                         
   1   4   5         56.00         60.75         1.91 o                         
   2   4   5        123.71        144.46        10.02 o                         
   3   4   5        119.96        118.81        10.93 o                         
   4   4   5         31.49         23.24         6.48 o                         
   5   4   5       1105.34       1201.97        66.52 o                         
   6   4   5        128.44        121.17        13.34 o                         
   7   4   5         40.90         49.67        11.66 o                         
  -7   5   5         22.73         17.30         7.34 o                         
  -6   5   5        250.83        241.01        19.68 o                         
  -5   5   5         31.42         33.26         6.77 o                         
  -4   5   5         27.63         42.58         9.10 o                         
  -3   5   5        164.46        159.69         7.35 o                         
  -2   5   5          0.04          5.21         2.97 o                         
  -1   5   5        275.40        261.67         7.42 o                         
   0   5   5         46.65         51.43         3.08 o                         
   1   5   5         19.53         20.12         1.43 o                         
   2   5   5         22.58         24.90         4.22 o                         
   3   5   5          0.02         -2.84         2.84 o                         
   4   5   5        415.94        403.60        27.90 o                         
   5   5   5        139.20        205.79        19.90 o                         
   6   5   5         19.51         69.01        12.80 o                         
  -6   6   5        336.28        406.12        29.13 o                         
  -5   6   5          9.88         50.05        10.26 o                         
  -4   6   5         14.66         22.71         5.26 o                         
  -3   6   5         82.06         81.32        10.33 o                         
  -2   6   5          0.00          1.92         2.39 o                         
  -1   6   5        308.33        320.37        25.18 o                         
   0   6   5       1811.58       1837.19        57.48 o                         
   1   6   5          0.03          4.55         3.94 o                         
   2   6   5         63.77         56.31         5.79 o                         
   3   6   5        147.39        143.82         8.01 o                         
   4   6   5          0.38          1.07         6.88 o                         
   5   6   5        124.96        123.13        13.66 o                         
   6   6   5        102.09         92.39        15.13 o                         
  -5   7   5         93.09         62.15        11.33 o                         
  -4   7   5         14.53          9.75         6.77 o                         
  -3   7   5        167.40        163.47        11.68 o                         
  -2   7   5         11.07         15.42         4.66 o                         
  -1   7   5        137.98        146.76         8.40 o                         
   0   7   5        130.33        129.16         7.60 o                         
   1   7   5         96.24         94.58        13.67 o                         
   2   7   5          0.04          1.06         4.96 o                         
   3   7   5         16.95         10.04         7.07 o                         
   4   7   5        116.91        111.93        13.39 o                         
   5   7   5         46.10         49.03        13.23 o                         
  -3   8   5          0.03         10.78        17.25 o                         
   1   8   5         26.62         27.15         7.77 o                         
   2   8   5          4.55          7.01         4.06 o                         
   3   8   5        135.42        116.49        12.51 o                         
  -7   0   6        280.30        167.61        10.04 o                         
  -6   0   6        112.95         99.59         8.97 o                         
  -5   0   6        705.52        659.06        28.36 o                         
  -4   0   6        132.49        209.74        11.69 o                         
  -3   0   6        695.33        687.42        32.08 o                         
  -2   0   6         38.59         21.88         2.25 o                         
  -1   0   6         63.31         75.65         8.93 o                         
   0   0   6      12112.93      10971.18       467.51 o                         
   1   0   6       1695.22       1636.41        51.81 o                         
   2   0   6       4395.92       4210.31       147.41 o                         
   3   0   6        190.77        225.26        13.50 o                         
   4   0   6        636.84        687.27        34.09 o                         
   5   0   6        558.92        611.06        32.64 o                         
   6   0   6         18.77         22.98         6.91 o                         
   7   0   6          0.15          1.77         5.62 o                         
   8   0   6         73.32         56.80        10.60 o                         
  -8   1   6        283.11        297.81        28.39 o                         
  -7   1   6        130.64        110.11        15.64 o                         
  -6   1   6         99.14        126.67        28.30 o                         
  -5   1   6         26.16         17.45         5.74 o                         
  -4   1   6        184.03        184.14         5.29 o                         
  -3   1   6       1641.87       1732.83        50.44 o                         
  -2   1   6        216.73        254.72         6.71 o                         
  -1   1   6         66.95         68.26         2.70 o                         
   0   1   6       1260.49       1239.07        26.86 o                         
   1   1   6        271.20        281.95         7.09 o                         
   2   1   6        670.08        634.46        14.32 o                         
   3   1   6       2111.02       2236.59        61.99 o                         
   4   1   6        137.15        128.76         7.39 o                         
   5   1   6        102.86        134.73         9.26 o                         
   6   1   6        134.35        131.34         8.94 o                         
   7   1   6         37.04         48.21         6.32 o                         
   8   1   6         48.08         66.65        11.73 o                         
  -8   2   6         36.74         49.03        11.78 o                         
  -7   2   6         98.67         87.98         9.15 o                         
  -6   2   6        123.15        108.31         6.82 o                         
  -5   2   6        243.90        290.71        23.59 o                         
  -4   2   6        161.67        194.72        15.86 o                         
  -3   2   6       1402.18       1429.69        34.84 o                         
  -2   2   6        434.51        414.96        10.80 o                         
  -1   2   6        149.02        150.97         3.82 o                         
   0   2   6         41.64         46.54         2.00 o                         
   1   2   6        625.70        595.08        11.84 o                         
   2   2   6         29.44         35.82         7.34 o                         
   3   2   6       3093.85       3180.06        90.49 o                         
   4   2   6          4.26          6.23         1.50 o                         
   5   2   6         82.10         95.34         8.18 o                         
   6   2   6        115.71        165.63        26.52 o                         
   7   2   6        178.97        170.52        16.74 o                         
   8   2   6         64.68         76.72        13.76 o                         
  -8   3   6         74.49         56.88        13.79 o                         
  -7   3   6         54.58         52.06         7.73 o                         
  -6   3   6        438.94        448.58        19.63 o                         
  -5   3   6        312.32        333.74        51.57 o                         
  -4   3   6        164.68        183.57        11.06 o                         
  -3   3   6          2.71          3.66         3.06 o                         
  -2   3   6       1786.12       1844.13        45.02 o                         
  -1   3   6        983.73        966.98        18.09 o                         
   0   3   6        229.80        220.22         5.10 o                         
   1   3   6        400.57        365.63         7.71 o                         
   2   3   6        540.78        564.39        16.46 o                         
   3   3   6        291.27        280.48        16.04 o                         
   4   3   6         26.47         20.85         1.83 o                         
   5   3   6        210.05        200.54        14.89 o                         
   6   3   6         27.03         19.71         7.31 o                         
   7   3   6         19.06         12.91         8.92 o                         
  -7   4   6         34.33         38.37         7.98 o                         
  -6   4   6        371.40        400.48        20.54 o                         
  -5   4   6        436.46        418.86        15.69 o                         
  -4   4   6         82.93        131.42        74.71 o                         
  -3   4   6         29.69         30.84         3.22 o                         
  -2   4   6         59.00         55.26         3.86 o                         
  -1   4   6        534.80        525.26        14.08 o                         
   0   4   6       1571.87       1516.33        32.92 o                         
   1   4   6         23.61         23.91         1.40 o                         
   2   4   6        383.21        383.25        12.06 o                         
   3   4   6          8.15         35.70         8.49 o                         
   4   4   6         16.37         20.35         7.07 o                         
   5   4   6        707.66        601.09        34.76 o                         
   6   4   6        299.51        319.04        25.36 o                         
   7   4   6          3.22         13.10         5.29 o                         
  -7   5   6         97.91        130.84        14.92 o                         
  -6   5   6          7.50          9.88         8.89 o                         
  -5   5   6          8.31         15.04         6.64 o                         
  -4   5   6         10.96         54.13        27.25 o                         
  -3   5   6        158.86        162.00        11.75 o                         
  -2   5   6          0.03          1.97         2.09 o                         
  -1   5   6        231.53        239.40        12.28 o                         
   0   5   6         12.08         11.86         1.61 o                         
   1   5   6         19.15         18.94         1.34 o                         
   2   5   6        100.57         91.42         3.86 o                         
   3   5   6         12.19         10.90         3.37 o                         
   4   5   6        142.11        107.33        16.28 o                         
   5   5   6        532.81        533.37        33.12 o                         
   6   5   6         55.91         46.86         9.05 o                         
  -6   6   6        215.94        295.90        25.65 o                         
  -5   6   6        131.56        161.34        15.50 o                         
  -4   6   6         21.21         25.24         7.14 o                         
  -3   6   6          8.99         11.74         4.42 o                         
  -2   6   6         57.27         53.57         3.59 o                         
  -1   6   6        228.39        247.09        15.81 o                         
   0   6   6          5.56         -2.73         9.06 o                         
   1   6   6         19.43         24.98         3.25 o                         
   2   6   6        160.01        155.07         8.19 o                         
   3   6   6          5.86          3.03         2.89 o                         
   4   6   6         52.11         44.26         7.85 o                         
   5   6   6        227.50        325.22        26.89 o                         
   6   6   6         97.08         93.27        16.55 o                         
  -5   7   6         19.14         32.75        10.10 o                         
  -4   7   6          6.53          5.06         6.21 o                         
  -3   7   6          0.92         24.94        22.55 o                         
  -2   7   6         38.38         38.63         6.11 o                         
  -1   7   6         42.91         54.39         9.37 o                         
   0   7   6         15.29         24.64         9.86 o                         
   1   7   6        217.86        216.40        15.42 o                         
   2   7   6         91.56         96.21         6.96 o                         
   3   7   6          1.72         -3.43         6.64 o                         
   4   7   6          0.18          3.05         7.15 o                         
  -3   8   6          0.66         -3.91        12.56 o                         
  -1   8   6         19.87        100.23        14.59 o                         
   0   8   6         20.81         61.56        12.16 o                         
   1   8   6          9.20         12.85         4.52 o                         
   2   8   6          0.05         -0.92         3.26 o                         
   3   8   6          4.53         -3.86         6.77 o                         
  -8   1   7         69.74        166.19        16.22 o                         
  -7   1   7        148.49        150.49        16.68 o                         
  -6   1   7         43.81         55.57         8.28 o                         
  -5   1   7        110.25        103.15         7.48 o                         
  -4   1   7         36.30         35.46         6.15 o                         
  -3   1   7         21.00         72.26         9.21 o                         
  -2   1   7       1242.74       1143.55        36.47 o                         
  -1   1   7       2009.24       2005.89        38.31 o                         
   0   1   7       1332.41       1338.70        30.31 o                         
   1   1   7       1631.16       1650.90        65.40 o                         
   2   1   7         19.00         14.84         1.84 o                         
   3   1   7         79.55         86.29         4.01 o                         
   4   1   7         13.20         17.19         3.52 o                         
   5   1   7        320.82        334.13        14.48 o                         
   6   1   7        185.87        184.25        11.32 o                         
   7   1   7         10.79         15.99         5.88 o                         
   8   1   7          1.03         -3.48         7.55 o                         
  -8   2   7         14.66         27.45        10.44 o                         
  -7   2   7         14.09         21.24        10.36 o                         
  -6   2   7        105.35        110.70         7.42 o                         
  -5   2   7        601.90        523.30        14.89 o                         
  -4   2   7         18.61         30.29         6.03 o                         
  -3   2   7        301.11        370.80        41.74 o                         
  -2   2   7        142.33        112.56         4.23 o                         
  -1   2   7        200.79        201.60         4.41 o                         
   0   2   7        408.20        392.01         7.78 o                         
   1   2   7         10.31         13.12         1.17 o                         
   2   2   7        162.78        147.61         4.06 o                         
   3   2   7          5.15          5.42         1.48 o                         
   4   2   7        156.40        151.34         5.21 o                         
   5   2   7         36.98         32.14         8.25 o                         
   6   2   7        152.94        168.95        10.00 o                         
   7   2   7         15.86         19.25         9.51 o                         
   8   2   7         40.27         72.27        13.34 o                         
  -8   3   7          0.78         -0.11         6.72 o                         
  -7   3   7          8.04          7.43         4.45 o                         
  -6   3   7          0.81         53.54         9.80 o                         
  -5   3   7        355.27        349.73        27.12 o                         
  -4   3   7        200.89        161.72         5.76 o                         
  -3   3   7         12.25          5.33         1.32 o                         
  -2   3   7        372.60        398.61        16.30 o                         
  -1   3   7         44.58         38.29         5.16 o                         
   0   3   7        257.30        224.82         5.68 o                         
   1   3   7         45.36         47.61         1.95 o                         
   2   3   7       1497.94       1397.86        95.91 o                         
   3   3   7        253.40        226.65        13.98 o                         
   4   3   7          0.36          0.25         0.80 o                         
   5   3   7        334.73        366.33        25.63 o                         
   6   3   7         44.32         40.33        10.87 o                         
   7   3   7         28.88         48.20        11.25 o                         
  -7   4   7         62.27         67.02         8.13 o                         
  -6   4   7        189.86        209.70        13.22 o                         
  -5   4   7        117.53        119.83        23.83 o                         
  -4   4   7        357.07        348.32        13.86 o                         
  -3   4   7          4.31          6.21         2.17 o                         
  -2   4   7         25.00         29.89         3.05 o                         
  -1   4   7       1182.65       1165.06        34.88 o                         
   0   4   7       1907.79       1883.90        40.58 o                         
   1   4   7         63.55         55.13         2.99 o                         
   2   4   7          7.08          7.48         3.55 o                         
   3   4   7        196.93        176.12        15.21 o                         
   4   4   7        463.05        456.04        28.20 o                         
   5   4   7         37.27        200.41        19.20 o                         
   6   4   7         84.77        196.07        20.14 o                         
   7   4   7         90.80         81.73        13.68 o                         
  -7   5   7         48.89         55.80         8.26 o                         
  -6   5   7          4.12         62.44        47.59 o                         
  -5   5   7         61.37         65.24         9.19 o                         
  -4   5   7        508.64        491.03        16.74 o                         
  -3   5   7          0.13          3.33         3.96 o                         
  -2   5   7         25.97         25.58         3.25 o                         
  -1   5   7        250.11        228.18        10.00 o                         
   0   5   7         59.56         53.79         2.54 o                         
   1   5   7         65.82         67.20         2.78 o                         
   2   5   7         29.54         36.16         2.98 o                         
   3   5   7        170.61        156.75         7.96 o                         
   4   5   7         82.42         82.00         9.75 o                         
   5   5   7        263.17        346.00        26.78 o                         
   6   5   7          4.07         16.84         7.15 o                         
  -6   6   7        442.54        440.26        30.10 o                         
  -5   6   7         30.02         64.81        19.70 o                         
  -4   6   7         42.16         38.23         7.51 o                         
  -3   6   7        182.21        160.21         8.61 o                         
  -2   6   7         10.51         11.11         2.77 o                         
  -1   6   7        810.11        799.65        21.44 o                         
   0   6   7        144.61        131.47         5.25 o                         
   1   6   7          7.28          4.81         2.69 o                         
   2   6   7         40.40         44.58         5.80 o                         
   3   6   7         68.96         58.38         5.94 o                         
   4   6   7         96.56         81.67        13.09 o                         
   5   6   7        436.43        495.45        34.06 o                         
   6   6   7        138.02        115.71        17.33 o                         
  -5   7   7        117.54        116.97        12.29 o                         
  -4   7   7         50.87         37.36         7.65 o                         
  -3   7   7         42.86         38.45         7.52 o                         
  -2   7   7         11.09         12.72         4.59 o                         
  -1   7   7          2.72         26.18        16.17 o                         
   0   7   7        491.56        498.81        16.89 o                         
   1   7   7         12.19          6.10         4.51 o                         
   2   7   7         80.72         73.12         6.36 o                         
   3   7   7        130.67        126.96        10.90 o                         
   4   7   7         68.96         73.53        11.78 o                         
  -3   8   7         23.95         33.26        15.45 o                         
  -1   8   7        227.33        213.29        16.52 o                         
   0   8   7        279.57        254.82        21.05 o                         
   1   8   7         97.77        100.01         8.11 o                         
   2   8   7         11.24         12.10         6.59 o                         
   3   8   7         24.50         28.76         6.53 o                         
  -8   0   8         48.06         64.32        15.26 o                         
  -7   0   8          0.91         -6.77        11.65 o                         
  -6   0   8        195.28        166.64        20.97 o                         
  -5   0   8        244.87        188.36        21.07 o                         
  -4   0   8        740.54        744.57        43.92 o                         
  -3   0   8      10838.54      10598.45       432.70 o                         
  -2   0   8        169.75        146.63         6.76 o                         
  -1   0   8       1168.83       1123.67        36.73 o                         
   0   0   8       8658.75       8266.12       308.66 o                         
   1   0   8          4.58          9.75         2.11 o                         
   2   0   8       1330.47       1442.08        65.35 o                         
   3   0   8       2080.18       2234.12       107.81 o                         
   4   0   8         58.94         61.64         7.23 o                         
   5   0   8         59.81         58.83         8.44 o                         
   6   0   8          0.05          2.28         5.41 o                         
   7   0   8         15.05         22.52         7.52 o                         
   8   0   8        455.90        472.24        31.89 o                         
  -8   1   8         13.54         71.07        18.13 o                         
  -7   1   8         35.90         58.27        19.90 o                         
  -6   1   8         22.18         27.04         7.19 o                         
  -5   1   8          3.90          7.81         3.84 o                         
  -4   1   8         56.82         73.31         5.98 o                         
  -3   1   8       1484.09       1471.76        41.61 o                         
  -2   1   8        795.82        803.09        19.95 o                         
  -1   1   8         81.27         84.76         3.44 o                         
   0   1   8       2894.26       2836.12        67.39 o                         
   1   1   8       2381.44       2330.22        48.71 o                         
   2   1   8         65.02         54.02         2.79 o                         
   3   1   8        319.18        349.53        13.19 o                         
   4   1   8          5.87          2.84         3.28 o                         
   5   1   8        499.52        532.60        20.55 o                         
   6   1   8        165.15        152.33        10.07 o                         
   7   1   8         26.30         20.96         5.35 o                         
   8   1   8          5.68         12.72         8.35 o                         
  -8   2   8         30.46         44.59        10.71 o                         
  -7   2   8          1.26         13.39         8.22 o                         
  -6   2   8         57.86         63.56         9.85 o                         
  -5   2   8         76.74        126.51        25.08 o                         
  -4   2   8          2.31          2.26         2.70 o                         
  -3   2   8        163.61        173.30         6.24 o                         
  -2   2   8         42.94         49.08         2.57 o                         
  -1   2   8        609.53        613.91        11.54 o                         
   0   2   8        313.70        310.93         6.81 o                         
   1   2   8         10.09         15.32         1.47 o                         
   2   2   8        552.62        597.66        15.86 o                         
   3   2   8        785.81        773.57        17.42 o                         
   4   2   8        184.10        157.50        12.89 o                         
   5   2   8         72.70         57.71         5.43 o                         
   6   2   8        106.16        119.09        30.85 o                         
   7   2   8         40.47         49.57        11.06 o                         
   8   2   8         71.90         79.50        13.42 o                         
  -8   3   8          8.04         11.25         9.59 o                         
  -7   3   8         14.89         12.32         7.11 o                         
  -6   3   8        286.57        267.76        13.96 o                         
  -5   3   8        148.46        175.24        16.74 o                         
  -4   3   8        114.09        127.44        11.46 o                         
  -3   3   8        648.98        599.84        18.63 o                         
  -2   3   8         52.46         48.38         3.88 o                         
  -1   3   8          3.68          4.64         1.15 o                         
   0   3   8       1903.25       1984.83        47.01 o                         
   1   3   8          0.74          0.96         0.90 o                         
   2   3   8        661.85        606.05        34.22 o                         
   3   3   8         80.59         73.29         8.03 o                         
   4   3   8        103.04        104.86        12.18 o                         
   5   3   8        179.70        162.06        16.28 o                         
   6   3   8         56.06         48.12         8.33 o                         
   7   3   8         38.48         42.52         8.54 o                         
  -7   4   8         86.82         70.44         7.26 o                         
  -6   4   8         90.25        107.00        20.88 o                         
  -5   4   8          3.36          8.16         8.77 o                         
  -4   4   8          3.91         25.33        21.57 o                         
  -3   4   8          0.97          1.91         2.15 o                         
  -2   4   8          0.70          4.36         2.53 o                         
  -1   4   8          1.22         -0.24         1.94 o                         
   0   4   8          7.72         28.47         7.69 o                         
   1   4   8         10.65          8.21         1.29 o                         
   2   4   8         77.57         75.32         5.86 o                         
   3   4   8         84.11         64.62         8.46 o                         
   4   4   8          0.30         50.58        12.51 o                         
   5   4   8         12.02         14.33         7.47 o                         
   6   4   8         62.41         45.28         9.59 o                         
   7   4   8         20.92         56.45        12.48 o                         
  -7   5   8         18.30         22.23         6.68 o                         
  -6   5   8        297.02        253.24        12.02 o                         
  -5   5   8        227.73        253.77        12.50 o                         
  -4   5   8        223.97        227.89        26.62 o                         
  -3   5   8         10.26          9.45         2.79 o                         
  -2   5   8         20.24         24.40         3.65 o                         
  -1   5   8        323.10        280.06        10.51 o                         
   0   5   8        392.52        391.80        10.39 o                         
   1   5   8         68.11         58.06         2.79 o                         
   2   5   8          2.41          0.68         2.16 o                         
   3   5   8         33.39         41.69         9.88 o                         
   4   5   8        151.08        142.43        15.34 o                         
   5   5   8         56.09        127.17        16.23 o                         
   6   5   8         96.12         94.07        13.90 o                         
  -6   6   8          3.97          9.81         5.73 o                         
  -5   6   8          1.03         12.04        17.83 o                         
  -4   6   8          0.03          1.44         4.17 o                         
  -3   6   8          5.31         23.88        16.20 o                         
  -2   6   8          3.71          4.50         2.35 o                         
  -1   6   8       1022.25        985.99        26.45 o                         
   0   6   8        459.33        422.86        17.39 o                         
   1   6   8        112.09        105.47         5.65 o                         
   2   6   8         27.51         33.43         5.13 o                         
   3   6   8         83.63         75.68         6.49 o                         
   4   6   8         40.75         36.53         8.03 o                         
   5   6   8         29.13         18.83         8.94 o                         
  -5   7   8          6.34         11.68         6.73 o                         
  -4   7   8          1.28         12.38         7.34 o                         
  -3   7   8          5.78         12.12         5.34 o                         
  -2   7   8         43.74         47.39         5.71 o                         
  -1   7   8        510.21        487.54        28.88 o                         
   0   7   8         11.26         26.89         7.14 o                         
   1   7   8          0.02          3.88         3.89 o                         
   2   7   8         10.85          9.17         4.05 o                         
   3   7   8         20.61         18.40         8.65 o                         
   4   7   8          4.71          3.00         5.84 o                         
  -3   8   8         21.48         18.57         8.04 o                         
  -2   8   8          2.32          2.41         5.71 o                         
  -1   8   8         13.70         14.54         7.82 o                         
   0   8   8        168.22        259.35        21.37 o                         
   1   8   8         10.77         11.64         4.58 o                         
   2   8   8          1.46          2.78         5.65 o                         
   3   8   8         44.67         40.11         9.80 o                         
  -8   1   9          4.92          2.89        11.60 o                         
  -7   1   9         16.71         11.10         5.55 o                         
  -6   1   9         35.12         87.62        25.09 o                         
  -5   1   9         12.16          9.02         4.77 o                         
  -4   1   9        113.40        114.25         8.99 o                         
  -3   1   9        449.97        456.43        21.82 o                         
  -2   1   9          0.39          0.08         2.15 o                         
  -1   1   9          0.09          0.36         1.12 o                         
   0   1   9       2922.11       2969.04        71.05 o                         
   1   1   9       2533.95       2500.12        52.78 o                         
   2   1   9        260.42        239.03         6.98 o                         
   3   1   9          0.86          0.44         1.21 o                         
   4   1   9          0.24          2.25         2.66 o                         
   5   1   9          5.56          3.69         4.30 o                         
   6   1   9         18.15         45.36        16.20 o                         
   7   1   9         95.42         86.15        13.44 o                         
   8   1   9          7.15          6.91         8.17 o                         
  -8   2   9         12.49         12.85         7.74 o                         
  -7   2   9        122.13        130.46        10.76 o                         
  -6   2   9         46.46         51.79         6.28 o                         
  -5   2   9          9.65         12.29         4.26 o                         
  -4   2   9        417.66        438.54        12.14 o                         
  -3   2   9         87.56         78.95         3.89 o                         
  -2   2   9         11.47         12.78         1.83 o                         
  -1   2   9         19.14         16.99         1.89 o                         
   0   2   9         50.09         43.49         2.70 o                         
   1   2   9        253.02        256.35         5.70 o                         
   2   2   9        400.05        404.30        11.16 o                         
   3   2   9         45.74         48.71         1.97 o                         
   4   2   9        167.36        156.45         9.52 o                         
   5   2   9         17.57         15.32         3.98 o                         
   6   2   9        316.00        281.00        13.04 o                         
   7   2   9         29.44         49.81        11.30 o                         
   8   2   9          5.90          4.31         9.21 o                         
  -8   3   9         48.78         56.93         9.51 o                         
  -7   3   9          1.88         -2.92         5.97 o                         
  -6   3   9        116.49        133.25        38.41 o                         
  -5   3   9         21.46         49.99        19.51 o                         
  -4   3   9        709.92        627.12        18.41 o                         
  -3   3   9        366.74        349.40        13.36 o                         
  -2   3   9        162.61        162.04         8.01 o                         
  -1   3   9         28.02         37.84         2.28 o                         
   0   3   9       1278.51       1253.53        29.81 o                         
   1   3   9         60.30         61.98         2.40 o                         
   2   3   9         93.18         83.47        10.60 o                         
   3   3   9         77.97         92.47         8.30 o                         
   4   3   9         39.71         35.80         7.44 o                         
   5   3   9          1.75         76.53        11.51 o                         
   6   3   9         91.75         95.73        13.47 o                         
   7   3   9         31.70         24.98        10.76 o                         
  -7   4   9          8.59         15.68         7.26 o                         
  -6   4   9          6.61         27.24        23.46 o                         
  -5   4   9          6.87         12.94         5.07 o                         
  -4   4   9        254.78        248.02        16.32 o                         
  -3   4   9         24.88         25.35         3.13 o                         
  -2   4   9         33.05         43.30         3.66 o                         
  -1   4   9          1.91          3.59         1.08 o                         
   0   4   9         90.88         98.07         3.87 o                         
   1   4   9        826.54        847.12        23.48 o                         
   2   4   9        257.14        234.70         9.52 o                         
   3   4   9        215.72        200.17        16.92 o                         
   4   4   9        435.04        447.09        28.39 o                         
   5   4   9        326.18        275.63        22.79 o                         
   6   4   9         73.42         79.48        13.95 o                         
   7   4   9          4.96         18.66         9.18 o                         
  -7   5   9         19.09         17.45         5.37 o                         
  -6   5   9         11.73        103.53        20.19 o                         
  -5   5   9         98.09        128.08        21.97 o                         
  -4   5   9         26.00         37.62        12.83 o                         
  -3   5   9          9.77         14.10         3.08 o                         
  -2   5   9        217.46        221.06         7.63 o                         
  -1   5   9         46.17         54.70         3.83 o                         
   0   5   9        132.30        124.38         4.93 o                         
   1   5   9        375.53        383.22        12.80 o                         
   2   5   9        245.41        253.81        11.19 o                         
   3   5   9          0.04          5.09         4.98 o                         
   4   5   9         22.31         61.46        11.33 o                         
   5   5   9          0.92          2.73         5.73 o                         
   6   5   9         22.15         54.55        13.42 o                         
  -6   6   9         80.93         70.05        10.48 o                         
  -5   6   9        105.63        116.42        11.59 o                         
  -4   6   9          8.35          9.12         4.62 o                         
  -3   6   9          5.04          5.89         2.61 o                         
  -2   6   9          1.70          1.69         2.29 o                         
  -1   6   9        359.55        362.85        18.51 o                         
   0   6   9        906.55        888.06        33.73 o                         
   1   6   9         20.18         15.28         3.03 o                         
   2   6   9          6.92          6.91         2.48 o                         
   3   6   9          0.08         -8.01         8.01 o                         
   4   6   9          0.29          4.42         7.71 o                         
   5   6   9        225.93        222.37        17.94 o                         
  -5   7   9          4.62          1.67         4.12 o                         
  -4   7   9         20.71         19.14         5.26 o                         
  -3   7   9         50.17         56.36         6.11 o                         
  -2   7   9         15.25         14.22         3.73 o                         
  -1   7   9        288.01        279.57        12.53 o                         
   0   7   9          8.99         12.96         3.50 o                         
   1   7   9         20.03         19.85         5.03 o                         
   2   7   9          1.45          4.56         3.80 o                         
   3   7   9         24.88         34.14         9.51 o                         
   4   7   9        127.14         91.74        14.11 o                         
  -3   8   9          0.17         -2.37         5.02 o                         
  -2   8   9          5.96         40.67        26.55 o                         
  -1   8   9        845.88        781.37        47.59 o                         
   0   8   9        417.22        403.92        27.37 o                         
   1   8   9          5.81          2.39         3.74 o                         
   2   8   9         27.86         33.69         8.14 o                         
  -8   0  10         26.69         44.75        13.36 o                         
  -7   0  10        212.09        206.89        21.74 o                         
  -6   0  10          5.87         11.06        10.63 o                         
  -5   0  10         39.99         23.24        10.44 o                         
  -4   0  10          0.44         -3.78         6.83 o                         
  -3   0  10        432.20        546.63        32.24 o                         
  -2   0  10          0.50          3.30         4.14 o                         
  -1   0  10       1261.79       1151.26        82.50 o                         
   0   0  10        521.29        490.36        15.65 o                         
   1   0  10       1911.07       1770.22        67.59 o                         
   2   0  10       2294.91       2300.34       123.23 o                         
   3   0  10       3449.28       3590.82       181.50 o                         
   4   0  10         46.63         57.39         7.18 o                         
   5   0  10         12.54          7.44         5.68 o                         
   6   0  10        379.12        410.86        25.55 o                         
   7   0  10         17.41         15.32         7.07 o                         
   8   0  10        346.98        334.49        24.98 o                         
  -8   1  10          0.27         22.79        13.36 o                         
  -7   1  10         59.59         51.44         7.82 o                         
  -6   1  10        539.69        423.61        53.13 o                         
  -5   1  10          1.65          2.05         3.13 o                         
  -4   1  10         41.61         34.65         8.26 o                         
  -3   1  10          7.16         11.04         4.54 o                         
  -2   1  10         33.10         33.59         3.66 o                         
  -1   1  10       1129.09       1023.88        66.73 o                         
   0   1  10        103.63         88.85         3.10 o                         
   1   1  10        484.61        479.92        13.50 o                         
   2   1  10        718.66        789.50        21.01 o                         
   3   1  10        295.85        265.76        13.96 o                         
   4   1  10         21.93         27.24         7.77 o                         
   5   1  10         60.24         59.33         9.29 o                         
   6   1  10         52.09         57.54         7.05 o                         
   7   1  10         39.03         47.43         6.52 o                         
   8   1  10         88.58         91.42        11.09 o                         
  -8   2  10          1.96          0.74         2.90 o                         
  -7   2  10          0.00          4.90        11.43 o                         
  -6   2  10         60.51         62.27         8.46 o                         
  -5   2  10        262.96        230.68        10.56 o                         
  -4   2  10          0.27         -3.18         3.18 o                         
  -3   2  10        322.01        373.23        10.40 o                         
  -2   2  10        606.68        568.88        23.14 o                         
  -1   2  10       1255.51       1278.20        42.79 o                         
   0   2  10        109.19        108.38         3.52 o                         
   1   2  10          6.37          8.77         1.79 o                         
   2   2  10        603.69        678.09        18.25 o                         
   3   2  10          4.13          0.62         0.88 o                         
   4   2  10         33.00         26.92         2.24 o                         
   5   2  10         21.67         16.09         3.64 o                         
   6   2  10          1.85         69.78        12.16 o                         
   7   2  10         46.62         47.08         8.46 o                         
  -8   3  10         12.24          7.63         9.56 o                         
  -7   3  10          4.29          0.14         4.76 o                         
  -6   3  10         11.60         11.00        22.48 o                         
  -5   3  10        306.17        281.13        15.55 o                         
  -4   3  10        358.26        340.67        21.31 o                         
  -3   3  10          1.13          2.13         1.38 o                         
  -2   3  10         11.74          4.69         1.73 o                         
  -1   3  10          9.26         15.91         1.45 o                         
   0   3  10          2.29          0.88         1.71 o                         
   1   3  10          0.70         -0.69         1.09 o                         
   2   3  10        323.05        312.40        16.66 o                         
   3   3  10         15.82         21.05         8.03 o                         
   4   3  10        274.33        271.66        10.42 o                         
   5   3  10         43.42         33.47         9.40 o                         
   6   3  10        109.81        118.87        14.41 o                         
   7   3  10         40.39         42.95        11.65 o                         
  -7   4  10         11.42          8.44         7.53 o                         
  -6   4  10        154.50        161.86        15.12 o                         
  -5   4  10        105.10         98.74         9.03 o                         
  -4   4  10        154.37        155.56        22.52 o                         
  -3   4  10        120.13        123.21         6.21 o                         
  -2   4  10         86.70         79.91         4.62 o                         
  -1   4  10        656.30        676.54        18.85 o                         
   0   4  10        432.83        471.73        16.60 o                         
   1   4  10         34.88         32.67         1.97 o                         
   2   4  10        267.16        266.84        10.90 o                         
   3   4  10        136.44        131.94        14.49 o                         
   4   4  10         62.56         74.66        13.09 o                         
   5   4  10         79.88        107.86        16.04 o                         
   6   4  10         51.46         64.96        12.72 o                         
   7   4  10          2.35          4.23         8.35 o                         
  -6   5  10         96.24        100.20        11.41 o                         
  -5   5  10          3.11          2.98         5.41 o                         
  -4   5  10        135.86        124.94         6.20 o                         
  -3   5  10        346.51        318.04        10.66 o                         
  -2   5  10        222.67        199.19        10.01 o                         
  -1   5  10        227.81        239.09         7.90 o                         
   0   5  10        436.74        453.85        15.05 o                         
   1   5  10        657.69        637.77        19.69 o                         
   2   5  10         99.30         93.16         8.71 o                         
   3   5  10        186.00        193.61        15.67 o                         
   4   5  10         27.74         18.10         9.02 o                         
   5   5  10         75.12         63.65        12.56 o                         
   6   5  10         43.20         43.46        12.83 o                         
  -6   6  10          6.12          6.24         5.52 o                         
  -5   6  10        125.94        134.36        10.18 o                         
  -4   6  10         45.79         55.45         6.29 o                         
  -3   6  10          2.04          5.13         2.45 o                         
  -2   6  10        321.13        302.84        10.10 o                         
  -1   6  10        640.77        618.46        16.89 o                         
   0   6  10          0.77         -5.06         7.69 o                         
   1   6  10         41.84         41.26         3.87 o                         
   2   6  10          0.41          0.95         2.26 o                         
   3   6  10         91.05         88.34         9.24 o                         
   4   6  10         18.77         18.29         8.89 o                         
   5   6  10         30.56         61.00        13.63 o                         
  -4   7  10         22.72         25.23         5.93 o                         
  -3   7  10          2.23         75.22        28.53 o                         
  -2   7  10          7.41          0.51         2.57 o                         
  -1   7  10         99.20        100.42         8.74 o                         
   0   7  10        101.39        105.78         6.00 o                         
   1   7  10         47.83         47.59         6.01 o                         
   2   7  10          2.33          4.84         3.81 o                         
   3   7  10          6.67         13.55         8.14 o                         
   4   7  10         93.77         79.85        13.26 o                         
  -3   8  10        108.37        113.78        14.84 o                         
  -2   8  10        185.30        269.34        51.74 o                         
  -1   8  10        214.40        270.73        24.40 o                         
   0   8  10         24.38         35.08         9.43 o                         
   1   8  10          2.50          0.50         3.38 o                         
   2   8  10         21.59         13.52         7.20 o                         
  -8   1  11          0.27         -2.06         9.08 o                         
  -7   1  11         85.81         97.12        10.64 o                         
  -6   1  11        232.57        267.43        15.27 o                         
  -5   1  11         65.56         55.21         8.59 o                         
  -4   1  11        274.58        279.68        13.95 o                         
  -3   1  11         72.90         90.86         7.17 o                         
  -2   1  11       1139.14       1064.84        67.05 o                         
  -1   1  11        368.96        347.92        18.31 o                         
   0   1  11        266.19        238.86         9.90 o                         
   1   1  11       1877.02       1893.35        50.45 o                         
   2   1  11         42.89         36.25         2.52 o                         
   3   1  11        239.78        224.26        10.68 o                         
   4   1  11        256.71        247.82        12.45 o                         
   5   1  11         76.75         90.03         6.87 o                         
   6   1  11        189.75        171.90        10.03 o                         
   7   1  11         29.33         32.80        10.12 o                         
   8   1  11         65.25         64.94        12.53 o                         
  -8   2  11          1.89         -5.22        12.34 o                         
  -7   2  11         29.55         23.38         5.94 o                         
  -6   2  11          3.23          4.60         3.64 o                         
  -5   2  11         80.27         82.99         5.93 o                         
  -4   2  11          6.16          9.71         3.23 o                         
  -3   2  11        638.45        678.71        19.99 o                         
  -2   2  11         38.86         21.14         2.74 o                         
  -1   2  11       1235.63       1199.47        32.92 o                         
   0   2  11         77.94         58.46         2.84 o                         
   1   2  11          0.81          0.12         1.33 o                         
   2   2  11         31.82         32.40         2.59 o                         
   3   2  11         22.30         21.31         1.65 o                         
   4   2  11        113.83         99.24         6.37 o                         
   5   2  11        408.63        359.22        14.43 o                         
   6   2  11          1.54          1.39         4.98 o                         
   7   2  11          0.14          1.45         6.94 o                         
  -7   3  11         29.90         30.25         8.62 o                         
  -6   3  11        139.82        130.65        10.27 o                         
  -5   3  11        253.35        272.08        17.49 o                         
  -4   3  11        458.92        443.50        12.42 o                         
  -3   3  11        334.24        340.83        12.90 o                         
  -2   3  11        947.75        976.28        22.84 o                         
  -1   3  11        431.85        471.83        14.12 o                         
   0   3  11        766.27        842.93        33.12 o                         
   1   3  11         15.34         20.69         2.05 o                         
   2   3  11         80.48         75.94         2.86 o                         
   3   3  11         87.17         67.29        10.20 o                         
   4   3  11         27.52         26.37         3.20 o                         
   5   3  11          0.08         15.18         8.52 o                         
   6   3  11         22.25         61.35        12.02 o                         
   7   3  11         17.10         31.28        10.85 o                         
  -7   4  11         21.24         26.45         7.23 o                         
  -6   4  11          0.74          3.42         5.17 o                         
  -5   4  11          6.97         12.10         5.26 o                         
  -4   4  11        946.07        927.25        29.87 o                         
  -3   4  11        587.91        599.63        16.69 o                         
  -2   4  11        929.93       1004.38        25.44 o                         
  -1   4  11         65.24         55.46         3.37 o                         
   0   4  11         28.64         32.51         2.69 o                         
   1   4  11        541.05        532.62        13.30 o                         
   2   4  11         62.42         61.56         6.60 o                         
   3   4  11        168.80        174.35        12.67 o                         
   4   4  11         11.07         39.04        10.31 o                         
   5   4  11        146.56        144.58        13.12 o                         
   6   4  11          2.83         15.53         9.99 o                         
   7   4  11          0.81          1.21         8.01 o                         
  -6   5  11         13.45         25.20         6.22 o                         
  -5   5  11          8.85         11.97         5.19 o                         
  -4   5  11         95.26         88.85         4.91 o                         
  -3   5  11        261.94        255.83         8.98 o                         
  -2   5  11         55.58         61.88         4.26 o                         
  -1   5  11         36.64         45.46         3.86 o                         
   0   5  11          0.30         -0.40         2.64 o                         
   1   5  11        207.85        186.58         8.40 o                         
   2   5  11        360.41        384.35        30.21 o                         
   3   5  11          0.86         15.37         8.54 o                         
   4   5  11         86.59         75.01        11.76 o                         
   5   5  11        132.50        123.61        16.60 o                         
   6   5  11          8.46          8.84         9.43 o                         
  -6   6  11         16.26          9.55         4.84 o                         
  -5   6  11         36.92         55.28        12.01 o                         
  -4   6  11         24.25         20.60         5.75 o                         
  -3   6  11         35.20         45.36         6.91 o                         
  -2   6  11         53.57         58.61        10.14 o                         
  -1   6  11         24.24         23.22         3.65 o                         
   0   6  11        238.67        240.06         9.76 o                         
   1   6  11          1.40          2.77         2.78 o                         
   2   6  11          1.65          1.33         2.37 o                         
   3   6  11         33.12         33.53        10.18 o                         
   4   6  11          2.77          3.86         7.63 o                         
   5   6  11         96.48        113.14        15.85 o                         
  -4   7  11          0.44          7.06         4.56 o                         
  -3   7  11        282.09        279.63        16.56 o                         
  -2   7  11          5.09          5.59         3.10 o                         
  -1   7  11         50.25         48.61         4.78 o                         
   0   7  11        125.83        144.20         7.68 o                         
   1   7  11        137.59        152.33         9.44 o                         
   2   7  11          5.55          2.30         3.48 o                         
   3   7  11        113.82        105.80        13.15 o                         
   4   7  11         11.12         11.65         8.62 o                         
  -2   8  11        215.03        228.10        14.31 o                         
  -1   8  11         15.89         14.51         9.48 o                         
   0   8  11         19.33         10.85         5.62 o                         
   1   8  11         58.17         47.32         6.09 o                         
   2   8  11          9.97         10.87         6.96 o                         
  -8   0  12         38.38         26.99        11.33 o                         
  -7   0  12         10.52          6.37         9.51 o                         
  -6   0  12         10.74          7.47         8.97 o                         
  -5   0  12         24.36         15.85         9.13 o                         
  -4   0  12         40.99         45.26         7.39 o                         
  -3   0  12        724.62        700.49        36.45 o                         
  -2   0  12          7.64         10.39         5.03 o                         
  -1   0  12        571.03        628.30        29.32 o                         
   0   0  12       6156.20       6629.89       344.82 o                         
   1   0  12        369.71        375.30        19.12 o                         
   2   0  12          0.49         16.15         4.85 o                         
   3   0  12          1.43          9.00         4.34 o                         
   4   0  12          7.67          7.69         4.74 o                         
   5   0  12         21.18         20.78         6.64 o                         
   6   0  12        452.28        405.08        25.06 o                         
   7   0  12         54.00         50.56         9.29 o                         
  -8   1  12         14.40          9.88        10.60 o                         
  -7   1  12         29.30         45.76         9.38 o                         
  -6   1  12        275.59        230.22        18.69 o                         
  -5   1  12         10.11         -2.29         4.45 o                         
  -4   1  12        137.90        130.93        10.31 o                         
  -3   1  12         18.86         23.15         4.48 o                         
  -2   1  12         67.00         67.48         3.96 o                         
  -1   1  12        389.98        369.29        22.71 o                         
   0   1  12       7781.23       8116.18       324.60 o                         
   1   1  12        686.64        621.25        16.45 o                         
   2   1  12        181.33        175.85         7.84 o                         
   3   1  12          6.34          6.45         2.39 o                         
   4   1  12         18.63         20.35         4.11 o                         
   5   1  12         71.84         57.40         5.86 o                         
   6   1  12         28.76         46.39        10.87 o                         
   7   1  12         82.48         80.25        12.00 o                         
  -8   2  12         51.03         19.82        13.68 o                         
  -7   2  12         80.48         64.13        11.94 o                         
  -6   2  12        160.53        119.58         8.18 o                         
  -5   2  12        142.09        149.24         7.70 o                         
  -4   2  12        613.52        615.73        18.76 o                         
  -3   2  12          1.28          0.58         3.09 o                         
  -2   2  12        130.26        109.19         7.22 o                         
  -1   2  12       2572.96       2627.99        74.17 o                         
   0   2  12       2326.50       2272.58        63.03 o                         
   1   2  12         28.88         24.38         2.40 o                         
   2   2  12        439.50        461.83        15.45 o                         
   3   2  12       1321.81       1342.54        37.65 o                         
   4   2  12         25.15         30.38         2.68 o                         
   5   2  12          5.55         55.91        47.45 o                         
   6   2  12        274.59        239.61        19.87 o                         
   7   2  12         24.09         21.64         9.64 o                         
  -7   3  12         14.90         13.73         7.48 o                         
  -6   3  12         25.05         46.64        26.48 o                         
  -5   3  12        328.82        296.49        16.35 o                         
  -4   3  12         39.28         35.53        12.10 o                         
  -3   3  12        157.92        138.37         5.47 o                         
  -2   3  12         26.30         28.67         2.76 o                         
  -1   3  12        131.02        134.02         4.42 o                         
   0   3  12        196.52        215.44         6.87 o                         
   1   3  12        853.13        850.79        22.44 o                         
   2   3  12         62.27         66.66         8.16 o                         
   3   3  12         34.87         29.36         2.97 o                         
   4   3  12          5.93         16.15         8.01 o                         
   5   3  12         16.73         31.52         6.67 o                         
   6   3  12         45.39         41.75         8.03 o                         
   7   3  12          7.85          7.07         8.81 o                         
  -7   4  12         20.58         19.42         8.75 o                         
  -6   4  12         32.85         41.35         4.80 o                         
  -5   4  12          7.01          5.96         4.63 o                         
  -4   4  12          2.35         -4.11         5.42 o                         
  -3   4  12        127.72        131.62         6.41 o                         
  -2   4  12         99.28         99.01         7.76 o                         
  -1   4  12          0.25          0.17         0.98 o                         
   0   4  12        532.83        527.92        22.80 o                         
   1   4  12          4.19          5.68         1.46 o                         
   2   4  12          5.16          6.32         3.29 o                         
   3   4  12          0.49         -2.73         6.45 o                         
   4   4  12         31.13         33.82         7.28 o                         
   5   4  12          6.74         20.91         7.07 o                         
   6   4  12         41.04         32.94         9.93 o                         
   7   4  12         75.77         75.25        13.55 o                         
  -6   5  12          9.35          7.51         4.36 o                         
  -5   5  12         14.44          9.17         5.40 o                         
  -4   5  12          7.85         11.97         3.25 o                         
  -3   5  12          0.55         -1.10         2.77 o                         
  -2   5  12          0.26          0.67         2.16 o                         
  -1   5  12         57.70         59.20         4.72 o                         
   0   5  12        289.49        285.43         9.93 o                         
   1   5  12        596.96        569.76        18.78 o                         
   2   5  12         37.40         40.68         5.30 o                         
   3   5  12         73.71         81.33         9.35 o                         
   4   5  12          0.50          2.49         7.34 o                         
   5   5  12        206.67        245.61        20.81 o                         
   6   5  12         51.19         22.09        11.35 o                         
  -5   6  12          0.01          0.61         3.66 o                         
  -4   6  12          3.73          6.45         4.74 o                         
  -3   6  12        676.81        645.05        18.59 o                         
  -2   6  12        640.75        608.59        17.54 o                         
  -1   6  12         16.17         20.05         4.29 o                         
   0   6  12         45.55         50.05         5.89 o                         
   1   6  12          0.15          0.80         2.48 o                         
   2   6  12         35.60         32.03         4.71 o                         
   3   6  12        176.14        174.06        16.52 o                         
   4   6  12          0.05          3.27         5.44 o                         
   5   6  12        138.90        142.73        16.92 o                         
  -4   7  12          1.01         -0.96         3.62 o                         
  -3   7  12        133.11        173.58        13.45 o                         
  -2   7  12         16.03         13.10         6.69 o                         
  -1   7  12          1.47          4.97         3.06 o                         
   0   7  12         50.34         49.22         8.76 o                         
   1   7  12         22.70         24.54         5.47 o                         
   2   7  12         41.14         43.60         9.48 o                         
   3   7  12         25.31         25.89         9.96 o                         
   4   7  12          2.09         11.43         8.01 o                         
  -2   8  12         17.14         52.28        24.57 o                         
  -1   8  12         16.30          8.33         8.06 o                         
   0   8  12         14.16         21.72         6.32 o                         
   1   8  12         80.59         73.74         6.83 o                         
   2   8  12          8.06         20.91         7.39 o                         
  -8   1  13         36.37         77.79        15.18 o                         
  -7   1  13          0.28         -1.25         7.11 o                         
  -6   1  13         25.19         68.79         9.69 o                         
  -5   1  13         10.73          9.00         5.36 o                         
  -4   1  13        157.93        146.96         8.73 o                         
  -3   1  13         10.61         13.28         3.65 o                         
  -2   1  13       1710.19       1663.44        55.06 o                         
  -1   1  13        128.09        120.93         4.85 o                         
   0   1  13        252.17        261.79        10.60 o                         
   1   1  13          3.69          3.04         1.97 o                         
   2   1  13        438.86        435.85        15.66 o                         
   3   1  13        105.85        111.22         6.73 o                         
   4   1  13         92.80        101.78         6.66 o                         
   5   1  13        110.80        103.47         6.95 o                         
   6   1  13         13.91         21.59        12.68 o                         
   7   1  13          1.69          1.87         7.34 o                         
  -8   2  13          5.01          8.70        12.29 o                         
  -7   2  13         29.47         43.22        10.85 o                         
  -6   2  13        207.09        177.17        24.42 o                         
  -5   2  13         29.37         31.38         4.96 o                         
  -4   2  13          1.58         -2.43         4.30 o                         
  -3   2  13         60.22         56.72         4.95 o                         
  -2   2  13          1.90          0.56         1.56 o                         
  -1   2  13        416.27        418.64        16.53 o                         
   0   2  13        600.22        673.69        23.44 o                         
   1   2  13        228.10        213.97         7.86 o                         
   2   2  13        773.64        838.02        27.97 o                         
   3   2  13        798.82        805.78        28.45 o                         
   4   2  13         18.12         17.11         3.73 o                         
   5   2  13         23.03         11.21         4.15 o                         
   6   2  13        156.90        161.90        16.17 o                         
   7   2  13         37.78         55.94        11.73 o                         
  -7   3  13          0.94         -1.33         2.90 o                         
  -6   3  13          1.18         -2.83         6.33 o                         
  -5   3  13        559.87        510.84        23.44 o                         
  -4   3  13         76.87         80.37         4.69 o                         
  -3   3  13          4.60          6.31         2.39 o                         
  -2   3  13        292.58        350.24        26.94 o                         
  -1   3  13         60.68         61.28         3.49 o                         
   0   3  13         65.61         64.25         3.59 o                         
   1   3  13         48.05         63.46         3.25 o                         
   2   3  13          4.96          3.92         1.79 o                         
   3   3  13          0.72          2.84         1.74 o                         
   4   3  13          0.79          2.06         6.43 o                         
   5   3  13         14.35         13.42         8.25 o                         
   6   3  13         10.42          9.51         8.14 o                         
   7   3  13          4.13          6.72         8.52 o                         
  -7   4  13        175.89        171.59        14.71 o                         
  -6   4  13         38.97         40.61         7.91 o                         
  -5   4  13         62.02         60.36         7.10 o                         
  -4   4  13         28.96         39.62         5.66 o                         
  -3   4  13        129.08        121.06         5.99 o                         
  -2   4  13        175.17        149.86        11.16 o                         
  -1   4  13        463.10        450.60        22.80 o                         
   0   4  13          7.74          9.90         2.19 o                         
   1   4  13         43.16         43.87         6.66 o                         
   2   4  13       1189.14       1293.15        46.40 o                         
   3   4  13          0.09         -0.11         5.20 o                         
   4   4  13         38.38         43.62         8.03 o                         
   5   4  13          2.71          6.27         8.30 o                         
   6   4  13         10.39         14.81         9.51 o                         
  -6   5  13          5.27         10.75         5.35 o                         
  -5   5  13         50.60         43.69         6.99 o                         
  -4   5  13          1.75          3.69         3.06 o                         
  -3   5  13        252.24        267.52        10.01 o                         
  -2   5  13          7.61          7.71         2.48 o                         
  -1   5  13          0.08          1.71         2.56 o                         
   0   5  13         41.41         36.92         4.35 o                         
   1   5  13       1195.22       1211.02        44.65 o                         
   2   5  13         28.27         28.49         5.01 o                         
   3   5  13        177.17        132.87        16.44 o                         
   4   5  13         26.74         14.65         6.61 o                         
   5   5  13          6.08         26.89        11.41 o                         
   6   5  13         14.77         27.80        11.51 o                         
  -5   6  13          1.04          3.49         4.60 o                         
  -4   6  13         61.00         58.30         6.35 o                         
  -3   6  13        244.72        227.82        11.82 o                         
  -2   6  13          0.09         -1.72         2.63 o                         
  -1   6  13         34.49         40.48         4.39 o                         
   0   6  13        273.09        269.42        10.29 o                         
   1   6  13          0.58         -1.25         2.79 o                         
   2   6  13         78.47         87.62         8.31 o                         
   3   6  13         19.46         18.16         9.10 o                         
   4   6  13          6.05          3.29         6.08 o                         
   5   6  13         29.78         32.59        10.55 o                         
  -4   7  13         50.38         35.94         6.09 o                         
  -3   7  13        571.14        543.91        20.06 o                         
  -2   7  13        448.08        447.65        33.54 o                         
  -1   7  13         15.02         15.97         3.75 o                         
   0   7  13        479.98        517.97        18.30 o                         
   1   7  13         20.94         23.88         5.68 o                         
   2   7  13        149.32        148.75        12.13 o                         
   3   7  13        328.79        303.13        24.07 o                         
   4   7  13          3.55          4.82         7.31 o                         
  -2   8  13          3.01          2.61         5.03 o                         
  -1   8  13          0.04          3.88         7.31 o                         
   0   8  13         26.16         20.14         8.02 o                         
   1   8  13          6.01          3.96         4.18 o                         
  -8   0  14        128.21         94.23        15.80 o                         
  -7   0  14        185.27        139.54        15.93 o                         
  -6   0  14         94.80        122.27        16.09 o                         
  -5   0  14         15.39         15.26         8.38 o                         
  -4   0  14         40.29         25.79         5.62 o                         
  -3   0  14        465.71        548.98        29.03 o                         
  -2   0  14         14.50         10.50         4.61 o                         
  -1   0  14       3118.48       3541.57       173.82 o                         
   0   0  14       6013.57       6446.14       333.10 o                         
   1   0  14        460.78        412.52        20.65 o                         
   2   0  14        426.88        392.30        20.11 o                         
   3   0  14         10.10          9.27         4.63 o                         
   4   0  14          1.20          4.18         4.69 o                         
   5   0  14        630.05        546.49        30.69 o                         
   6   0  14          0.63         11.76         7.02 o                         
   7   0  14         57.17         56.58         9.80 o                         
  -8   1  14         67.39         63.52        14.67 o                         
  -7   1  14         34.23         13.63         6.46 o                         
  -6   1  14        542.07        490.01        23.18 o                         
  -5   1  14         43.98         32.63         5.96 o                         
  -4   1  14        105.51        107.01         8.17 o                         
  -3   1  14        179.92        173.08         9.38 o                         
  -2   1  14         26.79         37.53         4.07 o                         
  -1   1  14         78.57         66.14         4.88 o                         
   0   1  14        275.55        275.12        10.69 o                         
   1   1  14       1166.87       1227.31        33.10 o                         
   2   1  14        198.46        183.09         8.07 o                         
   3   1  14         97.04        102.50         6.02 o                         
   4   1  14         16.06         23.23         3.70 o                         
   5   1  14        289.16        251.13        15.09 o                         
   6   1  14        175.73        126.64        19.57 o                         
   7   1  14         57.08         68.93        12.00 o                         
  -8   2  14          5.48          0.03         8.35 o                         
  -7   2  14         29.25          7.71         9.43 o                         
  -6   2  14         11.70          8.85         5.92 o                         
  -5   2  14         39.35         46.34        25.53 o                         
  -4   2  14         56.73         54.55         4.71 o                         
  -3   2  14        149.65        142.90         7.51 o                         
  -2   2  14         12.34          8.42         2.07 o                         
  -1   2  14        881.22        918.00        30.66 o                         
   0   2  14        283.88        331.89        13.12 o                         
   1   2  14        286.20        292.65         8.49 o                         
   2   2  14         78.33         94.34         5.63 o                         
   3   2  14         65.11         51.69         4.27 o                         
   4   2  14         85.95         79.22         5.77 o                         
   5   2  14        251.08        207.71        10.15 o                         
   6   2  14          0.99         34.04         9.80 o                         
   7   2  14         35.19         47.50        11.25 o                         
  -7   3  14        116.52        168.22        23.32 o                         
  -6   3  14        125.57        108.13        19.44 o                         
  -5   3  14        254.35        150.51        95.59 o                         
  -4   3  14        121.91        119.62         6.71 o                         
  -3   3  14         36.78         34.24         6.51 o                         
  -2   3  14         23.71         20.92         2.66 o                         
  -1   3  14         42.46         26.33         2.33 o                         
   0   3  14          3.69          3.03         1.69 o                         
   1   3  14        185.50        172.03         7.00 o                         
   2   3  14         54.85         53.78         4.79 o                         
   3   3  14        273.98        262.71         9.87 o                         
   4   3  14         38.13         33.95         7.28 o                         
   5   3  14         15.61         11.81         8.76 o                         
   6   3  14          9.64          0.40         6.43 o                         
   7   3  14          9.51         -3.27         8.62 o                         
  -7   4  14         17.87         14.56        13.71 o                         
  -6   4  14          5.31         -1.95         5.72 o                         
  -5   4  14          8.71         13.57         7.23 o                         
  -4   4  14          0.41          0.12         2.92 o                         
  -3   4  14        155.26        148.22         6.88 o                         
  -2   4  14         13.20         10.20         1.95 o                         
  -1   4  14          1.98          2.82         1.31 o                         
   0   4  14          8.45         15.16         3.85 o                         
   1   4  14          0.55         -1.00         1.27 o                         
   2   4  14        806.03        805.61        30.14 o                         
   3   4  14        274.75        267.22        19.90 o                         
   4   4  14         13.75         24.85         9.45 o                         
   5   4  14         69.36         68.71        13.63 o                         
   6   4  14          5.68          9.13         8.94 o                         
  -6   5  14          3.18          4.03         6.71 o                         
  -5   5  14         20.24         17.62         4.28 o                         
  -4   5  14        106.10        116.62         6.73 o                         
  -3   5  14        549.98        584.25        18.19 o                         
  -2   5  14        119.12        113.55         6.38 o                         
  -1   5  14         56.86         62.27         4.88 o                         
   0   5  14         72.57         76.84         4.92 o                         
   1   5  14         14.87          4.05         3.98 o                         
   2   5  14        280.56        312.05        14.42 o                         
   3   5  14        256.67        210.61        20.70 o                         
   4   5  14          7.89          3.43         5.38 o                         
   5   5  14        164.30        181.13        18.42 o                         
   6   5  14          0.02          7.15         9.37 o                         
  -5   6  14         33.55         28.76         7.97 o                         
  -4   6  14          0.01         -1.38         3.57 o                         
  -3   6  14          2.40          2.99         2.97 o                         
  -2   6  14        131.79        138.63         8.30 o                         
  -1   6  14         21.08         18.32         3.50 o                         
   0   6  14          4.94          2.81         2.97 o                         
   1   6  14         68.52         65.01         5.09 o                         
   2   6  14         19.33         20.33         5.33 o                         
   3   6  14        137.29        141.87        14.97 o                         
   4   6  14        114.45        151.16        13.09 o                         
   5   6  14          1.25         -0.48         6.83 o                         
  -4   7  14          3.99          8.82         4.47 o                         
  -3   7  14         99.80        144.12        23.38 o                         
  -2   7  14         94.65        108.23        19.15 o                         
  -1   7  14         65.27         67.23         6.86 o                         
   0   7  14         26.82         32.28         5.37 o                         
   1   7  14         26.84         20.87         4.44 o                         
   2   7  14          2.69          3.43         6.51 o                         
   3   7  14        235.47        253.16        23.51 o                         
  -2   8  14         28.87         52.96        23.65 o                         
  -1   8  14         31.78         29.96         7.07 o                         
   0   8  14         48.95         50.10         6.34 o                         
   1   8  14         11.72          5.21         4.18 o                         
  -8   1  15         13.27          3.35         7.36 o                         
  -7   1  15          5.13          3.06         5.45 o                         
  -6   1  15        175.42        190.82        37.11 o                         
  -5   1  15          1.78          0.44         3.68 o                         
  -4   1  15        238.40        262.00        13.06 o                         
  -3   1  15          8.30         11.58         3.34 o                         
  -2   1  15         42.95         42.94         4.41 o                         
  -1   1  15        233.38        232.97         9.40 o                         
   0   1  15        840.59        830.65        27.51 o                         
   1   1  15        733.93        798.80        22.46 o                         
   2   1  15         38.82         40.58         4.51 o                         
   3   1  15        404.55        391.82        15.53 o                         
   4   1  15         71.74         71.81         5.89 o                         
   5   1  15         69.73         62.90         6.66 o                         
   6   1  15          9.97         15.30         8.58 o                         
   7   1  15         84.28         65.47        12.18 o                         
  -8   2  15         51.12         87.51        18.02 o                         
  -7   2  15          2.17          2.25         7.04 o                         
  -6   2  15         52.96         49.50         9.75 o                         
  -5   2  15        422.61        372.87        31.85 o                         
  -4   2  15          9.72          6.81         3.36 o                         
  -3   2  15        133.86        128.77         6.47 o                         
  -2   2  15         75.87         84.73         5.38 o                         
  -1   2  15        722.29        651.87        21.77 o                         
   0   2  15        750.57        791.93        26.34 o                         
   1   2  15         41.26         53.98         3.79 o                         
   2   2  15        155.49        160.67         7.01 o                         
   3   2  15         94.97        104.52         5.48 o                         
   4   2  15        129.97        145.58         8.18 o                         
   5   2  15          8.87          3.43         3.23 o                         
   6   2  15          0.00          2.36         7.07 o                         
   7   2  15          0.34         -0.32         6.56 o                         
  -7   3  15        149.87        145.19        18.26 o                         
  -6   3  15        230.69        245.00        26.62 o                         
  -5   3  15        287.34        299.60        30.61 o                         
  -4   3  15        685.22        641.61        39.63 o                         
  -3   3  15        234.66        231.83        23.15 o                         
  -2   3  15         81.79         85.75         7.62 o                         
  -1   3  15         77.59         64.90         5.07 o                         
   0   3  15          0.06          0.07         2.33 o                         
   1   3  15         14.20         13.85         2.11 o                         
   2   3  15          0.34         -0.97         1.56 o                         
   3   3  15          0.00          1.15         1.78 o                         
   4   3  15        221.95        213.61        18.34 o                         
   5   3  15         24.22         22.55         9.93 o                         
   6   3  15          4.51         -5.03         7.93 o                         
   7   3  15         46.27         65.37        12.34 o                         
  -7   4  15         17.70         21.05        11.60 o                         
  -6   4  15          0.00         19.79        13.23 o                         
  -5   4  15          2.47          0.72         2.61 o                         
  -4   4  15        231.49        246.44        19.92 o                         
  -3   4  15         42.34         35.19         6.18 o                         
  -2   4  15        108.09        128.66         7.46 o                         
  -1   4  15         51.99         45.70         5.67 o                         
   0   4  15         23.35         30.69         5.52 o                         
   1   4  15        495.40        476.92        23.27 o                         
   2   4  15        166.55        147.50        18.87 o                         
   3   4  15         65.11         46.54         8.97 o                         
   4   4  15          0.82          0.75         6.72 o                         
   5   4  15        240.79        180.70        19.36 o                         
   6   4  15         23.16         19.09        10.58 o                         
  -6   5  15         17.97         15.05         5.85 o                         
  -5   5  15        168.70        160.29        11.24 o                         
  -4   5  15         19.72         19.52         4.03 o                         
  -3   5  15        805.16        806.69        27.71 o                         
  -2   5  15        101.12         99.59         6.30 o                         
  -1   5  15         38.37         45.38         4.64 o                         
   0   5  15        120.82        125.54        14.70 o                         
   1   5  15          1.33          0.98         2.92 o                         
   2   5  15         10.20          6.96         4.46 o                         
   3   5  15        466.20        439.06        31.25 o                         
   4   5  15         23.22         30.88         7.10 o                         
   5   5  15         58.67         43.35        12.40 o                         
  -5   6  15          3.10          2.24         4.40 o                         
  -4   6  15        223.89        211.61        11.01 o                         
  -3   6  15          0.01          0.68         2.40 o                         
  -2   6  15          1.91          3.73         3.12 o                         
  -1   6  15          0.18          1.80         2.67 o                         
   0   6  15          0.87         -0.08         2.30 o                         
   1   6  15         18.47         16.72         4.32 o                         
   2   6  15        753.00        762.53        61.92 o                         
   3   6  15         81.11         77.76        10.26 o                         
   4   6  15          0.00          1.98         5.73 o                         
   5   6  15         34.65         46.84        10.74 o                         
  -4   7  15         67.98         71.36         7.40 o                         
  -3   7  15        334.74        306.41        18.31 o                         
  -2   7  15         35.26         35.75         8.36 o                         
  -1   7  15         73.03         77.73         5.83 o                         
   0   7  15        195.19        214.30         9.67 o                         
   1   7  15          4.03          6.40         6.45 o                         
   2   7  15         47.12         52.65         9.93 o                         
   3   7  15        358.32        342.17        25.71 o                         
  -1   8  15          8.52         22.52         8.94 o                         
   0   8  15          0.61          7.55         4.95 o                         
   1   8  15         83.07         68.12         9.80 o                         
  -8   0  16          1.06          4.85         8.09 o                         
  -7   0  16        147.24        116.08        14.41 o                         
  -6   0  16       1191.66       1126.81        66.73 o                         
  -5   0  16          0.88          0.48         5.11 o                         
  -4   0  16         37.13         30.71         7.50 o                         
  -3   0  16         31.87         41.37         6.83 o                         
  -2   0  16        318.70        341.64        18.02 o                         
  -1   0  16       2796.58       3050.75       148.27 o                         
   0   0  16       2013.91       2250.96       107.84 o                         
   1   0  16          8.06          8.09         4.61 o                         
   2   0  16        100.48        120.90         9.18 o                         
   3   0  16         27.20         29.78         5.68 o                         
   4   0  16        349.46        335.48        19.84 o                         
   5   0  16        581.33        470.47        27.77 o                         
   6   0  16       1374.95       1284.96        72.09 o                         
   7   0  16         71.98         73.43        13.36 o                         
  -8   1  16         32.12         -1.63        10.10 o                         
  -7   1  16          9.26          6.98         5.28 o                         
  -6   1  16        146.73        108.35         9.67 o                         
  -5   1  16         28.62         26.43         5.05 o                         
  -4   1  16         51.33         41.23         4.95 o                         
  -3   1  16        191.37        183.72         8.18 o                         
  -2   1  16        560.62        520.10        18.28 o                         
  -1   1  16        204.94        224.51        22.11 o                         
   0   1  16         63.17         64.08         5.63 o                         
   1   1  16       1193.30       1231.63        33.31 o                         
   2   1  16          9.87         10.11         3.27 o                         
   3   1  16        126.03        124.96         7.36 o                         
   4   1  16         61.03         53.17         5.69 o                         
   5   1  16         79.47         90.51         7.30 o                         
   6   1  16        116.00         87.14         7.75 o                         
   7   1  16          0.01         -4.82         7.90 o                         
  -7   2  16         51.25         45.84        11.19 o                         
  -6   2  16         82.70         74.36        15.73 o                         
  -5   2  16         11.47         12.68         4.21 o                         
  -4   2  16        456.05        417.64        36.23 o                         
  -3   2  16          3.95          2.76         2.49 o                         
  -2   2  16         14.75          8.75         2.58 o                         
  -1   2  16        150.13        158.80         7.66 o                         
   0   2  16        223.01        218.33         9.30 o                         
   1   2  16        112.41        131.42         5.63 o                         
   2   2  16         12.36          8.42         2.81 o                         
   3   2  16         26.07         20.69         4.09 o                         
   4   2  16         43.11         42.07         4.77 o                         
   5   2  16         98.89         69.44        11.30 o                         
   6   2  16          1.23          8.09         8.11 o                         
   7   2  16          2.61          2.95         7.52 o                         
  -7   3  16         19.24          7.07         9.27 o                         
  -6   3  16          3.50         14.94        13.90 o                         
  -5   3  16         51.98         75.49        17.94 o                         
  -4   3  16         13.33         12.61         7.51 o                         
  -3   3  16       1580.69       1711.59        61.83 o                         
  -2   3  16         28.72         26.04         5.11 o                         
  -1   3  16        564.00        603.55        21.10 o                         
   0   3  16         51.71         47.63         4.56 o                         
   1   3  16        262.05        243.68        12.01 o                         
   2   3  16        678.35        655.11        22.68 o                         
   3   3  16        291.01        267.05        11.14 o                         
   4   3  16         47.15         46.30        11.01 o                         
   5   3  16         45.99         53.85        11.54 o                         
   6   3  16          0.31         -8.89         8.89 o                         
  -7   4  16         37.05         38.91        17.27 o                         
  -6   4  16          9.82         10.55        12.13 o                         
  -5   4  16          1.14         -0.91         7.02 o                         
  -4   4  16          1.15          8.33         7.61 o                         
  -3   4  16        121.75        114.35         9.09 o                         
  -2   4  16         17.93         17.67         3.87 o                         
  -1   4  16        850.56        900.76        32.73 o                         
   0   4  16         31.01         36.27         4.30 o                         
   1   4  16        162.07        153.56         7.90 o                         
   2   4  16          0.10         -1.87         6.72 o                         
   3   4  16        386.37        385.74        22.82 o                         
   4   4  16          1.64         -3.27         7.79 o                         
   5   4  16         68.40         57.65        12.69 o                         
   6   4  16          9.87          7.87         9.43 o                         
  -6   5  16        175.37        141.34        23.46 o                         
  -5   5  16          8.62         10.54         5.02 o                         
  -4   5  16         57.25         65.85         6.84 o                         
  -3   5  16        231.66        232.47        11.20 o                         
  -2   5  16          0.00         -2.19         2.86 o                         
  -1   5  16         38.97         41.01         6.96 o                         
   0   5  16         39.84         41.41         4.87 o                         
   1   5  16        336.23        327.49        14.31 o                         
   2   5  16        154.54        159.37        10.32 o                         
   3   5  16        412.45        360.92        28.36 o                         
   4   5  16          8.74          6.37         5.49 o                         
   5   5  16          5.65          8.94         9.67 o                         
  -5   6  16         32.78         20.53         6.75 o                         
  -4   6  16         39.27         37.83         9.39 o                         
  -3   6  16         20.82         30.10         4.68 o                         
  -2   6  16         42.15         46.17         4.36 o                         
  -1   6  16        116.90        126.22         6.79 o                         
   0   6  16         25.17         32.94         4.92 o                         
   1   6  16         12.29         15.91         4.71 o                         
   2   6  16         59.92         58.65         6.48 o                         
   3   6  16         63.16         58.08        11.46 o                         
   4   6  16         24.91         37.57         7.82 o                         
  -4   7  16         76.69         69.53         8.79 o                         
  -3   7  16         29.96         42.91        15.64 o                         
  -2   7  16         13.58         13.36         3.82 o                         
  -1   7  16         65.98         66.95         5.67 o                         
   0   7  16         14.20          8.61         4.28 o                         
   1   7  16         22.91         16.55         7.50 o                         
   2   7  16         36.54         37.22         7.04 o                         
   3   7  16         58.71         46.19        11.27 o                         
   0   8  16         12.13          8.09         6.00 o                         
  -8   1  17          8.49         13.92        10.63 o                         
  -7   1  17         21.14         13.85         5.59 o                         
  -6   1  17         10.79          4.21         5.68 o                         
  -5   1  17         95.79         90.51         7.53 o                         
  -4   1  17         71.32         66.03         9.23 o                         
  -3   1  17          6.66          7.15         3.28 o                         
  -2   1  17        477.02        478.05        16.57 o                         
  -1   1  17          0.91          0.70         2.56 o                         
   0   1  17         52.84         52.96         5.17 o                         
   1   1  17       1565.72       1561.48        42.99 o                         
   2   1  17        850.11        881.76        30.84 o                         
   3   1  17         75.90         72.68         5.30 o                         
   4   1  17        219.94        207.47         9.58 o                         
   5   1  17        102.21         91.97        10.99 o                         
   6   1  17         43.28         30.67         6.09 o                         
   7   1  17        103.14        104.22        13.76 o                         
  -7   2  17         35.39         16.44        12.21 o                         
  -6   2  17        228.61        202.15        22.47 o                         
  -5   2  17          4.83          1.81         3.03 o                         
  -4   2  17         39.26         39.59         4.82 o                         
  -3   2  17         23.22         23.91         6.33 o                         
  -2   2  17          3.68          5.10         2.64 o                         
  -1   2  17         10.03          8.01         6.21 o                         
   0   2  17        688.03        735.67        25.79 o                         
   1   2  17        903.04        877.12        23.86 o                         
   2   2  17        598.93        605.14        21.50 o                         
   3   2  17       1108.14       1147.15        41.37 o                         
   4   2  17        224.36        219.63        10.90 o                         
   5   2  17         44.57         51.36        10.74 o                         
   6   2  17         34.27         33.04        10.31 o                         
   7   2  17          1.48          3.13         7.55 o                         
  -7   3  17         16.79         12.59        12.00 o                         
  -6   3  17         77.47        100.66        18.66 o                         
  -5   3  17        354.10        354.47        30.63 o                         
  -4   3  17          0.11         -0.35         2.12 o                         
  -3   3  17       1076.90       1098.34        39.55 o                         
  -2   3  17        191.97        184.27        12.47 o                         
  -1   3  17         64.04         71.53         5.37 o                         
   0   3  17        337.58        378.82        14.25 o                         
   1   3  17         47.34         47.65         2.66 o                         
   2   3  17        791.22        800.69        28.98 o                         
   3   3  17        844.73        803.18        29.42 o                         
   4   3  17        188.84        191.60        17.08 o                         
   5   3  17         40.41         22.63        10.10 o                         
   6   3  17         39.00         41.75        10.85 o                         
  -7   4  17         89.21         74.98        19.17 o                         
  -6   4  17         34.83         25.23        10.10 o                         
  -5   4  17        250.55        272.42        21.50 o                         
  -4   4  17         99.37         92.79        12.48 o                         
  -3   4  17         56.74         47.15         6.69 o                         
  -2   4  17         30.43         27.91         3.81 o                         
  -1   4  17        118.55         95.33         6.43 o                         
   0   4  17         24.01         20.44         4.39 o                         
   1   4  17        278.59        269.84        11.44 o                         
   2   4  17        601.94        621.10        37.89 o                         
   3   4  17         73.19         58.86        12.32 o                         
   4   4  17         12.59         15.16         9.80 o                         
   5   4  17         33.50         27.29        11.25 o                         
   6   4  17         13.03         17.06         9.80 o                         
  -6   5  17          2.07         -3.88        13.79 o                         
  -5   5  17         18.57         16.75         5.48 o                         
  -4   5  17         22.85         24.01         6.41 o                         
  -3   5  17        598.28        567.51        31.49 o                         
  -2   5  17          4.29          4.13         3.98 o                         
  -1   5  17        183.11        168.29         9.35 o                         
   0   5  17         30.50         37.82         4.90 o                         
   1   5  17          0.00         -1.88         3.60 o                         
   2   5  17        357.97        367.66        15.91 o                         
   3   5  17        309.94        318.77        24.23 o                         
   4   5  17          5.66          4.93         7.66 o                         
   5   5  17         92.92         79.91        14.46 o                         
  -5   6  17         64.97         73.00        16.39 o                         
  -4   6  17         60.15         53.24        12.34 o                         
  -3   6  17         50.54         58.10         5.32 o                         
  -2   6  17          4.68          3.92         2.46 o                         
  -1   6  17          9.94         12.60         5.06 o                         
   0   6  17          7.20          7.02         3.86 o                         
   1   6  17          0.01          0.38         2.51 o                         
   2   6  17        205.30        223.46        14.06 o                         
   3   6  17         13.79         15.99         8.44 o                         
   4   6  17          2.53         -7.36         8.01 o                         
  -3   7  17         23.78         33.78        15.77 o                         
  -2   7  17          8.05          5.84         3.25 o                         
  -1   7  17         85.43         81.77         7.08 o                         
   0   7  17         28.07         23.29         4.93 o                         
   1   7  17         86.86         70.96        11.25 o                         
   2   7  17         38.12         25.33         7.04 o                         
   3   7  17          1.19         -1.85         6.80 o                         
  -7   0  18         19.46          9.80         7.34 o                         
  -6   0  18          8.56          8.97         7.23 o                         
  -5   0  18        353.79        279.41        17.49 o                         
  -4   0  18          7.79          6.40         5.22 o                         
  -3   0  18          1.82          3.64         4.42 o                         
  -2   0  18        460.72        475.72        23.99 o                         
  -1   0  18        134.34        175.69        11.49 o                         
   0   0  18         63.92         57.61         8.74 o                         
   1   0  18        115.64        141.36        10.47 o                         
   2   0  18        785.94        790.47        39.58 o                         
   3   0  18         15.24         10.12         5.17 o                         
   4   0  18          1.76          2.78         4.87 o                         
   5   0  18          2.19          1.79         5.36 o                         
   6   0  18        514.74        556.37        34.22 o                         
  -7   1  18          0.12         -0.86         3.98 o                         
  -6   1  18        149.77        114.33         9.02 o                         
  -5   1  18        241.82        218.95        11.47 o                         
  -4   1  18        235.71        232.45        10.64 o                         
  -3   1  18        353.99        291.88        11.72 o                         
  -2   1  18        162.08        147.40         6.74 o                         
  -1   1  18          1.03          0.83         2.55 o                         
   0   1  18        379.26        400.67        14.37 o                         
   1   1  18        110.81        106.55        10.45 o                         
   2   1  18         75.19         84.32         6.05 o                         
   3   1  18        337.65        330.21        17.30 o                         
   4   1  18          2.43          1.42         3.42 o                         
   5   1  18          0.00         -3.52         4.11 o                         
   6   1  18        108.68        123.58        14.14 o                         
   7   1  18          5.38         -0.40         6.88 o                         
  -7   2  18        145.35        153.52        19.52 o                         
  -6   2  18         33.24         31.84        14.30 o                         
  -5   2  18          3.31          4.37         2.95 o                         
  -4   2  18        151.63        159.29         8.48 o                         
  -3   2  18        317.28        277.51        17.25 o                         
  -2   2  18         18.12         17.81         3.44 o                         
  -1   2  18       2370.58       2489.79        95.00 o                         
   0   2  18        656.34        655.78        23.86 o                         
   1   2  18         26.01         26.74         3.27 o                         
   2   2  18         68.71         69.69         5.63 o                         
   3   2  18        307.55        334.76        13.70 o                         
   4   2  18        148.68        145.76         8.89 o                         
   5   2  18        286.20        239.08        19.44 o                         
   6   2  18          7.66          4.58         7.39 o                         
   7   2  18          6.78         10.23         9.08 o                         
  -7   3  18          5.57          0.43         8.70 o                         
  -6   3  18        344.86        403.63        33.85 o                         
  -5   3  18          6.31         -4.15        10.04 o                         
  -4   3  18        265.32        264.56        13.71 o                         
  -3   3  18        893.80        803.03        56.01 o                         
  -2   3  18          2.81          1.22         3.63 o                         
  -1   3  18          1.11          0.51         2.20 o                         
   0   3  18        133.28        149.63         8.31 o                         
   1   3  18         13.00         10.93         2.20 o                         
   2   3  18        278.62        262.95        11.23 o                         
   3   3  18       1064.45       1046.51        38.02 o                         
   4   3  18         25.85         28.25         9.61 o                         
   5   3  18         70.59         60.92        11.78 o                         
   6   3  18          1.91         -2.46         5.76 o                         
  -6   4  18          0.19          1.29         7.18 o                         
  -5   4  18         63.40         75.57        11.38 o                         
  -4   4  18        535.30        491.09        30.74 o                         
  -3   4  18         17.84         18.03         5.50 o                         
  -2   4  18          3.94          4.65         3.35 o                         
  -1   4  18         50.08         49.39         4.92 o                         
   0   4  18         25.98         27.21         4.30 o                         
   1   4  18         28.95         30.33         3.19 o                         
   2   4  18       1494.86       1537.43        83.15 o                         
   3   4  18        190.88        182.01        16.98 o                         
   4   4  18        112.48        107.19        11.35 o                         
   5   4  18         60.45         48.44         9.72 o                         
   6   4  18          0.50         -3.43         8.17 o                         
  -6   5  18         17.44          4.10         8.25 o                         
  -5   5  18          4.19          3.24         4.47 o                         
  -4   5  18         19.72         17.47         4.63 o                         
  -3   5  18        305.33        336.20        17.01 o                         
  -2   5  18        306.21        282.50        13.50 o                         
  -1   5  18        103.97         97.87        11.25 o                         
   0   5  18         15.89         19.35         4.42 o                         
   1   5  18        110.29        102.45         7.41 o                         
   2   5  18         71.61         57.99         5.36 o                         
   3   5  18          4.58          3.59         7.69 o                         
   4   5  18          0.01          7.98         8.27 o                         
   5   5  18         35.03         29.75        12.43 o                         
  -5   6  18         16.74          7.44         8.41 o                         
  -4   6  18         77.64         67.53         7.15 o                         
  -3   6  18         11.48          6.72         4.10 o                         
  -2   6  18         27.00         35.80         5.06 o                         
  -1   6  18          2.02          1.72         2.82 o                         
   0   6  18         16.53         17.61         4.42 o                         
   1   6  18          1.20          5.50         3.78 o                         
   2   6  18          0.17         -7.50         7.50 o                         
   3   6  18          2.93          3.96         6.96 o                         
   4   6  18         13.02         14.81         8.62 o                         
  -3   7  18         19.38         11.84         8.03 o                         
  -2   7  18         12.22          5.94         3.36 o                         
  -1   7  18          0.26          0.12         2.74 o                         
   0   7  18         24.63         22.89         5.32 o                         
   1   7  18         91.74         74.28        11.06 o                         
   2   7  18        116.35        112.23        13.23 o                         
  -7   1  19         35.01         31.44         5.66 o                         
  -6   1  19          4.72         -1.45         7.34 o                         
  -5   1  19          2.63          5.98         4.15 o                         
  -4   1  19        109.91        108.30        17.33 o                         
  -3   1  19        280.69        294.66        28.80 o                         
  -2   1  19        118.45        130.48         6.46 o                         
  -1   1  19          5.00          2.98         2.49 o                         
   0   1  19         19.48         31.99         4.04 o                         
   1   1  19        429.88        403.41        15.36 o                         
   2   1  19        222.20        218.14        10.37 o                         
   3   1  19        367.48        348.68        15.24 o                         
   4   1  19        114.60        103.29         7.31 o                         
   5   1  19        366.17        377.36        17.27 o                         
   6   1  19         11.74         10.39         8.30 o                         
   7   1  19         41.66         31.41        10.71 o                         
  -7   2  19          0.67          6.94        11.11 o                         
  -6   2  19        179.39        176.39        18.05 o                         
  -5   2  19        141.00        121.99         7.20 o                         
  -4   2  19         60.79         59.16         5.96 o                         
  -3   2  19        166.36        160.69         9.07 o                         
  -2   2  19          3.04          1.72         2.55 o                         
  -1   2  19        118.56        121.17         7.88 o                         
   0   2  19        812.22        796.05        27.55 o                         
   1   2  19         14.50         22.82         3.15 o                         
   2   2  19       1825.23       1846.93        64.86 o                         
   3   2  19        117.40        109.32         6.56 o                         
   4   2  19        103.98         96.92         7.05 o                         
   5   2  19          1.04         -6.64         8.22 o                         
   6   2  19          4.04          6.35         7.52 o                         
  -7   3  19          1.04          5.44        10.90 o                         
  -6   3  19          1.91         -9.00        10.12 o                         
  -5   3  19        381.00        348.71        27.85 o                         
  -4   3  19        290.06        270.62        11.43 o                         
  -3   3  19        281.02        248.45        17.54 o                         
  -2   3  19          8.74          5.99         3.52 o                         
  -1   3  19         34.59         28.57         4.87 o                         
   0   3  19         88.91         88.02         9.48 o                         
   1   3  19         62.37         70.89         4.17 o                         
   2   3  19        271.81        254.96        11.13 o                         
   3   3  19        233.14        234.55        18.88 o                         
   4   3  19          1.08          1.50         5.14 o                         
   5   3  19          7.72          9.85         9.35 o                         
   6   3  19         24.59         19.23        10.39 o                         
  -6   4  19          1.58          5.68         9.43 o                         
  -5   4  19         90.33        117.48        16.50 o                         
  -4   4  19         66.06         65.34        10.52 o                         
  -3   4  19         87.59         86.89         7.91 o                         
  -2   4  19         17.82         28.31         5.22 o                         
  -1   4  19         56.77         47.62         5.98 o                         
   0   4  19         62.15         71.11         5.43 o                         
   1   4  19         18.74         17.68         2.41 o                         
   2   4  19        494.33        459.41        26.70 o                         
   3   4  19         15.34         19.82         9.29 o                         
   4   4  19         28.42         19.33         7.44 o                         
   5   4  19        211.42        210.02        19.76 o                         
   6   4  19          1.10          3.24         6.35 o                         
  -6   5  19         66.19         50.85        16.01 o                         
  -5   5  19         26.01         33.28         6.81 o                         
  -4   5  19        115.33        110.30         8.24 o                         
  -3   5  19          1.26          0.95         3.90 o                         
  -2   5  19         46.15         52.25        14.82 o                         
  -1   5  19        192.82        199.76        10.68 o                         
   0   5  19         36.04         37.22         4.85 o                         
   1   5  19         19.44         20.08         4.82 o                         
   2   5  19          7.99          7.58         7.39 o                         
   3   5  19        109.98        103.85        10.85 o                         
   4   5  19         10.10          7.93         7.98 o                         
   5   5  19         59.91         62.07        10.60 o                         
  -5   6  19          9.10          4.10         9.02 o                         
  -4   6  19         27.07         24.50         5.59 o                         
  -3   6  19         54.47         49.36         5.98 o                         
  -2   6  19          2.83          3.37         3.78 o                         
  -1   6  19         36.32         33.91         5.03 o                         
   0   6  19         86.95         86.88         8.52 o                         
   1   6  19          2.68          1.25         3.44 o                         
   2   6  19         40.05         35.53         9.64 o                         
   3   6  19         98.80         92.06        13.01 o                         
   4   6  19          0.02         -5.36         7.44 o                         
  -3   7  19         26.22         17.19         6.45 o                         
  -2   7  19         61.03         65.68         6.27 o                         
  -1   7  19          1.33         -0.68         3.64 o                         
   0   7  19        205.38        219.14        12.05 o                         
   1   7  19          5.58         -0.46         5.41 o                         
   2   7  19         20.97         22.39         8.46 o                         
  -7   0  20         41.64         40.14         8.33 o                         
  -6   0  20        324.11        260.23        19.55 o                         
  -5   0  20         19.43         14.09         6.29 o                         
  -4   0  20          6.96          8.17         5.52 o                         
  -3   0  20       2680.51       2752.57       141.28 o                         
  -2   0  20        178.88        153.84        10.98 o                         
  -1   0  20         18.49         16.79         5.36 o                         
   0   0  20        110.52        123.78         7.30 o                         
   1   0  20        611.84        548.77        28.44 o                         
   2   0  20        464.73        483.59        26.46 o                         
   3   0  20        172.16        181.56        13.90 o                         
   4   0  20        424.25        410.00        24.50 o                         
   5   0  20        193.58        181.88        15.21 o                         
   6   0  20         51.57         44.37        10.20 o                         
  -7   1  20         14.68          6.27         8.19 o                         
  -6   1  20          9.47          8.81         4.46 o                         
  -5   1  20         71.20         63.38         6.21 o                         
  -4   1  20       1266.63       1236.46        47.88 o                         
  -3   1  20       3976.69       4151.93       155.54 o                         
  -2   1  20         12.47         12.20         2.97 o                         
  -1   1  20         37.27         34.20         4.41 o                         
   0   1  20       1316.51       1347.18        45.51 o                         
   1   1  20        205.79        224.26        10.15 o                         
   2   1  20       1631.91       1652.54        58.95 o                         
   3   1  20        858.59        843.46        31.67 o                         
   4   1  20         29.54         36.17         5.28 o                         
   5   1  20        104.14        109.09         9.39 o                         
   6   1  20         23.61         18.18         8.97 o                         
  -7   2  20          6.63          2.76         7.98 o                         
  -6   2  20         10.54         15.02        10.82 o                         
  -5   2  20          3.50          3.90         3.13 o                         
  -4   2  20        493.88        491.54        19.99 o                         
  -3   2  20          5.79         13.58         6.33 o                         
  -2   2  20          0.14         -0.02         2.27 o                         
  -1   2  20        229.43        226.06         9.28 o                         
   0   2  20         54.90         54.46         5.18 o                         
   1   2  20        107.65        103.85         4.80 o                         
   2   2  20         30.09         29.80         4.87 o                         
   3   2  20         46.82         58.74         6.10 o                         
   4   2  20         12.25         13.15         4.02 o                         
   5   2  20        286.91        257.21        20.32 o                         
   6   2  20         14.61         10.12         8.38 o                         
  -7   3  20          1.83         -1.58         6.19 o                         
  -6   3  20         23.12         15.77        10.28 o                         
  -5   3  20         46.77         23.65        12.56 o                         
  -4   3  20         87.07         81.77         5.98 o                         
  -3   3  20        676.61        686.04        25.87 o                         
  -2   3  20        188.58        181.14        10.44 o                         
  -1   3  20          1.57          0.77         3.31 o                         
   0   3  20        220.23        221.41         9.42 o                         
   1   3  20         53.18         47.42         3.71 o                         
   2   3  20         41.30         43.32         4.89 o                         
   3   3  20         22.37         27.07         7.18 o                         
   4   3  20        127.38        114.99        14.19 o                         
   5   3  20        112.15        106.74        11.73 o                         
   6   3  20          5.74          2.54         7.90 o                         
  -6   4  20         41.01         57.47        14.22 o                         
  -5   4  20         24.47         36.20        12.99 o                         
  -4   4  20        119.84        108.77        11.94 o                         
  -3   4  20        213.36        206.77        10.91 o                         
  -2   4  20        149.11        145.20         9.30 o                         
  -1   4  20        236.28        230.32        11.61 o                         
   0   4  20         11.83         15.23         4.48 o                         
   1   4  20         27.51         25.48         3.11 o                         
   2   4  20         12.62         12.02         7.93 o                         
   3   4  20         68.72         70.11         9.51 o                         
   4   4  20         20.32         11.19         9.08 o                         
   5   4  20         30.50         17.91        10.79 o                         
  -5   5  20          0.08         -1.22         4.19 o                         
  -4   5  20         17.62         20.62         5.74 o                         
  -3   5  20          0.05         -2.26         3.50 o                         
  -2   5  20         80.17        101.99         7.79 o                         
  -1   5  20        156.28        147.30        12.18 o                         
   0   5  20        102.13        107.10         7.74 o                         
   1   5  20         35.81         40.61         5.51 o                         
   2   5  20        132.45        158.18        15.45 o                         
   3   5  20         53.67         48.63        10.74 o                         
   4   5  20          0.05          1.02         5.17 o                         
   5   5  20          1.27          7.23         9.77 o                         
  -4   6  20          6.36          0.12         3.41 o                         
  -3   6  20          3.46          8.86         4.48 o                         
  -2   6  20         36.79         34.91         4.52 o                         
  -1   6  20         14.61         14.37         3.85 o                         
   0   6  20         27.80         31.59         5.89 o                         
   1   6  20         45.06         48.99         6.33 o                         
   2   6  20         75.41         73.08         9.00 o                         
   3   6  20          0.86          1.02         4.79 o                         
   4   6  20          9.15          9.99         6.51 o                         
  -3   7  20         46.58         31.12         9.16 o                         
  -2   7  20          4.92          5.91         3.89 o                         
  -1   7  20        301.20        281.24        14.10 o                         
   0   7  20        175.39        149.67        10.34 o                         
   1   7  20          0.00         -3.27         6.21 o                         
   2   7  20          8.67          6.35         6.72 o                         
  -7   1  21          9.87         16.55         9.00 o                         
  -6   1  21          9.20          7.80         4.25 o                         
  -5   1  21          0.12         -1.24         3.23 o                         
  -4   1  21          0.58         -0.38         3.46 o                         
  -3   1  21        280.10        275.95        14.06 o                         
  -2   1  21         39.72         38.88         3.91 o                         
  -1   1  21         95.64        109.17         5.91 o                         
   0   1  21        117.37        119.05         6.56 o                         
   1   1  21        115.71        113.74         7.55 o                         
   2   1  21          0.00         -1.60         4.03 o                         
   3   1  21         13.65         12.04         4.60 o                         
   4   1  21         33.52         36.47         5.60 o                         
   5   1  21         98.99         99.96         8.48 o                         
   6   1  21          8.78          9.72         8.25 o                         
  -7   2  21         13.36         16.66        10.10 o                         
  -6   2  21          0.00          0.78         7.50 o                         
  -5   2  21          8.39          7.70         3.23 o                         
  -4   2  21        987.24        942.68        42.24 o                         
  -3   2  21        597.44        556.63        21.82 o                         
  -2   2  21          0.37         -2.43         3.00 o                         
  -1   2  21         13.85         26.84         5.15 o                         
   0   2  21         55.28         42.02         4.97 o                         
   1   2  21         50.25         40.27         3.73 o                         
   2   2  21        344.93        346.29        14.38 o                         
   3   2  21         86.73         88.03         7.13 o                         
   4   2  21          2.79          6.29         3.72 o                         
   5   2  21          6.68          4.90         7.71 o                         
   6   2  21          1.42         10.34         8.70 o                         
  -7   3  21         44.82         34.89        12.45 o                         
  -6   3  21          3.94         -2.22         6.37 o                         
  -5   3  21         16.67         15.85         9.27 o                         
  -4   3  21        145.02        127.73        12.37 o                         
  -3   3  21         27.36         30.01         3.48 o                         
  -2   3  21         24.98         35.49         4.88 o                         
  -1   3  21          0.19          5.26         3.28 o                         
   0   3  21        104.10        102.33         6.69 o                         
   1   3  21        138.73        140.40         5.85 o                         
   2   3  21        168.58        178.83         8.94 o                         
   3   3  21          3.29          2.01         6.91 o                         
   4   3  21        173.67        177.86        17.46 o                         
   5   3  21         23.51         15.34         9.67 o                         
   6   3  21         10.49         15.40         9.51 o                         
  -6   4  21        166.25        173.20        20.57 o                         
  -5   4  21         70.25         70.35        13.07 o                         
  -4   4  21        101.19        102.32         9.72 o                         
  -3   4  21          1.23          2.73         4.29 o                         
  -2   4  21         39.64         45.86         6.10 o                         
  -1   4  21        238.42        225.68        11.86 o                         
   0   4  21         25.11         29.35         5.28 o                         
   1   4  21         10.88          8.93         2.48 o                         
   2   4  21         67.78         73.83        11.19 o                         
   3   4  21         69.53         65.71        11.70 o                         
   4   4  21          4.63          9.64         8.65 o                         
   5   4  21         30.26         22.79        10.44 o                         
  -5   5  21          0.71          0.90         3.82 o                         
  -4   5  21          6.10          6.67         4.66 o                         
  -3   5  21         51.55         55.65         8.80 o                         
  -2   5  21         65.69         59.00         6.82 o                         
  -1   5  21         12.34         19.51         4.76 o                         
   0   5  21         20.35         16.53         4.06 o                         
   1   5  21        302.65        299.44        13.38 o                         
   2   5  21         16.32         13.15         6.00 o                         
   3   5  21         14.11         22.01         8.81 o                         
   4   5  21          1.36         -8.33         8.33 o                         
  -4   6  21          2.90          3.76         4.17 o                         
  -3   6  21         57.03         45.86         5.44 o                         
  -2   6  21          9.57         14.79         5.28 o                         
  -1   6  21        179.60        166.71        10.15 o                         
   0   6  21         24.77         19.18         4.92 o                         
   1   6  21         25.24         34.99         8.74 o                         
   2   6  21          4.94         -2.06         6.43 o                         
   3   6  21          6.09          1.58         6.51 o                         
  -2   7  21         48.74         45.21         5.98 o                         
  -1   7  21         39.06         29.46         8.29 o                         
   0   7  21          6.54          1.62         4.07 o                         
   1   7  21         81.74         80.55        11.84 o                         
  -7   0  22        138.98        137.72        13.87 o                         
  -6   0  22          0.02         -0.32         4.39 o                         
  -5   0  22         14.65         16.55         6.56 o                         
  -4   0  22       1119.98       1083.02        57.25 o                         
  -3   0  22        271.11        244.33        14.33 o                         
  -2   0  22         59.50         61.22         6.27 o                         
  -1   0  22        830.19        753.76        35.59 o                         
   0   0  22        521.36        544.38        20.31 o                         
   1   0  22         52.38         52.62         7.71 o                         
   2   0  22        880.03        956.28        49.30 o                         
   3   0  22        142.06        151.03        12.88 o                         
   4   0  22        112.46        119.81        12.13 o                         
   5   0  22        102.65        101.28        11.81 o                         
   6   0  22        333.67        368.90        26.83 o                         
  -7   1  22          0.67          7.52         7.20 o                         
  -6   1  22         11.51         10.35         4.22 o                         
  -5   1  22          6.46          5.74         3.60 o                         
  -4   1  22       1056.67        972.95        36.26 o                         
  -3   1  22       2118.80       2108.00       108.31 o                         
  -2   1  22        346.13        341.92        14.02 o                         
  -1   1  22        108.91        112.34         6.98 o                         
   0   1  22         87.54         87.92         6.00 o                         
   1   1  22        115.67        103.94         7.07 o                         
   2   1  22       3164.19       3325.70       123.86 o                         
   3   1  22        454.52        448.31        18.97 o                         
   4   1  22        285.66        301.50        14.42 o                         
   5   1  22         67.46         70.35         7.36 o                         
   6   1  22         37.52         50.93        10.98 o                         
  -7   2  22          1.91         -1.07         6.67 o                         
  -6   2  22         78.79         76.64        13.74 o                         
  -5   2  22         13.29         11.76         3.74 o                         
  -4   2  22        198.24        184.71         9.57 o                         
  -3   2  22        110.92        105.60         9.02 o                         
  -2   2  22          8.73         10.49         3.21 o                         
  -1   2  22        117.30        124.64        12.41 o                         
   0   2  22        376.06        397.01        16.15 o                         
   1   2  22          9.81          8.67         2.85 o                         
   2   2  22       1122.53       1150.96        42.86 o                         
   3   2  22         43.83         47.86         6.15 o                         
   4   2  22         33.24         41.05         9.96 o                         
   5   2  22         61.80         56.82         9.35 o                         
   6   2  22         31.46         27.42        10.47 o                         
  -6   3  22         63.52         66.49        13.39 o                         
  -5   3  22         41.50         60.68        12.16 o                         
  -4   3  22         35.69         35.88        10.63 o                         
  -3   3  22        279.32        294.64        20.41 o                         
  -2   3  22         25.11         28.18         4.57 o                         
  -1   3  22         78.89         74.17         5.96 o                         
   0   3  22        183.37        172.49         9.33 o                         
   1   3  22          0.18         -1.20         2.30 o                         
   2   3  22        288.72        295.09        15.71 o                         
   3   3  22        225.35        222.10        18.24 o                         
   4   3  22         83.07        108.26        10.76 o                         
   5   3  22         10.03         30.61        10.44 o                         
   6   3  22          1.12          4.53         8.46 o                         
  -6   4  22          0.09          5.54         6.45 o                         
  -5   4  22          4.78         -1.26         8.14 o                         
  -4   4  22        234.92        224.26        13.02 o                         
  -3   4  22         83.30         75.83         6.92 o                         
  -2   4  22          6.01          8.46         3.81 o                         
  -1   4  22        156.56        156.60         9.71 o                         
   0   4  22          1.73          3.62         3.47 o                         
   1   4  22        104.95        108.82         8.27 o                         
   2   4  22          2.04         -3.96         7.20 o                         
   3   4  22         25.33         14.73         9.24 o                         
   4   4  22         14.74         18.85         7.28 o                         
   5   4  22          8.35          1.18         7.74 o                         
  -5   5  22          1.05          2.30         4.10 o                         
  -4   5  22         67.38         71.75        15.84 o                         
  -3   5  22          2.42          1.08         4.41 o                         
  -2   5  22        109.03         91.70         6.90 o                         
  -1   5  22          0.07          1.73         3.18 o                         
   0   5  22        256.79        251.28        11.91 o                         
   1   5  22         59.60         64.99         6.79 o                         
   2   5  22          1.14          3.21         7.10 o                         
   3   5  22          1.78          1.63         6.67 o                         
   4   5  22         52.75         70.35        12.67 o                         
  -4   6  22          8.37          9.28         4.84 o                         
  -3   6  22         29.10         27.96         5.34 o                         
  -2   6  22         29.50         26.05        10.02 o                         
  -1   6  22        214.65        195.60        10.87 o                         
   0   6  22         11.16         16.41         4.10 o                         
   1   6  22         13.58         14.81         4.29 o                         
   2   6  22         16.67         22.04         6.88 o                         
   3   6  22          6.40          3.78         5.54 o                         
  -2   7  22         17.02         10.99         4.67 o                         
  -1   7  22         22.00         10.63         4.52 o                         
   0   7  22        111.61        101.36         8.29 o                         
   1   7  22          7.53          6.32         6.94 o                         
  -7   1  23         12.50         15.61         8.25 o                         
  -6   1  23         85.64         82.67         6.85 o                         
  -5   1  23         29.71         32.61         4.98 o                         
  -4   1  23        359.41        337.41        19.70 o                         
  -3   1  23        850.08        887.87        37.13 o                         
  -2   1  23        696.49        741.86        27.29 o                         
  -1   1  23        518.98        552.64        20.78 o                         
   0   1  23         23.65         25.54         4.30 o                         
   1   1  23        178.93        169.66        11.92 o                         
   2   1  23         99.04        115.17         8.49 o                         
   3   1  23         16.36         22.08         5.05 o                         
   4   1  23         74.41         80.84         7.39 o                         
   5   1  23         23.09         29.80         8.84 o                         
   6   1  23          8.01         18.26         8.65 o                         
  -7   2  23          5.00         -1.69         5.57 o                         
  -6   2  23          0.00          3.56         7.93 o                         
  -5   2  23        214.29        208.63         9.84 o                         
  -4   2  23        275.78        260.62        11.46 o                         
  -3   2  23        317.55        330.84        18.68 o                         
  -2   2  23         18.34         23.81         4.86 o                         
  -1   2  23          9.88         10.85         4.68 o                         
   0   2  23          0.05         -0.97         3.72 o                         
   1   2  23        337.04        310.32        10.29 o                         
   2   2  23          0.16         -2.77         4.09 o                         
   3   2  23         13.41         11.05         4.24 o                         
   4   2  23        213.33        217.98        18.32 o                         
   5   2  23         77.12         86.41        12.69 o                         
   6   2  23         20.14         33.42        10.63 o                         
  -6   3  23         39.27         54.15        12.80 o                         
  -5   3  23          0.30         -2.12         4.77 o                         
  -4   3  23        689.12        678.48        41.88 o                         
  -3   3  23        308.60        289.47        21.18 o                         
  -2   3  23         22.77         23.34         4.74 o                         
  -1   3  23          6.89         14.07         4.05 o                         
   0   3  23         24.63         34.93         4.83 o                         
   1   3  23        257.63        227.54         8.66 o                         
   2   3  23         94.07         92.62        11.47 o                         
   3   3  23          0.31         -4.58         7.55 o                         
   4   3  23         92.53         90.94        13.44 o                         
   5   3  23          0.64         -0.86         7.34 o                         
  -6   4  23         91.32        100.31        15.59 o                         
  -5   4  23         44.36         43.46         9.16 o                         
  -4   4  23         14.06         15.79         6.12 o                         
  -3   4  23        104.57        100.97         8.87 o                         
  -2   4  23         14.46         28.31        13.63 o                         
  -1   4  23        217.32        225.30        11.91 o                         
   0   4  23        188.46        182.09         8.95 o                         
   1   4  23        179.41        178.31        10.54 o                         
   2   4  23        194.02        188.36        13.44 o                         
   3   4  23          0.79         -3.08         7.52 o                         
   4   4  23          0.84         -0.05         5.94 o                         
   5   4  23         65.77         67.29        13.23 o                         
  -5   5  23         55.15         56.87         7.37 o                         
  -4   5  23          0.91          4.66         4.68 o                         
  -3   5  23         83.41         93.34         9.55 o                         
  -2   5  23         41.12         48.75         7.30 o                         
  -1   5  23        148.33        154.93         9.62 o                         
   0   5  23        114.50        118.93         8.45 o                         
   1   5  23         22.49         31.36         5.55 o                         
   2   5  23        133.38        120.80        11.60 o                         
   3   5  23         96.38         83.12        13.12 o                         
   4   5  23         18.52         24.26        10.12 o                         
  -4   6  23          0.39          3.04         3.60 o                         
  -3   6  23          0.01          1.35         3.22 o                         
  -2   6  23         22.49         18.24         5.15 o                         
  -1   6  23          4.75          2.68         2.99 o                         
   0   6  23         11.20         10.89         4.55 o                         
   1   6  23         11.14          8.35         4.51 o                         
   2   6  23          5.12          5.06         7.23 o                         
   3   6  23         82.09         73.19        13.28 o                         
  -1   7  23          1.01          2.33         3.85 o                         
   0   7  23          2.36          2.12         4.86 o                         
  -6   0  24        230.94        217.07        16.60 o                         
  -5   0  24         23.18         31.38         7.04 o                         
  -4   0  24        699.80        692.89        38.00 o                         
  -3   0  24        428.64        436.49        25.01 o                         
  -2   0  24        154.17        155.93        10.36 o                         
  -1   0  24          1.14          0.48         4.42 o                         
   0   0  24         16.23         15.30         3.77 o                         
   1   0  24        349.94        335.75        20.54 o                         
   2   0  24       2046.56       1960.15       102.86 o                         
   3   0  24        726.87        695.33        39.26 o                         
   4   0  24         25.84         29.75         7.90 o                         
   5   0  24         90.59        106.02        12.69 o                         
  -6   1  24         26.12         34.06         5.00 o                         
  -5   1  24          5.31          4.26         3.56 o                         
  -4   1  24        396.77        426.08        22.48 o                         
  -3   1  24         45.23         43.85         6.01 o                         
  -2   1  24        377.26        372.51        14.85 o                         
  -1   1  24         77.63         81.12         5.09 o                         
   0   1  24        140.96        155.52         7.33 o                         
   1   1  24          0.43         -0.82         3.08 o                         
   2   1  24        379.63        409.67        21.09 o                         
   3   1  24        458.14        462.86        19.66 o                         
   4   1  24         21.82         23.92         6.15 o                         
   5   1  24          5.88          4.74         7.10 o                         
   6   1  24          7.20         23.08         9.75 o                         
  -6   2  24        112.35        124.87        14.27 o                         
  -5   2  24          4.83          2.07         2.76 o                         
  -4   2  24          1.35          4.06         4.81 o                         
  -3   2  24         28.94         34.57         4.54 o                         
  -2   2  24         86.31         98.64         6.55 o                         
  -1   2  24         59.04         62.50         5.74 o                         
   0   2  24          4.90          4.13         3.44 o                         
   1   2  24        114.98        108.92         6.46 o                         
   2   2  24         97.77         98.29         7.41 o                         
   3   2  24          3.71          7.24         5.26 o                         
   4   2  24         64.64         82.69        12.16 o                         
   5   2  24          1.37          2.46         6.75 o                         
  -6   3  24         33.80         51.55        12.51 o                         
  -5   3  24         33.09         36.04         9.80 o                         
  -4   3  24       1351.66       1398.15        76.00 o                         
  -3   3  24        119.60        122.43        13.84 o                         
  -2   3  24         11.47          8.54         4.88 o                         
  -1   3  24        180.37        184.61        10.39 o                         
   0   3  24         18.80         16.87         4.13 o                         
   1   3  24        556.16        538.37        21.58 o                         
   2   3  24        624.58        640.50        33.03 o                         
   3   3  24         38.29         37.60         7.31 o                         
   4   3  24         36.87         39.69         8.11 o                         
   5   3  24         65.69         66.97        12.83 o                         
  -5   4  24          2.36         -2.25         6.67 o                         
  -4   4  24        124.61        115.88         8.01 o                         
  -3   4  24        188.36        187.58        11.69 o                         
  -2   4  24          7.31          8.18         4.70 o                         
  -1   4  24        108.42        107.57         7.59 o                         
   0   4  24        125.71        104.32         7.44 o                         
   1   4  24          0.87          4.71         3.75 o                         
   2   4  24        108.04         92.65        13.09 o                         
   3   4  24         10.84         15.93         6.51 o                         
   4   4  24         32.38         41.40         8.46 o                         
   5   4  24          0.58          2.44         8.38 o                         
  -5   5  24          1.05          1.14         3.66 o                         
  -4   5  24         23.92         19.31         5.68 o                         
  -3   5  24        231.54        212.48        12.94 o                         
  -2   5  24         38.46         40.29        10.19 o                         
  -1   5  24         33.48         39.04         5.92 o                         
   0   5  24         10.99         16.06         4.97 o                         
   1   5  24          4.77          4.90         3.75 o                         
   2   5  24         60.87         49.46        11.17 o                         
   3   5  24         10.54         11.43         8.27 o                         
   4   5  24          0.26          4.61         8.68 o                         
  -3   6  24         24.43         14.64         5.22 o                         
  -2   6  24          7.30          7.37         4.28 o                         
  -1   6  24         86.92         76.39         8.52 o                         
   0   6  24          1.18          1.98         5.89 o                         
   1   6  24         29.94         30.79         8.26 o                         
   2   6  24          0.30          2.54         4.77 o                         
  -6   1  25         49.25         38.91         5.64 o                         
  -5   1  25         40.85         46.55         5.30 o                         
  -4   1  25          6.38          6.51         3.90 o                         
  -3   1  25         28.66         34.04         4.91 o                         
  -2   1  25        403.19        414.36        17.05 o                         
  -1   1  25        113.05        103.89         6.35 o                         
   0   1  25         17.69         23.79         3.92 o                         
   1   1  25          0.01          1.52         2.84 o                         
   2   1  25        295.33        299.69        13.05 o                         
   3   1  25        135.97        139.06         9.04 o                         
   4   1  25        114.60        128.13         9.21 o                         
   5   1  25         59.85         77.82        11.41 o                         
  -6   2  25          6.40         11.86         7.82 o                         
  -5   2  25          7.46          8.70         3.67 o                         
  -4   2  25        245.03        242.37        23.48 o                         
  -3   2  25        226.58        231.12        11.21 o                         
  -2   2  25          3.42         -0.60         2.60 o                         
  -1   2  25        422.04        371.51        39.77 o                         
   0   2  25        105.04         84.71         7.91 o                         
   1   2  25        792.41        723.70        21.70 o                         
   2   2  25         93.82         99.39         7.12 o                         
   3   2  25          0.00          1.72         3.00 o                         
   4   2  25          3.48          1.39         7.07 o                         
   5   2  25          0.21         -0.62         6.21 o                         
  -6   3  25         54.22         47.61         8.38 o                         
  -5   3  25        138.04        162.33        15.61 o                         
  -4   3  25        119.00        127.46        14.62 o                         
  -3   3  25        581.03        629.62        25.07 o                         
  -2   3  25         57.06         78.97         7.40 o                         
  -1   3  25         79.96         63.07         5.38 o                         
   0   3  25         90.06         66.91         9.71 o                         
   1   3  25         64.52         52.98         4.77 o                         
   2   3  25        968.89        972.03        56.23 o                         
   3   3  25        323.11        323.40        23.81 o                         
   4   3  25          1.11          4.12         7.93 o                         
   5   3  25        177.82        178.02        18.64 o                         
  -5   4  25         18.83         18.26         9.37 o                         
  -4   4  25        148.11        152.94        23.87 o                         
  -3   4  25         47.74         48.26         5.85 o                         
  -2   4  25         10.15         14.40         5.05 o                         
  -1   4  25         87.92         80.55         6.75 o                         
   0   4  25          0.01         -2.71         3.33 o                         
   1   4  25         33.82         39.30         4.61 o                         
   2   4  25         24.07         29.43         9.61 o                         
   3   4  25         20.34         19.15         9.37 o                         
   4   4  25          5.48          2.30         7.63 o                         
  -4   5  25         74.35         63.57        12.63 o                         
  -3   5  25        261.84        251.12        16.98 o                         
  -2   5  25         21.51         29.56         6.69 o                         
  -1   5  25          0.61         -0.06         3.36 o                         
   0   5  25         65.81         65.19         7.02 o                         
   1   5  25        143.50        142.44         9.79 o                         
   2   5  25        221.69        206.89        18.85 o                         
   3   5  25          4.93          9.27         6.16 o                         
  -3   6  25         65.87         62.72         8.88 o                         
  -2   6  25          5.99          5.60         4.12 o                         
  -1   6  25         27.46         33.76         5.91 o                         
   0   6  25          4.80          2.66         4.10 o                         
   1   6  25         20.83         24.21         5.65 o                         
   2   6  25          0.40         -2.12         6.64 o                         
  -6   0  26         60.36         59.64         8.62 o                         
  -5   0  26         20.63         28.12         6.99 o                         
  -4   0  26         13.34          8.33         5.54 o                         
  -3   0  26          1.76         -1.10         4.50 o                         
  -2   0  26        305.53        322.57        19.90 o                         
  -1   0  26        584.34        593.57        32.19 o                         
   0   0  26        614.59        539.10        29.83 o                         
   1   0  26         62.96         79.16         9.40 o                         
   2   0  26        190.24        201.37        15.53 o                         
   3   0  26         14.18         20.16         7.04 o                         
   4   0  26         12.19         18.16         7.36 o                         
   5   0  26         20.97         19.15         8.19 o                         
  -6   1  26        123.61        132.17         8.47 o                         
  -5   1  26         73.03         78.02         6.61 o                         
  -4   1  26         27.73         29.92         4.83 o                         
  -3   1  26        138.36        154.02         8.69 o                         
  -2   1  26         91.44        114.20         6.87 o                         
  -1   1  26         13.41          9.15         3.17 o                         
   0   1  26          9.15         15.33         3.87 o                         
   1   1  26        169.62        154.25        10.04 o                         
   2   1  26         18.85         20.62         4.64 o                         
   3   1  26         36.93         34.82         5.76 o                         
   4   1  26          6.58          8.03         5.81 o                         
   5   1  26         48.20         52.81        10.87 o                         
  -6   2  26         85.55         93.72         9.83 o                         
  -5   2  26         13.53         18.37         7.85 o                         
  -4   2  26        341.46        323.28        14.68 o                         
  -3   2  26          2.57          3.91         3.59 o                         
  -2   2  26          8.45          6.26         2.77 o                         
  -1   2  26          0.51          4.50         4.36 o                         
   0   2  26        136.76        108.37         8.74 o                         
   1   2  26        816.98        811.06        29.85 o                         
   2   2  26        184.23        190.22         9.73 o                         
   3   2  26          0.86          2.46         4.26 o                         
   4   2  26          9.89          9.05         8.25 o                         
   5   2  26          0.89          0.80         6.67 o                         
  -6   3  26         66.10         63.63        12.08 o                         
  -5   3  26          8.44         10.55         7.79 o                         
  -4   3  26        174.18        175.16        13.63 o                         
  -3   3  26         34.46         39.54         5.85 o                         
  -2   3  26         86.44        115.76         9.97 o                         
  -1   3  26        125.82        121.50         8.67 o                         
   0   3  26         90.06         75.13         6.29 o                         
   1   3  26          7.73          9.68         3.28 o                         
   2   3  26        799.93        800.32        47.53 o                         
   3   3  26         39.30         54.33        11.22 o                         
   4   3  26         11.21         15.10         8.94 o                         
   5   3  26         42.89         43.60        12.34 o                         
  -5   4  26          2.78          1.95         5.17 o                         
  -4   4  26        125.37        152.10        18.61 o                         
  -3   4  26         10.23         11.50         5.38 o                         
  -2   4  26         71.73         71.50         7.22 o                         
  -1   4  26         81.18         78.01         6.64 o                         
   0   4  26          4.98          7.81         3.84 o                         
   1   4  26        129.86        123.04         9.33 o                         
   2   4  26         18.68         16.36         7.26 o                         
   3   4  26          2.73          3.70         7.93 o                         
   4   4  26         62.49         58.67        12.83 o                         
  -4   5  26        226.51        217.28        14.22 o                         
  -3   5  26        129.59        134.61        10.24 o                         
  -2   5  26          8.55         14.58         4.35 o                         
  -1   5  26        103.17        105.84         8.60 o                         
   0   5  26         42.86         40.62         6.23 o                         
   1   5  26         36.07         40.40         6.19 o                         
   2   5  26        462.75        461.71        28.65 o                         
   3   5  26        123.83        135.58        15.21 o                         
  -2   6  26          1.74          4.85         4.30 o                         
  -1   6  26          1.90          3.66         3.52 o                         
   0   6  26          3.06         -2.74         3.57 o                         
   1   6  26         11.64         11.18         5.10 o                         
  -6   1  27          1.45         -0.39         2.49 o                         
  -5   1  27         20.93         16.35         3.73 o                         
  -4   1  27          0.17         -1.58         2.83 o                         
  -3   1  27         12.38          7.21         3.97 o                         
  -2   1  27          2.87          7.04         4.03 o                         
  -1   1  27        186.47        131.48        12.79 o                         
   0   1  27         23.09         39.05         4.83 o                         
   1   1  27         13.18          8.18         4.24 o                         
   2   1  27         49.05         46.24         5.20 o                         
   3   1  27         31.85         41.04         6.04 o                         
   4   1  27        101.49        109.21         8.77 o                         
   5   1  27         22.40         28.44         9.67 o                         
  -6   2  27         15.97         16.74         7.77 o                         
  -5   2  27          6.24         14.22         7.61 o                         
  -4   2  27          0.37          0.93         3.00 o                         
  -3   2  27         43.88         41.53         4.71 o                         
  -2   2  27         16.92         14.37         4.15 o                         
  -1   2  27         77.23         66.82         6.24 o                         
   0   2  27        245.00        235.36         9.43 o                         
   1   2  27          2.92         -1.07         3.14 o                         
   2   2  27        248.35        244.35        16.98 o                         
   3   2  27         28.72         22.92         9.08 o                         
   4   2  27         21.66         29.22         9.59 o                         
   5   2  27          4.00          0.99         7.20 o                         
  -5   3  27         44.83         52.67         7.52 o                         
  -4   3  27         24.46         31.36         8.78 o                         
  -3   3  27         78.84         82.72         7.81 o                         
  -2   3  27         12.25         17.78         4.70 o                         
  -1   3  27         82.54         72.85        10.39 o                         
   0   3  27        112.62        111.82         7.69 o                         
   1   3  27         99.99         91.60         5.92 o                         
   2   3  27         13.31         15.72         8.94 o                         
   3   3  27        171.16        180.43        14.33 o                         
   4   3  27          2.11          7.12         8.01 o                         
  -5   4  27        121.61        125.63        10.03 o                         
  -4   4  27         12.09         19.99         4.99 o                         
  -3   4  27         18.52         22.42         5.88 o                         
  -2   4  27         19.52         25.21         5.97 o                         
  -1   4  27          3.65          4.60         4.47 o                         
   0   4  27          3.79          3.18         3.44 o                         
   1   4  27        389.45        445.41        18.86 o                         
   2   4  27        794.05        762.62        42.85 o                         
   3   4  27         54.31         56.98         9.51 o                         
   4   4  27         34.44         29.03         8.44 o                         
  -4   5  27        739.47        702.74        36.19 o                         
  -3   5  27          7.99          7.99         5.11 o                         
  -2   5  27          6.35          6.54         3.95 o                         
  -1   5  27         54.32         57.05         7.10 o                         
   0   5  27         24.06         29.43         5.04 o                         
   1   5  27          3.97          1.02         4.08 o                         
   2   5  27        363.21        340.49        25.95 o                         
   3   5  27         30.82         24.82        10.23 o                         
  -2   6  27          2.24          2.60         3.41 o                         
  -1   6  27          4.14         10.45         4.67 o                         
   0   6  27          0.81          2.84         4.28 o                         
   1   6  27          1.44          0.16         3.68 o                         
  -6   0  28         70.87         79.96         9.96 o                         
  -5   0  28         46.63         46.59         7.87 o                         
  -4   0  28        143.06        141.79        11.73 o                         
  -3   0  28          0.59          4.15         5.11 o                         
  -2   0  28        281.36        290.49        18.21 o                         
  -1   0  28         65.44         74.79         9.80 o                         
   0   0  28         19.69         28.79         5.76 o                         
   1   0  28          6.81          3.91         5.52 o                         
   2   0  28          5.60         10.66         6.19 o                         
   3   0  28        106.10        105.91        11.81 o                         
   4   0  28         12.66         -0.19         5.11 o                         
   5   0  28         35.38         37.28        12.45 o                         
  -6   1  28         51.79         61.46         9.64 o                         
  -5   1  28         68.46         82.25         6.72 o                         
  -4   1  28          4.43          7.59         3.95 o                         
  -3   1  28        455.06        482.93        19.74 o                         
  -2   1  28         86.12         87.46         6.22 o                         
  -1   1  28        506.32        443.29        17.90 o                         
   0   1  28        483.75        440.88        17.94 o                         
   1   1  28         39.15         36.04         5.37 o                         
   2   1  28        162.35        164.17         9.65 o                         
   3   1  28         67.55         77.98         7.93 o                         
   4   1  28          5.64          5.62         4.64 o                         
   5   1  28        111.54        121.17        15.53 o                         
  -6   2  28        118.13        105.08        13.60 o                         
  -5   2  28          1.13          1.63         5.78 o                         
  -4   2  28         63.21         61.58         5.51 o                         
  -3   2  28         47.13         53.35         5.83 o                         
  -2   2  28          0.22          0.26         3.68 o                         
  -1   2  28        162.60        190.62        10.16 o                         
   0   2  28        323.05        336.02        12.51 o                         
   1   2  28         13.26         17.37         4.56 o                         
   2   2  28        341.74        336.20        21.88 o                         
   3   2  28         36.58         31.76         9.75 o                         
   4   2  28          0.01          0.08         3.99 o                         
   5   2  28         95.99         86.15        14.11 o                         
  -5   3  28          0.02          3.40         6.43 o                         
  -4   3  28          0.00          2.89         6.35 o                         
  -3   3  28         96.47        105.32         9.06 o                         
  -2   3  28         24.66         27.18         5.02 o                         
  -1   3  28         77.03         78.63         6.50 o                         
   0   3  28         11.17          8.60         5.13 o                         
   1   3  28         77.77         75.00         5.28 o                         
   2   3  28          0.80          2.92         6.99 o                         
   3   3  28         21.39         21.32         7.28 o                         
   4   3  28         11.81         10.20         9.16 o                         
  -4   4  28         26.59         39.49         6.49 o                         
  -3   4  28         12.86         19.64         4.90 o                         
  -2   4  28          9.19          4.31         4.01 o                         
  -1   4  28         21.13         21.56         5.56 o                         
   0   4  28         13.27         14.33         5.29 o                         
   1   4  28        239.68        238.79        12.60 o                         
   2   4  28         68.76         62.47        12.59 o                         
   3   4  28          8.88         14.97         9.72 o                         
  -3   5  28         20.88         20.92         5.99 o                         
  -2   5  28          9.92          9.42         4.31 o                         
  -1   5  28         34.07         35.28         6.91 o                         
   0   5  28         11.22         10.06         4.22 o                         
   1   5  28         38.14         36.31         6.54 o                         
   2   5  28         76.67         83.58        12.91 o                         
  -6   1  29         45.72         38.29         8.44 o                         
  -5   1  29          0.02          0.49         3.03 o                         
  -4   1  29         25.05         17.52         4.48 o                         
  -3   1  29          8.90         10.56         4.30 o                         
  -2   1  29        102.88        107.92         7.66 o                         
  -1   1  29         17.75         22.54         4.79 o                         
   0   1  29          8.14         11.95         3.86 o                         
   1   1  29         16.98         16.56         4.69 o                         
   2   1  29          0.60         -3.95         3.95 o                         
   3   1  29          0.93          3.05         4.21 o                         
   4   1  29        185.61        214.33        19.09 o                         
  -5   2  29          1.30          3.72         4.66 o                         
  -4   2  29         16.39         15.98         4.23 o                         
  -3   2  29          3.76          0.10         4.22 o                         
  -2   2  29          5.40          7.80         3.64 o                         
  -1   2  29         57.13         63.77         7.23 o                         
   0   2  29         20.16         27.02         4.06 o                         
   1   2  29        100.88         93.50         7.02 o                         
   2   2  29         63.19         70.21         6.29 o                         
   3   2  29         12.54         17.73         8.81 o                         
   4   2  29         11.04         10.02         8.27 o                         
  -5   3  29         12.83         10.87         7.36 o                         
  -4   3  29         87.29         99.80         9.80 o                         
  -3   3  29         32.50         45.66         6.85 o                         
  -2   3  29         70.87         65.37         7.28 o                         
  -1   3  29          0.74          0.56         3.32 o                         
   0   3  29         20.70         23.30         4.28 o                         
   1   3  29        356.01        322.29        15.53 o                         
   2   3  29          0.62         -1.87         6.53 o                         
   3   3  29        205.55        209.14        19.28 o                         
   4   3  29        137.63        139.92        16.50 o                         
  -4   4  29        125.90        133.02         9.22 o                         
  -3   4  29        129.49        153.97        10.73 o                         
  -2   4  29          0.47         -0.71         3.99 o                         
  -1   4  29          6.27          8.26         4.92 o                         
   0   4  29         53.54         53.00         7.09 o                         
   1   4  29          4.71         -0.30         3.26 o                         
   2   4  29         38.69         41.59        11.25 o                         
   3   4  29         42.41         68.39        12.83 o                         
  -3   5  29        140.19        149.09         9.95 o                         
  -2   5  29         51.82         56.73         7.22 o                         
  -1   5  29          5.29          4.67         4.60 o                         
   0   5  29         16.15         14.37         5.35 o                         
   1   5  29          7.33          7.41         5.06 o                         
   2   5  29         91.05         99.59        14.01 o                         
  -5   0  30         64.18         65.82         9.16 o                         
  -4   0  30         24.23         41.93         7.71 o                         
  -3   0  30        111.36        112.68        11.33 o                         
  -2   0  30         41.43         25.44         5.62 o                         
  -1   0  30         77.80        105.26         7.99 o                         
   0   0  30          2.65          4.85         5.54 o                         
   1   0  30         84.97         67.29         9.48 o                         
   2   0  30         63.85         70.03         9.43 o                         
   3   0  30         87.21         85.18        11.70 o                         
   4   0  30        100.34        126.37        14.06 o                         
  -5   1  30          2.07          2.44         3.29 o                         
  -4   1  30         73.97         81.15         7.20 o                         
  -3   1  30         59.79         56.78         6.09 o                         
  -2   1  30         38.82         48.42         5.91 o                         
  -1   1  30        356.99        317.60        25.08 o                         
   0   1  30         77.99         66.92         5.05 o                         
   1   1  30          2.78          4.04         3.95 o                         
   2   1  30          4.37          5.98         4.20 o                         
   3   1  30         34.66         40.99        10.20 o                         
   4   1  30         92.41        108.96        14.03 o                         
  -5   2  30         55.10         67.75        10.87 o                         
  -4   2  30         30.40         28.20         4.85 o                         
  -3   2  30         51.36         54.96         5.93 o                         
  -2   2  30          7.82          2.52         3.80 o                         
  -1   2  30        104.40        113.93         8.65 o                         
   0   2  30         49.42         53.61         5.28 o                         
   1   2  30         10.43         10.65         3.75 o                         
   2   2  30         65.30         52.64         6.59 o                         
   3   2  30          0.08          1.66         6.77 o                         
   4   2  30         15.66         15.40         9.35 o                         
  -5   3  30          4.88          0.83         4.23 o                         
  -4   3  30         33.63         53.64         9.51 o                         
  -3   3  30         51.27         67.62         5.92 o                         
  -2   3  30          0.73          1.61         4.10 o                         
  -1   3  30         22.93         23.56         5.86 o                         
   0   3  30        123.38        118.66         8.70 o                         
   1   3  30        112.94        103.61        10.31 o                         
   2   3  30          0.02         -5.65         7.90 o                         
   3   3  30         48.76         51.66        11.68 o                         
  -4   4  30        268.90        268.13        14.42 o                         
  -3   4  30         39.49         52.49         6.36 o                         
  -2   4  30          3.69          7.17         3.51 o                         
  -1   4  30        132.95        141.66         8.80 o                         
   0   4  30         46.64         52.99         9.13 o                         
   1   4  30          2.50          1.37         3.25 o                         
   2   4  30        314.55        331.28        25.23 o                         
   3   4  30         17.23         21.61        10.60 o                         
  -2   5  30         36.14         37.93         5.82 o                         
  -1   5  30         62.08         44.50         9.60 o                         
   0   5  30         61.53         67.27         7.56 o                         
   1   5  30         54.97         68.64        10.72 o                         
  -4   1  31         56.60         59.13         6.33 o                         
  -3   1  31         86.96         94.98         7.68 o                         
  -2   1  31          1.52          4.30         2.91 o                         
  -1   1  31         10.40         13.88         5.43 o                         
   0   1  31          2.44          1.19         1.86 o                         
   1   1  31         12.95          9.63         4.43 o                         
   2   1  31          2.77          2.99         4.50 o                         
   3   1  31         53.64         56.38         7.33 o                         
   4   1  31         14.12          9.83         8.25 o                         
  -4   2  31        118.03        120.31         8.36 o                         
  -3   2  31          5.43         10.22         4.30 o                         
  -2   2  31         22.39         28.08         7.16 o                         
  -1   2  31          0.01          0.61         3.60 o                         
   0   2  31         12.49         15.53         3.81 o                         
   1   2  31        201.27        169.22        10.13 o                         
   2   2  31        103.35         98.46         8.11 o                         
   3   2  31          1.38          1.39         6.72 o                         
   4   2  31         10.72         10.71         8.94 o                         
  -4   3  31          2.51          5.25         4.28 o                         
  -3   3  31         18.69         21.00         5.25 o                         
  -2   3  31          0.28          0.43         3.17 o                         
  -1   3  31         13.45         17.64         5.78 o                         
   0   3  31         11.70         12.12         3.82 o                         
   1   3  31          2.51          4.02         7.26 o                         
   2   3  31        423.87        464.98        31.09 o                         
   3   3  31          8.12         11.76         9.24 o                         
  -3   4  31         10.14         13.50         5.89 o                         
  -2   4  31         10.56         12.51         5.55 o                         
  -1   4  31          2.72         -3.66         4.02 o                         
   0   4  31          0.37          2.06         7.24 o                         
   1   4  31         45.24         27.82        22.77 o                         
   2   4  31         13.50          8.30         8.78 o                         
  -1   5  31         25.21         24.66         6.13 o                         
   0   5  31         28.87         24.60         6.21 o                         
  -5   0  32          0.04          0.54         4.50 o                         
  -4   0  32         99.00        106.93        11.54 o                         
  -3   0  32         39.87         55.51         6.67 o                         
  -2   0  32          6.24         15.59         7.20 o                         
  -1   0  32         11.46          9.14         4.79 o                         
   0   0  32        181.44        207.69        16.33 o                         
   1   0  32        108.14        107.89        11.33 o                         
   2   0  32          0.17          1.61         5.41 o                         
   3   0  32        138.93        158.34        14.78 o                         
   4   0  32        213.19        208.68        19.31 o                         
  -5   1  32         52.32         52.19         5.93 o                         
  -4   1  32         71.44         85.19        12.91 o                         
  -3   1  32        115.96        131.80         9.25 o                         
  -2   1  32         11.45         12.96         3.31 o                         
  -1   1  32         90.51         79.23         5.80 o                         
   0   1  32          0.28         -2.05         3.98 o                         
   1   1  32          4.37          7.72         4.24 o                         
   2   1  32          0.18          0.83         3.08 o                         
   3   1  32          0.75          2.82         4.46 o                         
  -4   2  32         55.44         80.34        11.27 o                         
  -3   2  32         52.33         73.18         7.17 o                         
  -2   2  32          1.25          2.86         3.63 o                         
  -1   2  32         19.81         22.83         4.87 o                         
   0   2  32          8.98         11.69         3.98 o                         
   1   2  32         34.82         31.23         7.11 o                         
   2   2  32          2.41          5.57         7.36 o                         
   3   2  32          4.54          9.93         8.25 o                         
  -4   3  32         79.80        104.32         9.53 o                         
  -3   3  32         11.98         11.51         5.63 o                         
  -2   3  32        125.76        131.05         8.63 o                         
  -1   3  32         77.06         72.58         9.40 o                         
   0   3  32         35.54         37.13         5.42 o                         
   1   3  32         56.71         61.80        11.27 o                         
   2   3  32         34.55         48.25        11.89 o                         
   3   3  32        177.10        183.78        18.72 o                         
  -3   4  32         60.83         75.70         8.47 o                         
  -2   4  32          0.25          0.17         2.51 o                         
  -1   4  32          0.90          0.16         3.54 o                         
   0   4  32          1.44          3.22         3.99 o                         
   1   4  32         13.23         12.75         9.08 o                         
  -4   1  33         28.71         32.72         8.74 o                         
  -3   1  33         35.30         35.34         5.82 o                         
  -2   1  33         44.99         55.65         8.65 o                         
  -1   1  33         15.14         14.58         4.61 o                         
   0   1  33         48.18         50.76         6.58 o                         
   1   1  33         33.51         33.88         4.96 o                         
   2   1  33         27.55         30.67         5.68 o                         
   3   1  33          0.36          0.11         5.20 o                         
  -4   2  33         46.50         48.68         7.36 o                         
  -3   2  33         75.58         91.88         8.91 o                         
  -2   2  33        124.25        135.90        15.40 o                         
  -1   2  33          0.27          0.89         4.09 o                         
   0   2  33         23.92         20.47         3.97 o                         
   1   2  33          4.92          4.65         4.05 o                         
   2   2  33         71.15         99.83        12.91 o                         
   3   2  33         29.13         22.01         9.67 o                         
  -3   3  33         25.97         39.99         6.97 o                         
  -2   3  33         26.12         41.59         6.64 o                         
  -1   3  33        183.53        197.37        10.29 o                         
   0   3  33         16.03         10.71         3.57 o                         
   1   3  33          0.04          3.64         7.50 o                         
   2   3  33         56.17         43.17        11.03 o                         
  -2   4  33          4.85          7.56         4.40 o                         
  -1   4  33         21.98         24.83         6.28 o                         
   0   4  33         13.20         11.75         5.77 o                         
   1   4  33          0.09         10.50         8.44 o                         
  -4   0  34         39.37         44.59         8.09 o                         
  -3   0  34         32.28         50.00         8.78 o                         
  -2   0  34         45.26         46.54         9.05 o                         
  -1   0  34         64.24         67.13        10.52 o                         
   0   0  34          3.19         -1.04         5.60 o                         
   1   0  34        130.10        121.76        12.88 o                         
   2   0  34        143.95        150.52        14.81 o                         
   3   0  34          4.11          7.71         7.10 o                         
  -4   1  34        176.36        215.58        12.05 o                         
  -3   1  34         65.44         70.88         9.24 o                         
  -2   1  34         69.46         64.44         7.05 o                         
  -1   1  34         11.82          8.95         3.65 o                         
   0   1  34         29.36         28.71         5.77 o                         
   1   1  34         80.06         88.60         7.55 o                         
   2   1  34         22.15         24.10         5.56 o                         
   3   1  34          2.37         -1.29         6.13 o                         
  -4   2  34         28.42         41.05         9.75 o                         
  -3   2  34        142.55        172.41        11.67 o                         
  -2   2  34         57.86         63.13         8.96 o                         
  -1   2  34         24.26         24.01         5.30 o                         
   0   2  34          8.83          9.59         3.52 o                         
   1   2  34         12.50         10.64         4.54 o                         
   2   2  34        132.11        126.74        11.92 o                         
  -3   3  34         86.92        110.71         9.44 o                         
  -2   3  34          0.01          3.19         3.86 o                         
  -1   3  34         56.06         48.18         7.60 o                         
   0   3  34         17.69         21.88         6.26 o                         
   1   3  34          4.52          6.83         6.13 o                         
  -3   1  35        220.36        238.36        12.02 o                         
  -2   1  35         21.13         27.46         4.60 o                         
  -1   1  35         36.14         41.94         5.00 o                         
   0   1  35         20.95         18.88         5.39 o                         
   1   1  35          3.16          4.35         4.30 o                         
   2   1  35         15.14         16.80         5.38 o                         
  -3   2  35         13.81         13.49         4.83 o                         
  -2   2  35          5.65          6.54         4.18 o                         
  -1   2  35         11.09          9.12         3.76 o                         
   0   2  35          6.25          3.36         4.10 o                         
   1   2  35          2.37         -0.41         2.95 o                         
   2   2  35         12.62         11.25         8.41 o                         
  -2   3  35          3.30          1.98         4.63 o                         
  -1   3  35         10.51          4.72         4.62 o                         
   0   3  35         31.84         24.60         6.52 o                         
   1   3  35        312.82        316.55        24.74 o                         
  -3   0  36         81.63         87.54        11.25 o                         
  -2   0  36         74.95         82.68         8.42 o                         
  -1   0  36         15.87         11.33         7.77 o                         
   0   0  36         27.78         21.99         8.22 o                         
   1   0  36          0.00         -0.64         5.36 o                         
   2   0  36         39.62         42.26         9.24 o                         
  -3   1  36          8.18         11.15         3.98 o                         
  -2   1  36         38.08         54.74        10.34 o                         
  -1   1  36          8.40         13.63         4.41 o                         
   0   1  36         21.86         16.49         5.50 o                         
   1   1  36        118.89        147.60         9.94 o                         
  -2   2  36         21.57         34.17         7.90 o                         
  -1   2  36         16.13         17.28         4.65 o                         
   0   2  36          3.20          4.23         4.28 o                         
   1   2  36          2.20          1.42         6.75 o                         
  -2   1  37          0.14          1.13         3.90 o                         
  -1   1  37         14.30         15.68         4.08 o                         
   0   1  37          3.01          1.29         4.19 o                         
   1   1  37          8.75          9.34         4.88 o                         
  -1   2  37          4.38         -2.11         3.68 o                         
  -1   0  38         92.49         88.85        12.02 o                         
                                                                                
