# Supplementary material for: A comparison of the structures of some 2- and 3-substituted chromone derivatives: a structural study on the importance of the secondary carboxamide backbone for the inhibitory activity of MAO-B
Source: Acta Crystallogr E Crystallogr Commun. 2015 Oct 3;71(Pt 11):1270–7. doi: 10.1107/S2056989015017958 (PMC4645046; doi:10.1107/S2056989015017958)
Supplement: Supplementary file 3 [file e-71-01270-3sup3.hkl]

data_3                                                                          
_shelx_title ' 2012ncs0510'                                                     
_shelx_refln_list_code          4                                               
_shelx_F_calc_maximum      148.75                                               
_exptl_crystal_F_000       512.00                                               
_reflns_d_resolution_high  0.6843                                               
                                                                                
loop_                                                                           
 _space_group_symop_operation_xyz                                               
 'x, y, z'                                                                      
 '-x+1/2, -y, z+1/2'                                                            
 'x+1/2, -y+1/2, -z'                                                            
 '-x, y+1/2, -z+1/2'                                                            
                                                                                
_cell_length_a     7.4300                                                       
_cell_length_b    11.9630                                                       
_cell_length_c    12.6480                                                       
_cell_angle_alpha  90.000                                                       
_cell_angle_beta   90.000                                                       
_cell_angle_gamma  90.000                                                       
                                                                                
_shelx_F_squared_multiplier     1.000                                           
                                                                                
loop_                                                                           
 _refln_index_h                                                                 
 _refln_index_k                                                                 
 _refln_index_l                                                                 
 _refln_F_squared_calc                                                          
 _refln_F_squared_meas                                                          
 _refln_F_squared_sigma                                                         
 _refln_observed_status                                                         
   2   0   0      22127.76      21947.52       245.89 o                         
   4   0   0         48.68         36.36         2.28 o                         
   6   0   0         83.10         87.16         3.97 o                         
   8   0   0          3.60         12.80         2.74 o                         
   1   1   0       1118.68       1113.56         4.24 o                         
   2   1   0        602.89        519.33         2.69 o                         
   3   1   0        217.83        147.89         1.26 o                         
   4   1   0        151.87        140.26         1.56 o                         
   5   1   0         15.83          7.00         0.64 o                         
   6   1   0         12.61         11.61         1.50 o                         
   7   1   0          4.70          9.04         2.10 o                         
   8   1   0         17.10         19.43         3.28 o                         
   9   1   0         26.24         30.33         4.97 o                         
   0   2   0       1369.94       1144.08         4.27 o                         
   1   2   0        201.48        165.83         2.33 o                         
   2   2   0         45.31         69.85         1.16 o                         
   3   2   0        488.08        517.85         3.23 o                         
   4   2   0         50.66         38.55         1.20 o                         
   5   2   0        242.72        247.51         6.82 o                         
   6   2   0         70.45         65.60         6.33 o                         
   7   2   0          8.20          4.84         0.69 o                         
   8   2   0         15.72         27.40         2.69 o                         
   9   2   0          5.70          0.62         0.88 o                         
   1   3   0        608.26        628.93         9.58 o                         
   2   3   0         17.49         29.67         1.99 o                         
   3   3   0        401.44        373.95         3.16 o                         
   4   3   0         81.70         95.24         3.92 o                         
   5   3   0         17.45         14.42         1.32 o                         
   6   3   0          3.41          3.28         1.15 o                         
   7   3   0          0.43          1.95         0.60 o                         
   8   3   0         91.43         83.21        10.55 o                         
   9   3   0         14.27         20.44         4.02 o                         
   0   4   0       1478.04       1342.23         8.59 o                         
   1   4   0       1176.17       1043.28         5.51 o                         
   2   4   0         24.02         21.27         2.25 o                         
   3   4   0          6.58         14.92         1.11 o                         
   4   4   0        192.72        190.06         2.92 o                         
   5   4   0        148.21        166.59         2.97 o                         
   6   4   0          5.49          9.46         1.75 o                         
   7   4   0          4.51          6.50         0.90 o                         
   8   4   0          0.00          1.92         1.47 o                         
   9   4   0          2.27          3.07         1.22 o                         
  10   4   0          0.73          1.76         1.17 o                         
   1   5   0       2225.04       2326.33        19.47 o                         
   2   5   0        551.53        521.57         7.97 o                         
   3   5   0        154.06        160.82         2.78 o                         
   4   5   0          0.01          4.69         0.85 o                         
   5   5   0          1.90          2.73         0.59 o                         
   6   5   0         16.69         14.86         1.71 o                         
   7   5   0          9.50         14.76         2.66 o                         
   8   5   0          6.35         11.74         2.55 o                         
   9   5   0          0.42         -0.68         1.56 o                         
  10   5   0          0.61          2.79         1.34 o                         
   0   6   0       1320.36       1486.41        34.38 o                         
   1   6   0        567.14        533.75         5.04 o                         
   2   6   0         60.07         94.24         3.56 o                         
   3   6   0        399.64        462.05         5.05 o                         
   4   6   0         29.63         23.78         1.72 o                         
   5   6   0         33.92         37.45         3.65 o                         
   6   6   0         87.80         96.91         7.51 o                         
   7   6   0         33.95         37.62         4.70 o                         
   8   6   0          0.56          4.10         1.28 o                         
   9   6   0         14.71         16.79         3.88 o                         
  10   6   0         14.53         13.59         1.96 o                         
   1   7   0        279.25        302.52         4.34 o                         
   2   7   0         41.88         53.52         5.55 o                         
   3   7   0        228.67        213.67         4.70 o                         
   4   7   0        179.84        174.74         6.15 o                         
   5   7   0         13.81          8.41         1.15 o                         
   6   7   0         34.78         38.54         4.49 o                         
   7   7   0          0.02          5.32         1.67 o                         
   8   7   0         14.98         17.64         3.30 o                         
   9   7   0         25.42         23.64         5.67 o                         
   0   8   0         37.55         41.99         5.78 o                         
   1   8   0         81.60         99.57         2.96 o                         
   2   8   0        237.73        237.36         4.65 o                         
   3   8   0         65.25         61.00         4.02 o                         
   4   8   0        173.98        170.08         8.01 o                         
   5   8   0         19.90         22.04         2.21 o                         
   6   8   0         54.14         45.78         6.96 o                         
   7   8   0         46.75         50.94         8.80 o                         
   8   8   0          4.80         12.09         2.88 o                         
   9   8   0         80.00         69.95         7.47 o                         
   1   9   0        114.83        125.12         8.76 o                         
   2   9   0        968.77       1019.81        10.90 o                         
   3   9   0        184.80        197.35         5.52 o                         
   4   9   0         57.02         58.64         3.27 o                         
   5   9   0        110.48        119.24         8.00 o                         
   6   9   0          0.24          2.47         1.69 o                         
   7   9   0        137.84        117.28        20.27 o                         
   8   9   0          4.91         11.29         2.20 o                         
   0  10   0        157.52        136.44         6.67 o                         
   1  10   0          0.43          4.53         1.31 o                         
   2  10   0        290.21        301.04         6.83 o                         
   3  10   0        452.15        459.44         8.59 o                         
   4  10   0         73.92         63.40         5.26 o                         
   5  10   0        332.76        375.54         9.74 o                         
   6  10   0         10.82         12.94         2.42 o                         
   7  10   0          0.75          2.92         1.16 o                         
   8  10   0          0.60          3.76         1.34 o                         
   1  11   0         66.23         65.46         5.48 o                         
   2  11   0        276.32        310.56         9.32 o                         
   3  11   0          8.26          5.27         1.50 o                         
   4  11   0         44.75         40.47         3.62 o                         
   5  11   0          0.01          2.66         0.98 o                         
   6  11   0         19.35         15.37         3.16 o                         
   7  11   0          2.00          3.81         1.44 o                         
   8  11   0          1.71          2.16         2.15 o                         
   0  12   0        110.79         99.09        11.48 o                         
   1  12   0          8.85         16.48         2.73 o                         
   2  12   0         40.57         36.35         4.15 o                         
   3  12   0          0.26          3.43         1.45 o                         
   4  12   0         62.84         61.83         6.82 o                         
   5  12   0          4.33          4.49         4.96 o                         
   6  12   0         21.76         20.62         5.82 o                         
   7  12   0          3.08         11.00         4.35 o                         
   1  13   0         10.44         12.64         2.77 o                         
   2  13   0         15.10         20.25         3.02 o                         
   3  13   0         17.38         14.16         2.13 o                         
   4  13   0          5.07          3.13         0.99 o                         
   5  13   0          2.85          5.98         1.85 o                         
   6  13   0         35.27         26.58         5.52 o                         
   7  13   0          5.90          2.37         1.83 o                         
   0  14   0          4.32         14.11         3.35 o                         
   1  14   0         14.82         17.93         2.56 o                         
   2  14   0         31.22         41.65         5.04 o                         
   3  14   0          0.71          5.38         5.32 o                         
   4  14   0         24.07         22.01         7.54 o                         
   5  14   0         44.37         34.16         8.26 o                         
   1  15   0        176.62        218.32         7.57 o                         
   2  15   0         56.39         41.75         9.78 o                         
   3  15   0         16.82         10.40         2.85 o                         
   4  15   0         26.62         14.25         5.68 o                         
   0  16   0         12.55          9.48         3.49 o                         
   1  16   0          0.40          2.53         1.50 o                         
   2  16   0         16.38         13.94         3.76 o                         
   3  16   0         11.98         16.97         7.40 o                         
   2  17   0          2.78          2.39         1.93 o                         
   1   0   1          0.94         50.48         0.49 o                         
   2   0   1       2913.64       2842.39         9.96 o                         
   3   0   1        220.09        239.81         1.67 o                         
   4   0   1          1.06          2.31         1.00 o                         
   5   0   1          0.00          1.30         0.62 o                         
   6   0   1        162.09        161.43         7.82 o                         
   7   0   1          2.08          5.85         0.86 o                         
   8   0   1         25.14         24.20         5.14 o                         
   9   0   1          6.12          5.23         1.53 o                         
  -9   1   1          5.79          9.27         1.61 o                         
  -8   1   1         75.68         82.05         4.89 o                         
  -7   1   1         40.94         47.62         3.41 o                         
  -6   1   1         22.86         24.93         2.41 o                         
  -5   1   1        218.91        230.21         2.55 o                         
  -4   1   1        170.02        180.73         2.28 o                         
  -3   1   1        102.74         96.47         1.39 o                         
  -2   1   1      12056.66      11423.31        57.44 o                         
  -1   1   1       1026.80        925.45         3.23 o                         
   0   1   1       3114.61       2871.88        19.97 o                         
   1   1   1       1025.87        928.17         3.26 o                         
   2   1   1      12058.68      11219.64       106.85 o                         
   3   1   1        103.38         97.81         3.14 o                         
   4   1   1        169.84        179.07         2.14 o                         
   5   1   1        218.82        237.68         4.13 o                         
   6   1   1         22.95         22.89         3.29 o                         
   7   1   1         41.03         54.26         5.28 o                         
   8   1   1         75.57         75.75         5.11 o                         
   9   1   1          5.73          6.44         0.92 o                         
  -9   2   1         22.83         28.01         3.85 o                         
  -8   2   1         77.45         94.70        10.31 o                         
  -7   2   1        109.83        138.15         5.69 o                         
  -6   2   1        131.45        132.85         2.99 o                         
  -5   2   1         21.27         21.23         1.97 o                         
  -4   2   1        122.75        128.56         2.05 o                         
  -3   2   1        258.78        253.84         3.04 o                         
  -2   2   1        309.37        285.12         2.68 o                         
  -1   2   1       1951.17       1775.71        12.09 o                         
   0   2   1       1528.66       1297.94         7.37 o                         
   1   2   1       1951.25       1790.82         6.98 o                         
   2   2   1        309.20        285.35         3.10 o                         
   3   2   1        259.05        254.44         2.39 o                         
   4   2   1        122.53        125.38         2.59 o                         
   5   2   1         21.44         21.01         1.49 o                         
   6   2   1        131.85        140.30         3.59 o                         
   7   2   1        109.66        147.63         4.99 o                         
   8   2   1         77.46         80.21         7.46 o                         
   9   2   1         22.87         17.85         3.83 o                         
 -10   3   1          5.51          5.10         1.28 o                         
  -9   3   1          1.07          7.77         2.11 o                         
  -8   3   1        174.70        193.33        19.17 o                         
  -7   3   1         21.72         24.53         2.64 o                         
  -6   3   1        501.88        571.51        16.50 o                         
  -5   3   1        193.18        211.07         3.37 o                         
  -4   3   1        143.72        145.54         2.28 o                         
  -3   3   1         93.11         89.55         2.16 o                         
  -2   3   1       1402.15       1428.34         5.27 o                         
  -1   3   1         60.43         49.47         1.93 o                         
   0   3   1        893.70        887.96         2.64 o                         
   1   3   1         60.24         49.83         1.58 o                         
   2   3   1       1401.07       1420.15         5.09 o                         
   3   3   1         93.18         93.07         1.90 o                         
   4   3   1        144.07        148.74         3.53 o                         
   5   3   1        193.08        211.66         4.90 o                         
   6   3   1        501.47        587.48        18.67 o                         
   7   3   1         21.68         22.50         2.23 o                         
   8   3   1        174.53        180.95         9.53 o                         
   9   3   1          1.06          2.95         1.05 o                         
 -10   4   1         10.20          9.93         2.16 o                         
  -9   4   1          3.04          4.50         1.52 o                         
  -8   4   1         57.45         60.19         9.41 o                         
  -7   4   1         22.14         21.04         2.99 o                         
  -6   4   1        157.78        168.16         6.19 o                         
  -5   4   1         57.59         52.85         2.27 o                         
  -4   4   1         45.60         63.38         4.27 o                         
  -3   4   1         16.84         12.06         1.57 o                         
  -2   4   1        146.48        168.49         1.83 o                         
  -1   4   1        214.80        180.97         2.09 o                         
   0   4   1         54.26         61.54         1.52 o                         
   1   4   1        214.88        179.15         3.02 o                         
   2   4   1        146.29        169.43         1.61 o                         
   3   4   1         16.85         15.34         1.28 o                         
   4   4   1         45.52         51.87         2.94 o                         
   5   4   1         57.79         51.26         6.20 o                         
   6   4   1        157.96        175.10         3.82 o                         
   7   4   1         22.12         24.62         2.21 o                         
   8   4   1         57.30         57.15         9.92 o                         
   9   4   1          3.04          2.18         1.27 o                         
 -10   5   1          1.96          2.57         1.35 o                         
  -9   5   1         10.54         14.70         2.70 o                         
  -8   5   1          1.63          3.00         1.54 o                         
  -7   5   1         23.74         29.32         5.48 o                         
  -6   5   1         29.55         26.74         1.86 o                         
  -5   5   1        164.26        170.89         3.17 o                         
  -4   5   1         38.08         33.75         2.04 o                         
  -3   5   1       1061.76       1024.45         7.40 o                         
  -2   5   1         51.53         54.70         1.53 o                         
  -1   5   1       2018.44       2159.62        12.38 o                         
   0   5   1        752.14        660.84         3.68 o                         
   1   5   1       2018.32       2138.60        16.26 o                         
   2   5   1         51.71         54.60         2.88 o                         
   3   5   1       1062.06       1023.80         8.78 o                         
   4   5   1         38.08         32.15         2.16 o                         
   5   5   1        164.45        179.97         4.27 o                         
   6   5   1         29.47         28.07         3.87 o                         
   7   5   1         23.72         22.20         2.89 o                         
   8   5   1          1.63          6.99         2.19 o                         
   9   5   1         10.47         17.52         4.09 o                         
 -10   6   1          1.93          1.82         0.60 o                         
  -9   6   1         16.83          9.82         2.57 o                         
  -8   6   1          8.19         13.99         3.26 o                         
  -7   6   1         13.06         10.72         5.65 o                         
  -6   6   1         11.18          7.63         1.67 o                         
  -5   6   1         22.67         20.66         2.15 o                         
  -4   6   1         62.13         72.59         2.47 o                         
  -3   6   1        465.82        488.82         8.62 o                         
  -2   6   1          9.82         28.32         2.21 o                         
  -1   6   1       1214.67       1371.03        11.56 o                         
   0   6   1         43.10         49.72         1.27 o                         
   1   6   1       1214.00       1361.98        12.79 o                         
   2   6   1          9.84         37.09         4.08 o                         
   3   6   1        466.20        491.85        10.72 o                         
   4   6   1         62.07         70.72         2.71 o                         
   5   6   1         22.89         21.31         1.74 o                         
   6   6   1         11.22         12.08         1.88 o                         
   7   6   1         13.11          9.13         1.38 o                         
   8   6   1          8.15         15.19         4.17 o                         
   9   6   1         16.86         11.82         2.65 o                         
  10   6   1          1.93          2.40         1.26 o                         
  -9   7   1         92.99         85.13        16.19 o                         
  -8   7   1         16.96         15.07         7.88 o                         
  -7   7   1         35.41         35.01         5.64 o                         
  -6   7   1         67.93         66.14         6.48 o                         
  -5   7   1         14.20         15.68         2.05 o                         
  -4   7   1         89.74         85.81         6.76 o                         
  -3   7   1        194.06        206.42         3.05 o                         
  -2   7   1         16.24         23.50         2.65 o                         
  -1   7   1        216.95        232.75         2.90 o                         
   0   7   1         25.01         37.49         5.57 o                         
   1   7   1        216.59        247.77         4.99 o                         
   2   7   1         16.17         26.49         2.36 o                         
   3   7   1        194.13        218.08         7.52 o                         
   4   7   1         90.09         87.77         4.43 o                         
   5   7   1         14.25         13.77         1.40 o                         
   6   7   1         68.12         64.70         6.21 o                         
   7   7   1         35.50         40.19         5.40 o                         
   8   7   1         16.95         14.98         3.61 o                         
   9   7   1         92.89         70.72        15.39 o                         
  -9   8   1         60.24         48.94         8.15 o                         
  -8   8   1         89.31         93.40        25.96 o                         
  -7   8   1        218.23        261.35         5.30 o                         
  -6   8   1          7.30         10.25         2.08 o                         
  -5   8   1        234.86        256.70        12.56 o                         
  -4   8   1         87.57         73.18         7.38 o                         
  -3   8   1        164.92        180.66         3.55 o                         
  -2   8   1         27.08         15.39         2.35 o                         
  -1   8   1        122.91        126.95         3.40 o                         
   0   8   1        620.35        589.87         8.80 o                         
   1   8   1        122.88        134.01         6.09 o                         
   2   8   1         26.95         18.24         1.92 o                         
   3   8   1        164.77        182.78         3.84 o                         
   4   8   1         87.38         83.90         3.49 o                         
   5   8   1        234.68        250.28        13.38 o                         
   6   8   1          7.33          8.97         2.59 o                         
   7   8   1        218.02        246.72         6.76 o                         
   8   8   1         89.21         98.15        11.14 o                         
   9   8   1         60.27         33.17        10.12 o                         
  -8   9   1          9.86         15.45         5.97 o                         
  -7   9   1        129.48        121.04        25.61 o                         
  -6   9   1        139.90        122.20        12.47 o                         
  -5   9   1        460.49        344.73        14.09 o                         
  -4   9   1        425.01        468.64         7.68 o                         
  -3   9   1        173.13        177.47         5.17 o                         
  -2   9   1        199.74        205.36         5.05 o                         
  -1   9   1         73.62         75.98         4.71 o                         
   0   9   1          0.67          4.98         1.10 o                         
   1   9   1         73.53         83.28         5.65 o                         
   2   9   1        199.70        201.49         7.64 o                         
   3   9   1        173.12        177.19         7.74 o                         
   4   9   1        425.43        460.63        20.47 o                         
   6   9   1        139.99        115.86        13.36 o                         
   7   9   1        129.51        116.33        11.51 o                         
   8   9   1          9.81         14.71         3.52 o                         
  -8  10   1         19.34         20.77         3.45 o                         
  -7  10   1         24.46         23.65         8.38 o                         
  -6  10   1          4.99          3.60         1.57 o                         
  -5  10   1         85.46         81.90         5.30 o                         
  -4  10   1        166.40        188.94         8.62 o                         
  -3  10   1        150.45        165.96         5.01 o                         
  -2  10   1         81.46         95.84         6.15 o                         
  -1  10   1        130.26        128.47         5.65 o                         
   0  10   1        710.94        771.48        23.61 o                         
   1  10   1        130.53        111.38         6.64 o                         
   2  10   1         81.48         92.11         5.73 o                         
   3  10   1        150.31        161.32         9.32 o                         
   4  10   1        165.92        182.27         9.34 o                         
   5  10   1         85.42         79.14         6.28 o                         
   6  10   1          5.05          7.62         3.28 o                         
   7  10   1         24.41         20.29         5.92 o                         
   8  10   1         19.28          7.43         2.43 o                         
  -8  11   1          8.30          6.34         3.10 o                         
  -7  11   1          8.73          9.15         2.68 o                         
  -6  11   1         48.70         47.68         6.99 o                         
  -5  11   1         32.20         30.47         3.01 o                         
  -4  11   1        148.87        163.78         7.28 o                         
  -3  11   1        140.59        154.46         5.94 o                         
  -2  11   1        143.77        142.89         7.51 o                         
  -1  11   1          4.86          5.47         1.50 o                         
   0  11   1         50.27         62.93         4.77 o                         
   1  11   1          4.85          4.12         1.42 o                         
   2  11   1        143.91        137.45         6.11 o                         
   3  11   1        140.53        123.38        13.49 o                         
   4  11   1        148.75        139.21         8.24 o                         
   5  11   1         32.18         35.54         4.37 o                         
   6  11   1         48.70         46.29         5.53 o                         
   7  11   1          8.70          9.45         1.84 o                         
  -7  12   1          6.48          7.08         1.95 o                         
  -6  12   1         16.51         10.27         2.61 o                         
  -5  12   1          1.53          3.51         1.25 o                         
  -4  12   1         47.55         42.71         4.79 o                         
  -3  12   1         14.98         11.01         1.60 o                         
  -2  12   1          1.09          5.09         1.55 o                         
  -1  12   1        121.76        115.40         6.05 o                         
   0  12   1         20.69         32.77         4.54 o                         
   1  12   1        121.99        105.88         9.03 o                         
   2  12   1          1.10          4.05         1.44 o                         
   3  12   1         15.03         13.20         2.52 o                         
   4  12   1         47.55         40.27         5.00 o                         
   5  12   1          1.52          3.38         3.66 o                         
   6  12   1         16.46         12.33         3.44 o                         
   7  12   1          6.55          6.41         1.68 o                         
  -7  13   1          4.43          4.25         1.53 o                         
  -6  13   1          3.49          6.46         2.08 o                         
  -5  13   1          6.33          4.98         1.62 o                         
  -4  13   1          9.92          9.82         1.52 o                         
  -3  13   1         20.11         17.60         2.46 o                         
  -2  13   1         20.94         20.70         3.35 o                         
  -1  13   1          0.79          4.14         3.35 o                         
   0  13   1         11.45         10.20         1.76 o                         
   1  13   1          0.79          2.31         1.57 o                         
   2  13   1         20.88         19.71         3.23 o                         
   3  13   1         20.11         24.49         3.96 o                         
   4  13   1          9.95         11.51         1.77 o                         
   5  13   1          6.34          5.57         1.51 o                         
   6  13   1          3.49          5.68         2.92 o                         
   7  13   1          4.41          5.14         1.80 o                         
  -5  14   1          2.20          2.26         1.10 o                         
  -4  14   1          2.66          2.93         3.65 o                         
  -3  14   1         13.47         13.42         5.56 o                         
  -2  14   1          0.78          3.61         1.10 o                         
  -1  14   1         16.90         15.40         4.24 o                         
   0  14   1         27.62         34.56         4.26 o                         
   1  14   1         16.88         21.50         4.83 o                         
   2  14   1          0.79          3.86         1.49 o                         
   3  14   1         13.46          8.40         3.53 o                         
   4  14   1          2.65          4.88         1.51 o                         
   5  14   1          2.24          6.75         2.03 o                         
  -4  15   1         42.74         31.84         9.59 o                         
  -3  15   1         48.21         35.88         8.30 o                         
  -2  15   1          4.95          4.74         2.78 o                         
  -1  15   1          6.04          9.55         3.32 o                         
   0  15   1          2.51          3.86         2.63 o                         
   1  15   1          6.04          8.73         2.01 o                         
   2  15   1          4.93          4.73         1.86 o                         
   3  15   1         48.28         39.96        15.26 o                         
   4  15   1         42.81         30.82         9.23 o                         
  -3  16   1          3.26          6.88         3.87 o                         
  -2  16   1         28.40         21.45         4.28 o                         
  -1  16   1         30.44         20.24         5.74 o                         
   0  16   1         35.52         24.07         6.85 o                         
   1  16   1         30.55         16.78         4.87 o                         
   2  16   1         28.30         17.01         4.46 o                         
   3  16   1          3.29          3.06         1.90 o                         
   2  17   1         40.66         19.78         8.43 o                         
   0   0   2       3938.16       3792.51        26.73 o                         
   1   0   2       4550.50       4474.32        35.17 o                         
   2   0   2      17905.61      17150.31       161.04 o                         
   3   0   2        697.81        707.94         3.78 o                         
   4   0   2       2516.41       2647.46        16.78 o                         
   5   0   2         83.09        110.67         4.24 o                         
   6   0   2        105.71        112.30         5.95 o                         
   7   0   2         12.83         11.22         1.35 o                         
   8   0   2          3.59          8.11         1.69 o                         
   9   0   2          4.70         11.12         1.96 o                         
  -9   1   2         11.94         13.98         2.06 o                         
  -8   1   2         30.80         53.98         7.04 o                         
  -7   1   2         67.13         58.15         3.24 o                         
  -6   1   2         36.94         39.01         4.88 o                         
  -5   1   2         94.94        118.00         2.85 o                         
  -4   1   2       1367.26       1412.73         8.50 o                         
  -3   1   2        288.51        375.92         2.58 o                         
  -2   1   2       2557.25       2473.45         9.25 o                         
  -1   1   2       3797.19       3507.14        14.13 o                         
   0   1   2         16.11         38.87         1.11 o                         
   1   1   2       3798.99       3510.04        11.20 o                         
   2   1   2       2556.15       2474.95        11.92 o                         
   3   1   2        288.42        369.87         2.78 o                         
   4   1   2       1368.63       1425.13         9.57 o                         
   5   1   2         94.71        112.68         1.81 o                         
   6   1   2         36.82         34.70         4.03 o                         
   7   1   2         67.24         59.48         4.28 o                         
   8   1   2         30.95         24.79         3.58 o                         
   9   1   2         11.94         11.02         1.70 o                         
 -10   2   2         68.15         62.58         7.50 o                         
  -9   2   2          8.17         10.99         2.21 o                         
  -8   2   2         12.84         20.89         3.50 o                         
  -7   2   2         93.56         96.09         4.99 o                         
  -6   2   2        251.34        263.27         6.08 o                         
  -5   2   2         78.86         97.87         2.61 o                         
  -4   2   2        605.20        671.51         9.46 o                         
  -3   2   2        905.59        863.71         5.03 o                         
  -2   2   2        648.35        678.82         3.22 o                         
  -1   2   2       1956.61       1928.20         7.32 o                         
   0   2   2        474.56        357.93         2.02 o                         
   1   2   2       1958.37       1944.56        10.70 o                         
   2   2   2        647.64        677.95         3.12 o                         
   3   2   2        905.75        858.81         5.68 o                         
   4   2   2        605.09        659.55         9.60 o                         
   5   2   2         78.76         93.77         3.47 o                         
   6   2   2        251.12        245.71         7.65 o                         
   7   2   2         93.29        106.49         7.51 o                         
   8   2   2         12.77         19.71         2.47 o                         
   9   2   2          8.23         14.25         2.72 o                         
 -10   3   2          7.04          8.07         2.15 o                         
  -9   3   2         27.46         27.28         3.96 o                         
  -7   3   2          8.49          8.03         2.02 o                         
  -6   3   2          0.39          2.41         0.47 o                         
  -5   3   2         41.29         53.18         2.50 o                         
  -4   3   2        296.26        290.76         3.52 o                         
  -3   3   2        107.95         92.09         1.58 o                         
  -2   3   2        636.04        595.12         2.87 o                         
  -1   3   2        203.25        147.78         1.83 o                         
   0   3   2        517.36        496.46         3.33 o                         
   1   3   2        202.82        148.50         3.20 o                         
   2   3   2        636.13        597.02         2.81 o                         
   3   3   2        107.91         91.24         2.25 o                         
   4   3   2        296.14        308.03         6.37 o                         
   5   3   2         41.35         56.98         3.77 o                         
   6   3   2          0.40          0.20         0.86 o                         
   7   3   2          8.47          6.65         1.08 o                         
   8   3   2          0.66          2.58         1.05 o                         
   9   3   2         27.34         18.08         3.26 o                         
 -10   4   2          0.57          4.11         1.87 o                         
  -9   4   2         18.13         17.66         3.77 o                         
  -8   4   2         42.71         57.17         9.11 o                         
  -7   4   2         56.75         64.83         6.85 o                         
  -6   4   2        105.32         94.09         3.70 o                         
  -5   4   2         45.70         36.51         3.17 o                         
  -4   4   2        527.89        559.73         5.51 o                         
  -3   4   2        149.29        164.36         4.62 o                         
  -2   4   2         46.50         38.94         2.90 o                         
  -1   4   2        799.54        704.67         2.44 o                         
   0   4   2          5.43          4.33         0.46 o                         
   1   4   2        799.12        703.96         2.98 o                         
   2   4   2         46.24         38.71         1.50 o                         
   3   4   2        149.74        165.89         2.71 o                         
   4   4   2        527.86        569.87         6.43 o                         
   5   4   2         45.84         42.32         4.48 o                         
   6   4   2        105.29        101.14         6.80 o                         
   7   4   2         56.76         64.80         6.32 o                         
   8   4   2         42.71         47.86         5.57 o                         
   9   4   2         18.19         13.82         2.81 o                         
 -10   5   2          9.73          2.46         0.89 o                         
  -9   5   2          0.41          1.80         1.16 o                         
  -8   5   2          6.26          5.24         1.28 o                         
  -7   5   2          6.26          7.51         1.74 o                         
  -6   5   2          3.54          3.22         1.61 o                         
  -5   5   2        142.17        150.44         2.46 o                         
  -4   5   2        157.03        177.91         4.06 o                         
  -3   5   2        356.12        385.15         3.31 o                         
  -2   5   2        116.21        133.07         1.57 o                         
  -1   5   2       1598.90       1744.20         8.00 o                         
   0   5   2         17.36         45.85         1.97 o                         
   1   5   2       1598.56       1733.14        17.98 o                         
   2   5   2        116.19        128.03         2.00 o                         
   3   5   2        356.54        374.39         8.21 o                         
   4   5   2        157.17        186.23         3.68 o                         
   5   5   2        142.41        131.96        11.79 o                         
   6   5   2          3.52          5.92         1.77 o                         
   7   5   2          6.27          6.38         4.09 o                         
   8   5   2          6.31         12.18         3.95 o                         
   9   5   2          0.40          3.35         1.33 o                         
  -9   6   2          8.61         18.42         3.25 o                         
  -8   6   2         43.75         64.29        20.27 o                         
  -7   6   2         23.97         21.60         7.34 o                         
  -6   6   2         40.15         42.80         3.77 o                         
  -5   6   2         61.76         46.91         4.38 o                         
  -4   6   2        178.10        200.72         4.29 o                         
  -3   6   2         40.01         34.05         2.94 o                         
  -2   6   2        605.47        593.46         4.89 o                         
  -1   6   2       1282.60       1289.80        12.52 o                         
   0   6   2         13.99          9.49         1.08 o                         
   1   6   2       1282.56       1299.04        30.06 o                         
   2   6   2        605.21        599.66        11.76 o                         
   3   6   2         40.13         38.88         3.01 o                         
   4   6   2        178.09        185.27         4.83 o                         
   5   6   2         61.74         47.74         2.54 o                         
   6   6   2         40.15         42.67         5.88 o                         
   7   6   2         23.96         22.86         8.22 o                         
   8   6   2         43.68         60.26         6.61 o                         
   9   6   2          8.65          7.12         2.33 o                         
  10   6   2          4.67          3.55         1.61 o                         
  -9   7   2         17.38         19.77         4.77 o                         
  -8   7   2         55.49         60.70        17.41 o                         
  -7   7   2        148.77        142.92        13.75 o                         
  -6   7   2        190.24        226.43         5.44 o                         
  -5   7   2        280.97        319.59         6.16 o                         
  -4   7   2         83.44         76.32        10.85 o                         
  -3   7   2        143.47        156.43         3.10 o                         
  -2   7   2        421.69        402.04         3.91 o                         
  -1   7   2         82.63         79.85         3.37 o                         
   0   7   2        125.24        112.14         4.83 o                         
   1   7   2         82.52         76.93        10.47 o                         
   2   7   2        420.93        408.16        10.23 o                         
   3   7   2        143.28        154.81         3.88 o                         
   4   7   2         83.35         99.69         5.19 o                         
   5   7   2        281.11        313.56         4.94 o                         
   6   7   2        190.11        222.76        14.67 o                         
   7   7   2        148.71        142.77        10.87 o                         
   8   7   2         55.56         56.48        10.74 o                         
   9   7   2         17.36         12.34         2.85 o                         
  -9   8   2         70.30         56.97        10.89 o                         
  -8   8   2         39.76         43.74        13.49 o                         
  -7   8   2        242.29        287.04         8.44 o                         
  -6   8   2         49.83         53.35         6.64 o                         
  -5   8   2         36.42         45.26         3.79 o                         
  -4   8   2         88.77         78.76         4.12 o                         
  -3   8   2        254.04        257.53         4.75 o                         
  -2   8   2         94.62         89.54         3.58 o                         
  -1   8   2        221.11        236.13         6.38 o                         
   0   8   2        132.85        117.77         2.67 o                         
   1   8   2        221.37        245.72         8.61 o                         
   2   8   2         94.66         91.61         4.87 o                         
   3   8   2        253.71        262.13         4.59 o                         
   4   8   2         88.91         75.98         5.70 o                         
   5   8   2         36.58         37.04         3.56 o                         
   6   8   2         49.80         50.74         7.81 o                         
   7   8   2        242.06        243.73         6.21 o                         
   8   8   2         39.81         31.01         7.80 o                         
   9   8   2         70.35         45.74         9.21 o                         
  -8   9   2          7.69          8.31         1.75 o                         
  -7   9   2        102.77        117.57        23.71 o                         
  -6   9   2         75.67         85.99        21.78 o                         
  -5   9   2        282.28        301.41        10.22 o                         
  -4   9   2        159.72        161.45         4.41 o                         
  -3   9   2        178.96        182.45         5.44 o                         
  -2   9   2         62.24         61.99         3.68 o                         
  -1   9   2        176.45        163.74         8.77 o                         
   0   9   2         14.81         23.23         4.23 o                         
   1   9   2        176.67        174.62         6.18 o                         
   2   9   2         62.20         67.23         7.42 o                         
   3   9   2        179.07        179.17        14.30 o                         
   4   9   2        159.73        156.22         7.21 o                         
   5   9   2        282.12        290.34         8.97 o                         
   6   9   2         75.47         87.34        19.46 o                         
   7   9   2        102.96         96.57        16.06 o                         
   8   9   2          7.71         10.64         4.18 o                         
  -8  10   2         21.17         10.15         3.34 o                         
  -7  10   2         81.74         66.30        16.97 o                         
  -6  10   2         86.83        113.73        15.07 o                         
  -5  10   2          1.82          2.51         0.67 o                         
  -4  10   2         13.08         10.48         2.52 o                         
  -3  10   2        178.54        198.05         4.08 o                         
  -2  10   2        156.13        153.45         5.70 o                         
  -1  10   2        292.41        283.02         5.89 o                         
   0  10   2        317.05        389.52        10.97 o                         
   1  10   2        292.45        280.39         9.37 o                         
   2  10   2        156.00        152.63        11.69 o                         
   3  10   2        178.74        193.06         6.90 o                         
   4  10   2         13.15         13.05         2.69 o                         
   5  10   2          1.81          4.35         1.01 o                         
   6  10   2         86.78         87.91        14.63 o                         
   7  10   2         81.79         62.29        11.30 o                         
   8  10   2         21.11         13.72         4.11 o                         
  -8  11   2          9.83          6.70         1.92 o                         
  -7  11   2         57.89         48.10        13.82 o                         
  -6  11   2         14.28         11.63         2.49 o                         
  -5  11   2         76.77         67.60         5.94 o                         
  -4  11   2         64.24         67.11         4.66 o                         
  -3  11   2         24.69         26.19         2.55 o                         
  -2  11   2         26.86         22.83         2.60 o                         
  -1  11   2          8.40         10.07         1.20 o                         
   0  11   2          0.12          4.60         2.29 o                         
   1  11   2          8.38         11.18         2.28 o                         
   2  11   2         27.14         22.85         3.19 o                         
   3  11   2         24.84         24.28         4.98 o                         
   4  11   2         64.28         58.02         6.09 o                         
   5  11   2         76.84         81.50        11.03 o                         
   6  11   2         14.25          8.21         2.29 o                         
   7  11   2         57.93         71.75        24.57 o                         
  -7  12   2         14.57          8.74         4.16 o                         
  -6  12   2         18.85         18.21         3.18 o                         
  -5  12   2          4.04          6.06         1.74 o                         
  -4  12   2          7.84         10.63         1.70 o                         
  -3  12   2         35.11         34.46         3.67 o                         
  -2  12   2          0.37          1.37         0.92 o                         
  -1  12   2          0.35          5.72         2.29 o                         
   0  12   2        134.58        131.70        11.20 o                         
   1  12   2          0.34         -0.46         2.49 o                         
   2  12   2          0.38          3.90         1.54 o                         
   3  12   2         35.10         24.72         4.04 o                         
   4  12   2          7.84          9.27         1.64 o                         
   5  12   2          4.04         13.06         3.18 o                         
   6  12   2         18.91         17.78         5.61 o                         
   7  12   2         14.53         17.36         4.29 o                         
  -6  13   2         15.14         14.52         3.62 o                         
  -5  13   2         20.95         24.98         3.48 o                         
  -4  13   2         31.18         35.64         4.26 o                         
  -3  13   2          2.22          3.19         1.20 o                         
  -2  13   2         16.73         14.36         2.08 o                         
  -1  13   2          1.40          6.08         3.04 o                         
   0  13   2          6.36         11.37         2.29 o                         
   1  13   2          1.39          5.25         1.40 o                         
   2  13   2         16.72         15.76         2.59 o                         
   3  13   2          2.25          6.67         2.92 o                         
   4  13   2         31.23         24.50        10.25 o                         
   5  13   2         21.11         18.39         5.65 o                         
   6  13   2         15.09          9.22         4.80 o                         
   7  13   2         32.54         11.33         4.85 o                         
  -5  14   2          6.78          6.80         2.26 o                         
  -4  14   2         22.80         19.46         3.45 o                         
  -3  14   2          5.89          9.89         3.93 o                         
  -2  14   2          5.92          5.08         1.61 o                         
  -1  14   2         11.44          9.01         2.33 o                         
   0  14   2         28.92         27.89         4.83 o                         
   1  14   2         11.54         11.15         1.93 o                         
   2  14   2          5.92          8.73         3.51 o                         
   3  14   2          5.89          7.35         3.09 o                         
   4  14   2         22.74         26.10         6.92 o                         
   5  14   2          6.78          5.40         1.42 o                         
  -4  15   2          7.59         13.02         3.04 o                         
  -3  15   2        103.73        127.15        11.64 o                         
  -2  15   2          0.27          2.90         1.78 o                         
  -1  15   2        100.71         91.41        16.90 o                         
   0  15   2          0.60          5.76         2.02 o                         
   1  15   2        100.56        108.72         5.73 o                         
   2  15   2          0.28          1.70         3.12 o                         
   3  15   2        103.89         90.23        16.40 o                         
   4  15   2          7.60         14.45         4.64 o                         
  -3  16   2         27.36         22.13         7.13 o                         
  -2  16   2         11.49          9.06         2.06 o                         
  -1  16   2         22.57         25.81         5.65 o                         
   0  16   2          1.03          4.37         2.69 o                         
   1  16   2         22.49         21.90         4.91 o                         
   2  16   2         11.53         11.25         3.46 o                         
   3  16   2         27.43         16.81         5.82 o                         
   1   0   3       4293.39       3805.11        39.79 o                         
   2   0   3        198.51        123.84         1.24 o                         
   3   0   3       3089.81       3346.10        22.95 o                         
   4   0   3       2088.73       2263.78        13.09 o                         
   5   0   3        105.60        127.20         3.71 o                         
   6   0   3        507.07        564.41         9.87 o                         
   7   0   3          6.42         21.22         2.77 o                         
   8   0   3          6.71          5.15         1.97 o                         
   9   0   3         26.54         20.04         3.47 o                         
 -10   1   3          4.55          3.66         0.99 o                         
  -9   1   3         52.27         62.83         6.60 o                         
  -8   1   3         64.22         65.86         9.61 o                         
  -7   1   3         17.79         11.91         1.71 o                         
  -6   1   3        152.98        133.09         5.41 o                         
  -5   1   3        149.87        158.17         4.57 o                         
  -4   1   3       2718.72       2697.07        21.54 o                         
  -3   1   3       1863.64       2010.18        18.50 o                         
  -2   1   3       1272.04       1292.12         5.47 o                         
  -1   1   3       1656.13       1710.14        14.98 o                         
   0   1   3          0.06         14.68         2.56 o                         
   1   1   3       1655.30       1706.60         7.26 o                         
   2   1   3       1272.77       1286.42         4.31 o                         
   3   1   3       1862.82       2008.34         9.08 o                         
   4   1   3       2719.05       2723.77        19.63 o                         
   5   1   3        149.74        162.10         4.42 o                         
   6   1   3        152.53        121.76         3.66 o                         
   7   1   3         17.80         15.03         1.69 o                         
   8   1   3         64.17         72.57         7.32 o                         
   9   1   3         52.41         45.32         9.50 o                         
 -10   2   3         60.72         57.33         8.28 o                         
  -9   2   3         49.49         75.61         8.37 o                         
  -8   2   3         49.76         81.58        11.36 o                         
  -7   2   3          7.56          4.83         1.45 o                         
  -6   2   3         14.28         14.61         1.55 o                         
  -5   2   3         67.73         64.96         6.43 o                         
  -4   2   3         62.76         63.57         2.01 o                         
  -3   2   3         10.60          8.35         0.81 o                         
  -2   2   3         82.49         77.73         1.84 o                         
  -1   2   3        795.14        713.32         6.01 o                         
   0   2   3        341.54        302.06         2.31 o                         
   1   2   3        795.35        720.72         3.94 o                         
   2   2   3         82.20         77.34         2.55 o                         
   3   2   3         10.45          8.03         1.08 o                         
   4   2   3         62.76         64.99         2.96 o                         
   5   2   3         67.81         64.47         2.58 o                         
   6   2   3         14.27         12.09         1.28 o                         
   7   2   3          7.50          5.75         1.29 o                         
   8   2   3         49.91         56.05         8.01 o                         
   9   2   3         49.37         51.73         7.12 o                         
 -10   3   3         39.13         27.55         5.43 o                         
  -9   3   3         10.88          4.25         2.00 o                         
  -8   3   3          2.88          1.02         1.19 o                         
  -7   3   3          2.66          3.16         1.53 o                         
  -6   3   3         19.41         18.79         2.02 o                         
  -5   3   3         40.33         44.31         4.69 o                         
  -4   3   3        444.31        482.78         7.13 o                         
  -3   3   3        157.80        151.40         1.85 o                         
  -2   3   3        199.64        198.72         4.82 o                         
  -1   3   3        975.85        954.26         4.23 o                         
   0   3   3        621.74        491.81         2.40 o                         
   1   3   3        977.99        946.27         4.72 o                         
   2   3   3        199.87        202.98         4.58 o                         
   3   3   3        158.03        149.28         2.15 o                         
   4   3   3        444.19        469.45         7.07 o                         
   5   3   3         40.45         45.89         3.67 o                         
   6   3   3         19.47         20.05         1.90 o                         
   7   3   3          2.65          5.62         1.19 o                         
   8   3   3          2.90          2.82         0.88 o                         
   9   3   3         10.86          5.69         2.19 o                         
 -10   4   3          5.28          5.50         2.06 o                         
  -9   4   3         36.56         50.12         4.73 o                         
  -8   4   3         24.25         31.86         5.02 o                         
  -7   4   3          4.25         11.72         3.43 o                         
  -6   4   3          5.37          5.18         1.96 o                         
  -5   4   3         37.21         29.65         2.73 o                         
  -4   4   3         24.63         21.32         2.54 o                         
  -3   4   3         85.74         87.48         4.52 o                         
  -2   4   3        119.10        112.07         4.79 o                         
  -1   4   3        193.55        171.80         3.98 o                         
   0   4   3         12.43         30.19         1.73 o                         
   1   4   3        193.84        170.98         3.23 o                         
   2   4   3        119.51        114.20         3.14 o                         
   3   4   3         85.91         93.07         2.33 o                         
   4   4   3         24.54         19.66         1.62 o                         
   5   4   3         37.26         37.08         2.97 o                         
   6   4   3          5.30          5.52         1.79 o                         
   7   4   3          4.30          7.52         2.77 o                         
   8   4   3         24.16         17.78         3.22 o                         
   9   4   3         36.61         25.81         5.86 o                         
 -10   5   3          2.89          3.89         1.22 o                         
  -9   5   3          3.46          8.75         2.20 o                         
  -8   5   3          2.85          4.65         1.51 o                         
  -7   5   3         13.09          7.25         3.95 o                         
  -6   5   3         40.83         45.62         7.60 o                         
  -5   5   3        213.83        225.81         8.31 o                         
  -4   5   3        194.33        199.44         6.08 o                         
  -3   5   3        760.91        734.10        23.62 o                         
  -2   5   3        230.33        210.74         2.98 o                         
  -1   5   3        251.75        203.34         2.19 o                         
   0   5   3       1149.38       1110.25         7.19 o                         
   1   5   3        251.42        201.72         2.71 o                         
   2   5   3        229.80        199.32         3.22 o                         
   3   5   3        760.55        752.30         8.97 o                         
   4   5   3        193.83        196.20         4.03 o                         
   5   5   3        213.72        236.25         6.35 o                         
   6   5   3         40.97         41.72         4.91 o                         
   7   5   3         13.01         12.45         1.79 o                         
   8   5   3          2.87          4.57         1.12 o                         
   9   5   3          3.47          2.00         1.04 o                         
  -9   6   3         21.80         15.06         4.19 o                         
  -8   6   3         24.39         33.07         8.28 o                         
  -7   6   3         28.19         26.17         3.84 o                         
  -6   6   3         26.51         25.82         4.14 o                         
  -5   6   3         25.16         24.39         2.93 o                         
  -4   6   3         68.70         66.11         7.90 o                         
  -3   6   3        178.67        212.71         3.07 o                         
  -2   6   3         29.77         52.00         2.30 o                         
  -1   6   3        104.30         96.54         1.70 o                         
   0   6   3        492.37        451.58         4.50 o                         
   1   6   3        104.56         97.82         2.46 o                         
   2   6   3         30.05         55.87         3.18 o                         
   3   6   3        178.50        231.41         4.87 o                         
   4   6   3         68.77         67.83         2.89 o                         
   5   6   3         25.08         20.80         2.40 o                         
   6   6   3         26.53         30.27         4.06 o                         
   7   6   3         28.33         23.15         6.63 o                         
   8   6   3         24.31         20.19         4.62 o                         
   9   6   3         21.80         14.63         3.13 o                         
  -9   7   3          6.26          7.28         2.57 o                         
  -8   7   3         54.71         66.03        18.26 o                         
  -7   7   3        116.17        114.40        26.64 o                         
  -6   7   3         28.96         32.04         3.15 o                         
  -5   7   3        120.85        127.73         6.16 o                         
  -4   7   3         62.93         64.84         3.37 o                         
  -3   7   3        178.91        180.59         3.40 o                         
  -2   7   3        184.75        201.71         3.64 o                         
  -1   7   3        340.40        358.30         3.26 o                         
   0   7   3          4.38          3.56         1.07 o                         
   1   7   3        340.59        367.34         7.44 o                         
   2   7   3        185.23        190.68         6.55 o                         
   3   7   3        179.02        178.99        10.65 o                         
   4   7   3         63.19         70.49         5.41 o                         
   5   7   3        120.65        123.07         6.26 o                         
   6   7   3         28.90         33.00         3.64 o                         
   7   7   3        116.16        110.52         8.01 o                         
   8   7   3         54.58         46.00        10.79 o                         
   9   7   3          6.30          4.93         2.09 o                         
  -8   8   3          6.24          6.24         1.81 o                         
  -7   8   3         73.54         75.93        16.62 o                         
  -6   8   3         97.05         91.90         7.95 o                         
  -5   8   3        196.77        220.83         9.29 o                         
  -4   8   3         23.49         25.19         2.02 o                         
  -3   8   3        234.47        230.93         4.50 o                         
  -2   8   3        307.40        297.87         4.80 o                         
  -1   8   3        145.36        156.83         2.79 o                         
   0   8   3         70.48         46.73         3.65 o                         
   1   8   3        145.17        152.61         3.26 o                         
   2   8   3        307.31        310.77        13.08 o                         
   3   8   3        233.74        254.75         6.01 o                         
   4   8   3         23.40         27.50         3.38 o                         
   5   8   3        196.32        219.81         4.55 o                         
   6   8   3         96.97         86.70         7.64 o                         
   7   8   3         73.56         54.90         4.90 o                         
   8   8   3          6.22          6.13         2.23 o                         
   9   8   3         42.98         21.74         5.44 o                         
  -8   9   3         39.36         34.87         7.68 o                         
  -7   9   3         15.76         15.41         2.74 o                         
  -6   9   3         19.60         33.53         7.46 o                         
  -5   9   3        136.16        144.26         8.58 o                         
  -4   9   3         20.80         27.12         1.99 o                         
  -3   9   3         19.38         15.64         2.14 o                         
  -2   9   3        124.45        127.88         3.56 o                         
  -1   9   3        769.73        808.92         9.28 o                         
   0   9   3        330.60        322.66         5.14 o                         
   1   9   3        769.79        808.43        37.31 o                         
   2   9   3        124.49        139.59         8.57 o                         
   3   9   3         19.53         19.62         3.23 o                         
   4   9   3         20.90         23.23         2.68 o                         
   5   9   3        136.35        116.85        22.76 o                         
   6   9   3         19.57         24.44         5.66 o                         
   7   9   3         15.78         20.64         3.14 o                         
   8   9   3         39.39         23.50         9.96 o                         
  -8  10   3          5.64          7.66         2.11 o                         
  -7  10   3          5.96          5.87         1.42 o                         
  -6  10   3         72.92         67.80        15.70 o                         
  -5  10   3         48.38         48.15         6.93 o                         
  -4  10   3         98.89        100.12         6.28 o                         
  -3  10   3         68.14         64.62         4.20 o                         
  -2  10   3        607.55        629.50         5.61 o                         
  -1  10   3         69.90         83.57         8.37 o                         
   0  10   3        603.13        611.39        11.36 o                         
   1  10   3         69.82         88.55         6.69 o                         
   2  10   3        608.26        615.44         7.33 o                         
   3  10   3         68.24         65.95         6.27 o                         
   4  10   3         98.98         95.23         8.22 o                         
   5  10   3         48.47         40.38         8.10 o                         
   6  10   3         72.91         63.30        13.37 o                         
   7  10   3          5.97         12.24         3.57 o                         
  -8  11   3         14.80          5.91         5.24 o                         
  -7  11   3          6.02          5.18         2.57 o                         
  -6  11   3          7.64         15.73         2.93 o                         
  -5  11   3          8.95         11.22         1.75 o                         
  -4  11   3         33.96         35.32         2.78 o                         
  -3  11   3         51.39         54.24         3.46 o                         
  -2  11   3        105.63        109.77         7.53 o                         
  -1  11   3        354.69        352.96         8.66 o                         
   0  11   3         61.58         52.36         5.89 o                         
   1  11   3        354.51        343.46         9.45 o                         
   2  11   3        105.60         97.46        15.25 o                         
   3  11   3         51.46         48.16         4.96 o                         
   4  11   3         33.93         29.90         4.42 o                         
   5  11   3          8.99          7.99         3.50 o                         
   6  11   3          7.64          5.29         2.02 o                         
   7  11   3          6.00         10.06         3.10 o                         
  -7  12   3          5.49          3.36         2.26 o                         
  -6  12   3          7.05         10.50         2.14 o                         
  -5  12   3          2.53          4.57         2.82 o                         
  -4  12   3          7.50          9.93         1.56 o                         
  -3  12   3         19.06         19.62         2.36 o                         
  -2  12   3         89.39         97.57         7.06 o                         
  -1  12   3         19.11         17.68         2.05 o                         
   0  12   3         17.80         14.11         5.75 o                         
   1  12   3         19.06         12.20         2.24 o                         
   2  12   3         89.43        100.89         8.17 o                         
   3  12   3         19.09         16.93         3.24 o                         
   4  12   3          7.54          7.17         1.46 o                         
   5  12   3          2.57          5.09         1.66 o                         
   6  12   3          7.05         15.64         3.78 o                         
   7  12   3          5.48          4.51         1.87 o                         
  -6  13   3         54.77         38.72        12.68 o                         
  -5  13   3          5.15          5.68         2.30 o                         
  -4  13   3          0.53          3.26         1.70 o                         
  -3  13   3          9.34          9.88         1.48 o                         
  -2  13   3         47.87         48.87         4.65 o                         
  -1  13   3         17.17         20.91         4.66 o                         
   0  13   3         26.50         30.50         5.31 o                         
   1  13   3         17.21         28.37         3.75 o                         
   2  13   3         47.89         56.72         6.51 o                         
   3  13   3          9.37          6.51         1.54 o                         
   4  13   3          0.53          1.27         1.80 o                         
   5  13   3          5.18          5.28         1.82 o                         
   6  13   3         54.82         31.24        10.05 o                         
   7  13   3         14.58         11.97         4.50 o                         
  -5  14   3         43.35         36.11         9.30 o                         
  -4  14   3         15.20         14.53         3.27 o                         
  -3  14   3         15.38         18.33         2.74 o                         
  -2  14   3          9.83         16.80         3.32 o                         
  -1  14   3         38.78         52.12         7.42 o                         
   0  14   3          0.11          4.92         4.50 o                         
   1  14   3         38.89         51.47         7.47 o                         
   2  14   3          9.86         18.80         3.20 o                         
   3  14   3         15.47         14.18         4.21 o                         
   4  14   3         15.26         13.62         5.08 o                         
   5  14   3         43.41         33.34         7.90 o                         
  -4  15   3          5.29          6.86         1.57 o                         
  -3  15   3          3.40          2.48         1.10 o                         
  -2  15   3         70.20         78.01        10.64 o                         
  -1  15   3         32.20         32.41         5.71 o                         
   0  15   3          5.82         12.24         2.45 o                         
   1  15   3         32.34         28.25        10.94 o                         
   2  15   3         70.23         83.43        16.49 o                         
   3  15   3          3.39          5.82         2.40 o                         
  -3  16   3         15.09          5.25         3.23 o                         
  -2  16   3         33.55         36.68         9.75 o                         
  -1  16   3         35.34         25.77         7.47 o                         
   0  16   3         49.49         46.45        11.02 o                         
   1  16   3         35.45         27.70         7.40 o                         
   2  16   3         33.58         24.60        10.43 o                         
   3  16   3         15.12          8.15         1.92 o                         
   0   0   4         32.45         48.29         2.16 o                         
   1   0   4       1597.41       1551.02         8.82 o                         
   2   0   4          1.06          3.38         2.05 o                         
   3   0   4         75.75         89.32         2.56 o                         
   4   0   4        519.02        580.27        10.17 o                         
   5   0   4         23.45         19.39         1.91 o                         
   6   0   4        517.40        576.96        10.00 o                         
   7   0   4          1.18          4.56         1.48 o                         
   8   0   4         21.82          7.84         2.11 o                         
   9   0   4         57.86         78.53         7.27 o                         
  10   0   4          7.52          4.71         1.46 o                         
 -10   1   4         16.89         13.42         2.82 o                         
  -9   1   4         20.92         20.00         4.67 o                         
  -8   1   4         33.26         32.59         8.13 o                         
  -7   1   4         12.65         14.65         2.77 o                         
  -6   1   4        339.67        387.31         5.12 o                         
  -5   1   4        712.04        765.69        23.46 o                         
  -4   1   4        113.57        122.87         2.11 o                         
  -3   1   4       1812.81       1792.52        11.57 o                         
  -2   1   4        252.46        248.14         2.01 o                         
  -1   1   4        155.13        166.81         3.86 o                         
   0   1   4       1195.28        958.46        14.03 o                         
   1   1   4        155.48        165.09         3.15 o                         
   2   1   4        252.71        253.53         3.34 o                         
   3   1   4       1812.97       1815.19        11.40 o                         
   4   1   4        113.83        125.18         1.75 o                         
   5   1   4        712.54        766.29         8.67 o                         
   6   1   4        339.99        388.14         6.90 o                         
   7   1   4         12.57         14.42         2.74 o                         
   8   1   4         33.36         28.41         4.61 o                         
   9   1   4         20.89         14.78         4.69 o                         
 -10   2   4         47.90         48.50         7.85 o                         
  -9   2   4         59.54         81.29         7.46 o                         
  -8   2   4         68.87         64.39        10.87 o                         
  -7   2   4         12.11         10.35         1.45 o                         
  -6   2   4         25.28         35.43         6.42 o                         
  -5   2   4        466.47        514.41         7.59 o                         
  -4   2   4        493.05        499.07         9.57 o                         
  -3   2   4       1072.82       1109.84        17.80 o                         
  -2   2   4        937.33        900.24         5.62 o                         
  -1   2   4        385.00        386.99         8.53 o                         
   0   2   4        712.56        665.07         4.60 o                         
   1   2   4        384.98        377.89         7.83 o                         
   2   2   4        937.08        892.34         6.51 o                         
   3   2   4       1072.58       1131.63         6.91 o                         
   4   2   4        492.57        514.82         5.17 o                         
   5   2   4        465.88        507.85         5.44 o                         
   6   2   4         25.34         29.72         3.90 o                         
   7   2   4         12.14          8.54         1.31 o                         
   8   2   4         68.76         43.21         6.73 o                         
   9   2   4         59.60         59.12         9.20 o                         
 -10   3   4          1.21          3.12         1.06 o                         
  -9   3   4         68.32        102.48        10.11 o                         
  -8   3   4         76.12        102.35        11.14 o                         
  -7   3   4         25.00         39.13        13.18 o                         
  -6   3   4         84.22         83.10         7.80 o                         
  -5   3   4        100.05        114.66         6.97 o                         
  -4   3   4        306.10        294.16        11.98 o                         
  -3   3   4         58.05         59.30         4.11 o                         
  -2   3   4        736.20        707.41         5.22 o                         
  -1   3   4        298.47        280.56         2.54 o                         
   0   3   4        701.09        680.08         3.69 o                         
   1   3   4        298.41        275.87         3.68 o                         
   2   3   4        734.63        709.20         6.26 o                         
   3   3   4         58.05         63.80         2.79 o                         
   4   3   4        305.59        297.10         5.85 o                         
   5   3   4         99.91        111.61        14.19 o                         
   6   3   4         84.44         88.29         5.90 o                         
   7   3   4         25.09         25.90         3.60 o                         
   8   3   4         76.06         71.58        10.26 o                         
   9   3   4         68.43         74.76        10.99 o                         
 -10   4   4         13.99         13.06         2.08 o                         
  -9   4   4         11.37         17.20         3.93 o                         
  -8   4   4         36.37         39.19        10.23 o                         
  -7   4   4         39.57         37.64         5.80 o                         
  -6   4   4         33.92         39.22         7.91 o                         
  -5   4   4         79.89         79.01         7.72 o                         
  -4   4   4         58.20         50.75         4.81 o                         
  -3   4   4         14.62         21.36         2.01 o                         
  -2   4   4       1766.96       1861.40        20.03 o                         
  -1   4   4        909.05        929.57         9.94 o                         
   0   4   4        375.54        381.50         3.69 o                         
   1   4   4        908.28        941.23        13.06 o                         
   2   4   4       1767.51       1864.71        65.31 o                         
   3   4   4         14.61         21.26         2.64 o                         
   4   4   4         58.34         54.20         1.97 o                         
   5   4   4         79.87         62.71         7.07 o                         
   6   4   4         34.12         34.60         3.02 o                         
   7   4   4         39.54         31.88         4.28 o                         
   8   4   4         36.44         32.20         5.25 o                         
   9   4   4         11.36          2.75         0.69 o                         
  -9   5   4         10.10         13.48         2.87 o                         
  -8   5   4          7.39          6.49         1.72 o                         
  -7   5   4          3.70          5.35         2.02 o                         
  -6   5   4         41.56         31.10         5.76 o                         
  -5   5   4          9.44          9.77         2.03 o                         
  -4   5   4          5.61          1.96         2.00 o                         
  -3   5   4        282.39        296.26         4.40 o                         
  -2   5   4        205.22        226.20         3.09 o                         
  -1   5   4        587.07        592.96         9.10 o                         
   0   5   4        518.30        511.86         4.98 o                         
   1   5   4        587.66        628.29        11.18 o                         
   2   5   4        205.34        228.54         5.98 o                         
   3   5   4        282.78        292.78         6.72 o                         
   4   5   4          5.58          1.25         0.71 o                         
   5   5   4          9.42         12.97         1.45 o                         
   6   5   4         41.55         33.21         4.23 o                         
   7   5   4          3.73          3.98         2.32 o                         
   8   5   4          7.37          6.34         1.17 o                         
   9   5   4         10.09          6.73         2.68 o                         
  -9   6   4         11.77         13.49         2.48 o                         
  -8   6   4         50.07         47.46        14.42 o                         
  -7   6   4         58.76         69.21        15.79 o                         
  -6   6   4        244.83        302.66        10.99 o                         
  -5   6   4        125.30        129.77         4.33 o                         
  -4   6   4         84.37         90.69         5.28 o                         
  -3   6   4        722.10        670.89        12.85 o                         
  -2   6   4         58.34         64.16         8.81 o                         
  -1   6   4        124.02        157.04         3.25 o                         
   0   6   4        103.06        123.72         3.40 o                         
   1   6   4        124.25        157.38         2.75 o                         
   2   6   4         58.28         63.42         4.02 o                         
   3   6   4        722.67        680.04        13.17 o                         
   4   6   4         84.36         97.39         6.40 o                         
   5   6   4        125.40        114.70         2.56 o                         
   6   6   4        244.94        281.13        10.83 o                         
   7   6   4         58.95         60.19         8.35 o                         
   8   6   4         50.16         26.88         7.93 o                         
  -9   7   4          7.64         14.30         3.33 o                         
  -8   7   4         21.36         17.66         2.68 o                         
  -7   7   4         17.01          9.89         2.21 o                         
  -6   7   4        241.21        263.86        17.27 o                         
  -5   7   4        150.39        155.02         8.16 o                         
  -4   7   4        518.78        506.40        15.60 o                         
  -3   7   4        273.11        274.73         9.82 o                         
  -2   7   4         38.49         41.48        13.14 o                         
  -1   7   4         75.84         77.36         3.78 o                         
   0   7   4         19.71         26.10         2.14 o                         
   1   7   4         75.58         76.63         6.04 o                         
   2   7   4         38.23         45.03         5.07 o                         
   3   7   4        273.03        284.34        16.09 o                         
   4   7   4        517.92        519.71        14.10 o                         
   5   7   4        150.54        149.22         9.10 o                         
   6   7   4        241.37        212.67        13.59 o                         
   7   7   4         16.94         12.98         2.99 o                         
  -8   8   4         77.92         79.30        28.71 o                         
  -7   8   4         28.23         36.73         5.76 o                         
  -6   8   4         28.03         45.55         4.17 o                         
  -5   8   4         65.97         66.60         5.86 o                         
  -4   8   4         95.07         93.65         5.63 o                         
  -3   8   4        112.37        111.25         3.62 o                         
  -2   8   4        164.49        157.69         3.32 o                         
  -1   8   4          0.36          3.58         1.40 o                         
   0   8   4         13.98         18.83         1.51 o                         
   1   8   4          0.36          3.48         1.70 o                         
   2   8   4        164.85        160.54        11.22 o                         
   3   8   4        112.65        113.35         5.45 o                         
   4   8   4         95.09        101.63        15.27 o                         
   5   8   4         66.09         73.07        10.99 o                         
   6   8   4         27.99         29.24         6.50 o                         
   7   8   4         28.23         17.20         3.97 o                         
  -8   9   4         85.69         87.00        22.24 o                         
  -7   9   4         81.38         71.88        20.64 o                         
  -6   9   4         29.05         34.99         7.75 o                         
  -5   9   4         41.89         50.42         4.62 o                         
  -4   9   4         76.57         70.60         5.81 o                         
  -3   9   4        119.96        131.49         3.95 o                         
  -2   9   4        312.86        328.35         6.31 o                         
  -1   9   4        628.50        644.41        14.14 o                         
   0   9   4       1225.82       1305.79        13.25 o                         
   1   9   4        628.23        657.75        14.88 o                         
   2   9   4        312.90        329.64         8.16 o                         
   3   9   4        119.80        134.35         4.54 o                         
   4   9   4         76.75         58.89         5.07 o                         
   5   9   4         41.85         49.24        10.37 o                         
   6   9   4         29.04         26.25         5.12 o                         
   7   9   4         81.26         59.51        12.40 o                         
  -8  10   4         11.46          7.10         2.46 o                         
  -7  10   4         10.15          4.91         1.38 o                         
  -6  10   4         11.43          8.31         3.05 o                         
  -5  10   4         27.80         29.19         2.98 o                         
  -4  10   4         30.08         30.76         3.06 o                         
  -3  10   4        268.68        284.35         5.37 o                         
  -2  10   4         41.77         49.49         3.52 o                         
  -1  10   4        336.28        335.54         5.07 o                         
   0  10   4         47.78         42.84         5.09 o                         
   1  10   4        336.23        347.89        17.53 o                         
   2  10   4         41.80         53.73         4.58 o                         
   3  10   4        268.73        289.54         8.03 o                         
   4  10   4         29.95         26.61         3.68 o                         
   5  10   4         27.92         20.41         4.97 o                         
   6  10   4         11.35          7.05         2.30 o                         
   7  10   4         10.16         10.43         3.36 o                         
  -8  11   4          0.93          1.67         2.27 o                         
  -7  11   4          8.73          9.61         5.13 o                         
  -6  11   4         12.23         11.96         3.45 o                         
  -5  11   4         54.90         51.26         4.00 o                         
  -4  11   4         10.04          8.78         1.71 o                         
  -3  11   4         88.26         93.43         5.47 o                         
  -2  11   4          0.66          1.79         1.33 o                         
  -1  11   4          0.60          2.41         1.46 o                         
   0  11   4         10.72          7.36         1.29 o                         
   1  11   4          0.59          3.98         1.91 o                         
   2  11   4          0.66          2.89         1.20 o                         
   3  11   4         88.06         90.97         9.82 o                         
   4  11   4         10.05         10.61         2.82 o                         
   5  11   4         54.94         47.91         9.96 o                         
   6  11   4         12.23          7.96         2.73 o                         
   7  11   4          8.71          7.51         2.16 o                         
  -7  12   4         18.08         13.72         5.87 o                         
  -6  12   4          5.94          9.38         2.29 o                         
  -5  12   4         11.66          8.85         2.16 o                         
  -4  12   4          7.49          9.86         1.37 o                         
  -3  12   4         27.29         21.22         2.54 o                         
  -2  12   4          7.18          6.21         1.28 o                         
  -1  12   4         47.76         44.33         3.69 o                         
   0  12   4          6.05         11.00         2.15 o                         
   1  12   4         47.72         47.89         4.94 o                         
   2  12   4          7.17          6.60         1.86 o                         
   3  12   4         27.30         21.58         2.71 o                         
   4  12   4          7.52          8.26         3.02 o                         
   5  12   4         11.71          5.36         2.08 o                         
   6  12   4          5.94          2.80         1.70 o                         
   7  12   4         18.12         10.40         4.24 o                         
  -6  13   4          7.61          8.25         4.21 o                         
  -5  13   4         16.98         18.48         4.01 o                         
  -4  13   4          8.95         14.02         1.83 o                         
  -3  13   4          9.10         10.74         3.05 o                         
  -2  13   4         10.50         11.01         4.66 o                         
  -1  13   4         17.67         18.73         2.33 o                         
   0  13   4        116.50        128.19         9.54 o                         
   1  13   4         17.75         19.03         3.36 o                         
   2  13   4         10.46          7.05         2.94 o                         
   3  13   4          9.20          7.69         2.01 o                         
   4  13   4          8.96         17.60         6.42 o                         
   5  13   4         17.01         14.15         3.34 o                         
   6  13   4          7.60         11.30         4.77 o                         
  -5  14   4          2.25          2.42         1.13 o                         
  -4  14   4         61.56         58.86        13.09 o                         
  -3  14   4          6.86          5.88         1.27 o                         
  -2  14   4          5.44          8.05         1.24 o                         
  -1  14   4         44.08         44.21         7.12 o                         
   0  14   4         14.87         17.14         2.98 o                         
   1  14   4         44.08         44.43         6.64 o                         
   2  14   4          5.37          7.65         1.95 o                         
   3  14   4          6.83         13.94         2.52 o                         
   4  14   4         61.60         43.05        16.49 o                         
   5  14   4          2.26         -0.11         2.24 o                         
  -4  15   4         58.14         43.74         9.91 o                         
  -3  15   4         13.52          9.26         1.64 o                         
  -2  15   4         28.53         24.75         4.10 o                         
  -1  15   4         25.29         23.68         4.95 o                         
   0  15   4          2.42          4.94         8.01 o                         
   1  15   4         25.28         22.78         4.61 o                         
   2  15   4         28.74         25.46         5.40 o                         
   3  15   4         13.55          9.44         4.21 o                         
  -3  16   4         55.88         43.63        13.15 o                         
  -2  16   4         52.54         33.08        10.21 o                         
  -1  16   4         63.35         55.38        10.42 o                         
   0  16   4        156.54        193.22        24.81 o                         
   1  16   4         63.43         55.81        12.12 o                         
   2  16   4         52.60         43.97         6.90 o                         
   1   0   5        490.63        530.22        13.24 o                         
   2   0   5        695.97        552.74         5.01 o                         
   3   0   5        276.53        255.76         2.96 o                         
   4   0   5         67.64         51.22         2.76 o                         
   5   0   5       1976.22       1961.60        76.38 o                         
   6   0   5        531.95        552.41         8.74 o                         
   7   0   5        453.29        426.50        14.81 o                         
   8   0   5        208.97        224.78        10.63 o                         
   9   0   5         43.02         44.36         8.09 o                         
  10   0   5          0.03          3.73         1.22 o                         
 -10   1   5         16.59         17.16         2.96 o                         
  -9   1   5         90.63         85.56        14.97 o                         
  -8   1   5         23.38         27.59         5.08 o                         
  -7   1   5        376.85        436.94        22.22 o                         
  -6   1   5        105.18        134.22         8.89 o                         
  -5   1   5        102.67         97.86         3.50 o                         
  -4   1   5        134.01        140.71         3.86 o                         
  -3   1   5        300.59        274.43         5.76 o                         
  -2   1   5        574.79        618.05         6.57 o                         
  -1   1   5         17.77         27.49         5.75 o                         
   0   1   5         30.86         40.33         3.90 o                         
   1   1   5         17.64         29.68         4.17 o                         
   2   1   5        575.10        622.35         5.23 o                         
   3   1   5        300.56        276.32         4.12 o                         
   4   1   5        134.22        141.60         3.86 o                         
   5   1   5        102.68         91.13         5.93 o                         
   6   1   5        105.25        127.17         3.24 o                         
   7   1   5        377.21        440.93        18.57 o                         
   8   1   5         23.46         17.32         4.69 o                         
   9   1   5         90.60         93.66         6.86 o                         
  10   1   5         16.57         12.78         2.74 o                         
 -10   2   5          5.99          9.19         1.95 o                         
  -9   2   5         43.50         29.22         7.16 o                         
  -8   2   5         28.12         22.20         2.90 o                         
  -7   2   5        133.63        165.22         8.46 o                         
  -6   2   5         31.57         48.23         4.66 o                         
  -5   2   5        164.75        149.10         8.51 o                         
  -4   2   5         20.35         18.59         1.44 o                         
  -3   2   5        441.59        420.92         8.74 o                         
  -2   2   5         68.34         78.77         2.19 o                         
  -1   2   5        392.44        389.77         6.16 o                         
   0   2   5        593.38        569.78         4.68 o                         
   1   2   5        392.58        377.72         5.47 o                         
   2   2   5         68.28         81.29         3.96 o                         
   3   2   5        441.51        432.82         3.93 o                         
   4   2   5         20.13         16.30         1.56 o                         
   5   2   5        164.74        136.96        12.01 o                         
   6   2   5         31.46         34.48         4.18 o                         
   7   2   5        133.30        148.25        12.87 o                         
   9   2   5         43.54         31.26         6.57 o                         
 -10   3   5          8.65          7.45         1.72 o                         
  -9   3   5          3.28          8.32         1.61 o                         
  -8   3   5         42.43         38.65         5.69 o                         
  -7   3   5        145.16        152.21        12.49 o                         
  -6   3   5         42.01         35.65         7.76 o                         
  -5   3   5         46.85         52.43         6.55 o                         
  -4   3   5         98.67        101.31         4.33 o                         
  -3   3   5         36.94         46.09         2.73 o                         
  -2   3   5         71.90        100.77         4.73 o                         
  -1   3   5        525.45        509.51        12.39 o                         
   0   3   5        958.38        906.59        13.26 o                         
   1   3   5        525.35        518.94         9.81 o                         
   2   3   5         71.83         96.96         8.31 o                         
   3   3   5         36.96         47.67         3.65 o                         
   4   3   5         98.82        102.22         2.89 o                         
   5   3   5         47.04         30.88        10.96 o                         
   6   3   5         42.02         32.78         3.94 o                         
   7   3   5        145.27        148.11        15.39 o                         
   8   3   5         42.34         43.14         3.89 o                         
   9   3   5          3.30          6.61         1.96 o                         
  -9   4   5         24.42         17.54         4.14 o                         
  -8   4   5          0.50          4.29         3.66 o                         
  -7   4   5         60.71         75.21        17.03 o                         
  -6   4   5         27.90         30.86         4.06 o                         
  -5   4   5          0.06          5.12         1.31 o                         
  -4   4   5         25.85         18.92         2.69 o                         
  -3   4   5        124.84        129.77         3.68 o                         
  -2   4   5        165.11        181.51         3.27 o                         
  -1   4   5        386.16        415.59         7.65 o                         
   0   4   5       1733.93       1628.37        12.30 o                         
   1   4   5        386.34        415.38         3.77 o                         
   2   4   5        164.69        186.18         3.06 o                         
   3   4   5        125.02        133.53         4.02 o                         
   4   4   5         25.88         24.73         1.96 o                         
   5   4   5          0.06          0.82         2.35 o                         
   6   4   5         27.86         33.18         5.68 o                         
   8   4   5          0.50          0.81         0.67 o                         
   9   4   5         24.22         12.57         3.46 o                         
  -9   5   5         14.99         17.82         4.90 o                         
  -8   5   5         23.28         32.62         4.13 o                         
  -7   5   5         63.38         70.71         8.84 o                         
  -6   5   5         60.18         52.78         6.44 o                         
  -5   5   5         38.42         34.40         6.25 o                         
  -4   5   5         49.72         45.07         8.27 o                         
  -3   5   5         41.97         41.93         4.02 o                         
  -2   5   5         68.25         69.83         6.34 o                         
  -1   5   5        292.71        258.25         4.14 o                         
   0   5   5       1575.70       1524.66        12.23 o                         
   1   5   5        292.83        278.29         3.15 o                         
   2   5   5         68.29         70.64         3.28 o                         
   3   5   5         42.00         46.68         3.99 o                         
   4   5   5         49.86         46.78         3.81 o                         
   5   5   5         38.50         30.74         3.75 o                         
   6   5   5         60.14         48.20         6.05 o                         
  -9   6   5         31.13         27.39         4.87 o                         
  -8   6   5         59.68         47.37        17.67 o                         
  -7   6   5         18.74         11.60         2.58 o                         
  -6   6   5         54.76         49.21        12.09 o                         
  -4   6   5        301.10        317.12         7.80 o                         
  -3   6   5        236.53        231.43         4.76 o                         
  -2   6   5        751.38        671.32        12.82 o                         
  -1   6   5         69.55         67.76         6.35 o                         
   0   6   5         82.13         90.92         3.45 o                         
   1   6   5         69.52         72.82         4.40 o                         
   2   6   5        750.67        699.13        23.28 o                         
   3   6   5        236.38        235.98         4.83 o                         
   4   6   5        301.88        312.48        12.70 o                         
   5   6   5        152.13        171.57        13.12 o                         
   6   6   5         54.53         48.23         8.77 o                         
   7   6   5         18.82         10.89         2.39 o                         
  -8   7   5         16.44         18.26         7.78 o                         
  -7   7   5          0.20          5.05         1.67 o                         
  -6   7   5        203.57        213.92        11.45 o                         
  -5   7   5        399.62        416.47        23.89 o                         
  -4   7   5        284.84        298.35        13.35 o                         
  -3   7   5        274.54        283.65        12.06 o                         
  -2   7   5        122.78        119.27         5.65 o                         
  -1   7   5        203.41        193.41         4.20 o                         
   0   7   5         81.02         74.30         6.70 o                         
   1   7   5        203.56        188.26         3.74 o                         
   2   7   5        122.64        111.78         3.74 o                         
   3   7   5        274.66        268.36         4.93 o                         
   4   7   5        284.70        309.01         8.82 o                         
   5   7   5        399.59        419.99        18.13 o                         
   6   7   5        203.10        220.23        13.22 o                         
   7   7   5          0.20          2.93         1.22 o                         
  -8   8   5          2.44          2.73         1.54 o                         
  -7   8   5          7.53         13.99         3.30 o                         
  -6   8   5         37.78         28.72         3.99 o                         
  -5   8   5         36.16         26.66         3.54 o                         
  -4   8   5         63.02         55.78         6.46 o                         
  -3   8   5         63.66         62.28         4.13 o                         
  -2   8   5        259.84        245.29         6.06 o                         
  -1   8   5         45.08         48.04         3.23 o                         
   0   8   5        404.32        446.52         5.16 o                         
   1   8   5         45.27         52.87         3.15 o                         
   2   8   5        260.09        255.43         8.66 o                         
   3   8   5         63.40         67.63         5.97 o                         
   4   8   5         63.11         60.91         4.73 o                         
   5   8   5         36.12         24.77         5.27 o                         
   6   8   5         37.88         34.14         7.31 o                         
   7   8   5          7.55          9.62         2.15 o                         
  -8   9   5         12.99          2.59         3.02 o                         
  -7   9   5         22.77         19.98         3.25 o                         
  -6   9   5         22.24         22.75         2.31 o                         
  -5   9   5         15.96         14.42         2.07 o                         
  -4   9   5         21.07         20.73         2.09 o                         
  -3   9   5        323.66        319.23         7.37 o                         
  -2   9   5         27.22         28.10         2.17 o                         
  -1   9   5        223.60        220.53         5.21 o                         
   0   9   5         87.33         85.81         8.27 o                         
   1   9   5        223.34        223.85         6.80 o                         
   2   9   5         27.28         32.75         3.45 o                         
   3   9   5        322.99        342.41         9.00 o                         
   4   9   5         21.09         15.37         2.50 o                         
   5   9   5         15.90         19.08         2.86 o                         
   6   9   5         22.27         14.98         4.43 o                         
   7   9   5         22.86         16.86         5.09 o                         
  -8  10   5          7.81          7.96         5.05 o                         
  -7  10   5         11.93         17.95         3.33 o                         
  -6  10   5         25.41         31.03         4.40 o                         
  -5  10   5         12.43         17.90         2.02 o                         
  -4  10   5        184.86        198.55        13.62 o                         
  -3  10   5         82.19         84.57         5.63 o                         
  -2  10   5        249.52        269.42         6.51 o                         
  -1  10   5         56.77         69.61         5.07 o                         
   0  10   5        511.30        507.83         9.64 o                         
   1  10   5         56.78         63.10         4.51 o                         
   2  10   5        249.31        254.22        18.86 o                         
   3  10   5         82.60         86.71         7.81 o                         
   4  10   5        185.14        213.35        12.28 o                         
   5  10   5         12.44         19.60         3.81 o                         
   6  10   5         25.36         18.34         5.06 o                         
   7  10   5         11.88         13.23         3.46 o                         
  -7  11   5          3.96          2.54         3.86 o                         
  -6  11   5         17.36         14.73         2.75 o                         
  -5  11   5         13.14          7.58         1.51 o                         
  -4  11   5          0.74          6.28         0.89 o                         
  -3  11   5         87.09         91.26         6.55 o                         
  -2  11   5          1.19          6.33         1.26 o                         
  -1  11   5         11.55         15.99         1.94 o                         
   0  11   5         86.71         87.92         5.85 o                         
   1  11   5         11.52         20.51         2.46 o                         
   2  11   5          1.14         -0.88         2.76 o                         
   3  11   5         86.92         84.71        10.46 o                         
   4  11   5          0.73          7.18         2.33 o                         
   5  11   5         13.09         12.64         2.95 o                         
   6  11   5         17.39          8.60         5.14 o                         
   7  11   5          3.94          4.14         1.73 o                         
  -6  12   5         12.99          8.28         2.86 o                         
  -5  12   5         21.56         17.83         3.50 o                         
  -4  12   5         17.26         19.02         2.17 o                         
  -3  12   5          3.48          5.01         1.02 o                         
  -2  12   5         28.47         25.00         3.93 o                         
  -1  12   5          3.82          5.19         1.39 o                         
   0  12   5         94.49         98.60        13.16 o                         
   1  12   5          3.79          2.80         1.30 o                         
   2  12   5         28.53         24.94         5.85 o                         
   3  12   5          3.51          6.76         1.53 o                         
   4  12   5         17.26         20.61         5.01 o                         
   5  12   5         21.57         12.92         6.11 o                         
   6  12   5         12.95          3.99         1.79 o                         
   7  12   5          3.49          1.47         1.13 o                         
  -5  13   5         18.42         21.76         3.91 o                         
  -4  13   5         47.83         48.05        10.09 o                         
  -3  13   5          8.76          8.40         1.55 o                         
  -2  13   5         23.29         28.96         3.31 o                         
  -1  13   5          9.66          9.56         1.67 o                         
   0  13   5        126.48        119.34         5.07 o                         
   1  13   5          9.72         16.36         2.18 o                         
   2  13   5         23.22         33.93         6.31 o                         
   3  13   5          8.75          6.16         1.88 o                         
   4  13   5         47.89         37.49         9.90 o                         
   5  13   5         18.38         19.41         7.67 o                         
   6  13   5          5.50          3.39         1.71 o                         
  -4  14   5         16.04         15.91         2.40 o                         
  -3  14   5         43.53         39.64         5.12 o                         
  -2  14   5         43.41         44.93         8.50 o                         
  -1  14   5         11.39         14.74         2.64 o                         
   0  14   5         34.16         31.90         5.59 o                         
   1  14   5         11.46         17.25         4.11 o                         
   2  14   5         43.44         50.00         8.65 o                         
   3  14   5         43.56         43.44         7.43 o                         
   4  14   5         15.99         18.80         4.44 o                         
  -4  15   5          8.78         10.54         2.65 o                         
  -3  15   5         47.04         38.79         8.20 o                         
  -2  15   5         29.54         27.62         5.18 o                         
  -1  15   5         68.22         70.85        15.95 o                         
   0  15   5         33.22         35.19         5.66 o                         
   1  15   5         68.23         61.80        19.96 o                         
   2  15   5         29.54         26.92         7.08 o                         
   3  15   5         47.25         35.63        14.83 o                         
   1  16   5         37.05         26.03         6.86 o                         
   2  16   5          9.00          4.50         2.12 o                         
   0   0   6          0.60          9.50         1.73 o                         
   1   0   6       1257.57       1153.22        10.88 o                         
   2   0   6          5.41          1.95         0.54 o                         
   3   0   6         76.45         79.79         3.57 o                         
   4   0   6         68.98         75.58         7.72 o                         
   5   0   6        343.17        347.59         6.57 o                         
   6   0   6        197.88        199.88        14.80 o                         
   7   0   6         24.64         25.56         8.17 o                         
   8   0   6         40.09         51.45         6.06 o                         
   9   0   6         11.68         11.82         2.94 o                         
  10   0   6          0.06          1.26         1.96 o                         
 -10   1   6         23.83          6.50         2.17 o                         
  -9   1   6         72.56         68.69         5.20 o                         
  -8   1   6        139.60        135.07         6.78 o                         
  -7   1   6        420.34        423.23        14.70 o                         
  -6   1   6         41.06         35.42         2.73 o                         
  -5   1   6        310.90        310.31        19.07 o                         
  -4   1   6          6.72          7.28         1.05 o                         
  -3   1   6        290.52        274.89         4.63 o                         
  -2   1   6         37.23         37.87         4.30 o                         
  -1   1   6        732.68        655.12         6.30 o                         
   0   1   6         13.28          8.39         1.54 o                         
   1   1   6        732.56        672.98         6.53 o                         
   2   1   6         37.36         39.59         2.09 o                         
   3   1   6        290.89        289.80         8.97 o                         
   4   1   6          6.75          5.26         1.27 o                         
   5   1   6        310.53        316.83         6.43 o                         
   6   1   6         41.14         30.15         2.98 o                         
   7   1   6        420.58        456.47        21.35 o                         
   8   1   6        139.65        133.74         9.86 o                         
   9   1   6         72.48         53.73         9.67 o                         
  10   1   6         23.76         12.29         3.99 o                         
 -10   2   6          6.77          8.67         2.37 o                         
  -9   2   6          1.40          2.79         1.49 o                         
  -8   2   6         87.42        122.32        26.86 o                         
  -7   2   6        129.19        161.01        24.44 o                         
  -6   2   6        112.07        114.38         6.25 o                         
  -5   2   6        163.82        161.97         6.68 o                         
  -4   2   6        122.16        127.09         5.56 o                         
  -3   2   6         95.02         89.39         3.75 o                         
  -2   2   6        270.11        277.75         4.05 o                         
  -1   2   6       1255.85       1259.20        22.46 o                         
   0   2   6        110.71        146.08         4.79 o                         
   1   2   6       1256.39       1248.50        13.32 o                         
   2   2   6        270.53        264.11         4.15 o                         
   3   2   6         95.09         92.45         4.96 o                         
   4   2   6        122.09        129.57         4.35 o                         
   5   2   6        163.91        163.04         6.92 o                         
   6   2   6        112.07        106.68         9.15 o                         
   7   2   6        129.47        164.95        17.39 o                         
   8   2   6         87.39        129.90         6.15 o                         
   9   2   6          1.41          1.35         1.24 o                         
  -9   3   6         40.87         33.88         7.09 o                         
  -8   3   6         22.99         23.15         4.25 o                         
  -7   3   6         54.90         56.09         8.53 o                         
  -6   3   6        133.69        151.58        19.84 o                         
  -5   3   6         83.39         28.07         1.33 o                         
  -4   3   6        135.75        130.58         3.65 o                         
  -3   3   6         38.31         28.87         2.25 o                         
  -2   3   6        168.93        156.09         3.35 o                         
  -1   3   6         40.22         46.84         6.55 o                         
   0   3   6        121.93        122.16         6.96 o                         
   1   3   6         40.35         40.37         2.86 o                         
   2   3   6        168.31        156.29         5.09 o                         
   3   3   6         38.31         26.44         7.04 o                         
   4   3   6        136.13        128.18         3.44 o                         
   5   3   6         83.22         88.06        14.75 o                         
   6   3   6        133.66        141.39         4.98 o                         
   7   3   6         54.98         38.47         8.16 o                         
   8   3   6         22.99         19.00         5.42 o                         
   9   3   6         40.90         23.34         6.98 o                         
  -9   4   6          0.71          7.77         3.02 o                         
  -8   4   6         57.95         69.41        14.85 o                         
  -7   4   6         24.57         25.16         3.75 o                         
  -6   4   6         34.79         30.17         6.63 o                         
  -5   4   6        105.07        110.49         4.12 o                         
  -4   4   6        261.59        252.86         5.34 o                         
  -3   4   6         95.98        109.79         4.61 o                         
  -2   4   6        587.88        571.78         6.90 o                         
  -1   4   6        755.38        822.94        11.08 o                         
   0   4   6          6.93          3.24         0.68 o                         
   1   4   6        755.78        819.00         6.29 o                         
   2   4   6        587.57        590.52         6.35 o                         
   3   4   6         95.89        110.98         7.64 o                         
   4   4   6        261.90        260.44         4.84 o                         
   5   4   6        105.28         98.41         5.41 o                         
   6   4   6         34.76         23.37         3.28 o                         
   7   4   6         24.54         14.24         4.05 o                         
   9   4   6          0.70          0.45         1.21 o                         
  -9   5   6          1.26          6.67         1.96 o                         
  -8   5   6          9.71         17.72         3.15 o                         
  -7   5   6         92.34         88.71        15.20 o                         
  -6   5   6         53.24         51.17         5.23 o                         
  -5   5   6        139.25        140.13         8.63 o                         
  -4   5   6        270.03        248.80         7.29 o                         
  -3   5   6         18.65         34.44         5.55 o                         
  -2   5   6        149.04        141.72         8.57 o                         
  -1   5   6        370.91        361.86         6.53 o                         
   0   5   6        162.57        119.58         4.17 o                         
   1   5   6        370.37        358.79         5.45 o                         
   2   5   6        149.54        141.47         4.11 o                         
   3   5   6         18.66         36.32         3.27 o                         
   4   5   6        269.51        241.96         5.21 o                         
   5   5   6        139.33        138.77         8.94 o                         
   6   5   6         53.38         43.21         6.22 o                         
   7   5   6         92.02         73.51         8.03 o                         
  -8   6   6         16.97         14.22         4.62 o                         
  -7   6   6         33.38         33.57         5.42 o                         
  -6   6   6         23.51         18.03         5.14 o                         
  -5   6   6         14.15         14.58         2.24 o                         
  -4   6   6        245.12        250.44         6.78 o                         
  -3   6   6        315.88        297.89         7.10 o                         
  -2   6   6         73.28         67.18         5.74 o                         
  -1   6   6         82.07         67.35        11.50 o                         
   0   6   6         73.44         56.87        11.21 o                         
   1   6   6         82.19         68.01         7.58 o                         
   2   6   6         73.19         67.73         2.35 o                         
   3   6   6        316.27        317.57         6.30 o                         
   4   6   6        244.99        261.30         6.96 o                         
   5   6   6         14.07         17.32         2.24 o                         
   6   6   6         23.49         18.91         4.06 o                         
  -8   7   6         42.98         41.96        16.62 o                         
  -7   7   6          6.68         15.44         2.34 o                         
  -6   7   6         25.15         27.76         7.89 o                         
  -5   7   6         61.57         61.66         6.28 o                         
  -4   7   6         89.01         99.39        14.44 o                         
  -3   7   6        107.79        108.03         6.50 o                         
  -2   7   6        315.75        319.39         7.04 o                         
  -1   7   6        122.22        126.77         5.55 o                         
   0   7   6        307.80        318.56         7.97 o                         
   1   7   6        121.68        140.44         3.31 o                         
   2   7   6        315.90        331.30         6.42 o                         
   3   7   6        107.75        115.39         4.49 o                         
   4   7   6         88.91         85.13         9.41 o                         
   5   7   6         61.45         66.59         7.88 o                         
   6   7   6         25.23         24.15         4.58 o                         
   7   7   6          6.70         10.36         2.73 o                         
  -8   8   6         14.82         15.40         4.50 o                         
  -7   8   6         15.56         18.05         3.26 o                         
  -6   8   6          0.10          2.81         1.27 o                         
  -5   8   6         46.17         60.77         7.62 o                         
  -4   8   6         87.30         90.23         4.49 o                         
  -3   8   6        224.34        221.59         5.39 o                         
  -2   8   6        161.25        166.90         4.96 o                         
  -1   8   6        471.25        480.41        15.39 o                         
   0   8   6         26.39         43.34         3.97 o                         
   1   8   6        471.52        486.71        12.84 o                         
   2   8   6        161.04        173.10         9.51 o                         
   3   8   6        224.42        221.51        10.28 o                         
   4   8   6         87.06         94.72         5.35 o                         
   5   8   6         46.09         48.59         6.16 o                         
   6   8   6          0.10          2.32         2.39 o                         
   7   8   6         15.60         12.07         4.07 o                         
  -8   9   6         10.09          6.29         2.64 o                         
  -7   9   6          8.79         21.06         3.80 o                         
  -6   9   6         19.95         21.72         2.82 o                         
  -5   9   6         28.78         31.13         4.54 o                         
  -4   9   6         39.90         47.36         6.58 o                         
  -3   9   6        160.51        173.65         5.00 o                         
  -2   9   6        443.46        479.44        14.39 o                         
  -1   9   6         24.97         24.20         1.90 o                         
   0   9   6        668.27        709.85        11.39 o                         
   1   9   6         24.98         24.10         2.70 o                         
   2   9   6        443.50        461.50        19.92 o                         
   3   9   6        160.82        162.80        13.09 o                         
   4   9   6         39.87         46.04         5.99 o                         
   5   9   6         28.83         26.42         4.06 o                         
   6   9   6         19.99         21.98         5.77 o                         
   7   9   6          8.82          5.76         1.93 o                         
  -8  10   6          2.36          6.48         2.57 o                         
  -7  10   6          2.98          1.45         2.82 o                         
  -6  10   6          9.05         14.81         2.86 o                         
  -5  10   6        100.14         96.24         7.10 o                         
  -4  10   6         18.27         23.77         2.52 o                         
  -3  10   6         92.63        103.60         8.36 o                         
  -2  10   6        413.33        413.87         7.88 o                         
  -1  10   6        112.09        121.36         4.25 o                         
   0  10   6        208.35        219.22         5.86 o                         
   1  10   6        111.97        114.41         7.06 o                         
   2  10   6        413.65        409.60        13.59 o                         
   3  10   6         92.55         97.79        13.93 o                         
   4  10   6         18.35         24.79         3.83 o                         
   5  10   6        100.10         94.27        12.64 o                         
   6  10   6          9.14          4.41         1.94 o                         
   7  10   6          2.95          1.74         1.54 o                         
  -7  11   6         12.39         14.82         3.28 o                         
  -6  11   6         56.83         56.77        10.09 o                         
  -5  11   6          6.86          5.41         1.03 o                         
  -4  11   6         39.82         37.51         4.39 o                         
  -3  11   6         22.88         25.84         2.59 o                         
  -2  11   6         90.42         86.13         5.10 o                         
  -1  11   6         62.01         70.14         5.47 o                         
   0  11   6          2.06          1.16         0.91 o                         
   1  11   6         62.09         62.38         4.02 o                         
   2  11   6         90.36         86.52         8.74 o                         
   3  11   6         22.86         26.47         8.29 o                         
   4  11   6         39.85         26.82         5.73 o                         
   5  11   6          6.91          2.68         1.37 o                         
   6  11   6         56.75         38.92        12.85 o                         
   7  11   6         12.39          6.03         3.10 o                         
  -6  12   6          5.98          7.25         2.88 o                         
  -5  12   6         56.03         50.56         5.14 o                         
  -4  12   6         43.76         40.59         4.60 o                         
  -3  12   6         38.99         48.17         6.42 o                         
  -2  12   6         57.87         65.53         5.70 o                         
  -1  12   6          0.51          3.74         0.92 o                         
   0  12   6          1.52          9.60         1.40 o                         
   1  12   6          0.53          5.50         1.54 o                         
   2  12   6         57.91         63.88        10.42 o                         
   3  12   6         39.03         38.10         5.24 o                         
   4  12   6         43.73         39.80         8.94 o                         
   5  12   6         55.97         36.09         9.84 o                         
   6  12   6          5.99          6.79         2.69 o                         
  -5  13   6          6.18          6.44         1.47 o                         
  -4  13   6          3.33          7.43         1.43 o                         
  -3  13   6         17.46         18.86         2.11 o                         
  -2  13   6         28.66         33.09         3.12 o                         
  -1  13   6         14.23         16.85         2.32 o                         
   0  13   6          0.03          1.93         1.09 o                         
   1  13   6         14.24         19.23         2.69 o                         
   2  13   6         28.60         22.66         3.95 o                         
   3  13   6         17.55         19.04         5.51 o                         
   4  13   6          3.29          6.87         2.80 o                         
   5  13   6          6.14          3.84         2.24 o                         
   6  13   6          7.87          2.77         2.00 o                         
  -4  14   6          7.41          7.55         3.57 o                         
  -3  14   6         85.41         91.53         6.21 o                         
  -2  14   6         37.42         38.08         3.94 o                         
  -1  14   6         33.71         33.75         6.45 o                         
   0  14   6         16.14         32.12         5.50 o                         
   1  14   6         33.71         32.30         4.62 o                         
   2  14   6         37.58         25.53         6.44 o                         
   3  14   6         85.54         65.87        11.83 o                         
   4  14   6          7.42          7.76         2.27 o                         
  -4  15   6         11.91          6.91         4.56 o                         
  -3  15   6         16.56         13.84         4.43 o                         
  -2  15   6         29.94         27.28         4.87 o                         
  -1  15   6          1.73          4.35         2.33 o                         
   0  15   6          1.88          4.00         1.52 o                         
   1  15   6          1.72          5.69         1.50 o                         
   2  15   6         29.91         16.65         7.14 o                         
   1  16   6        145.36        126.04         9.05 o                         
   2  16   6         38.69         24.87        11.57 o                         
   1   0   7          6.78         11.83         1.55 o                         
   2   0   7        193.69        192.41         7.15 o                         
   3   0   7        230.69        254.28         5.92 o                         
   4   0   7         56.60         57.30         5.98 o                         
   5   0   7          1.73          1.43         1.02 o                         
   6   0   7         37.20         30.49         6.27 o                         
   7   0   7        521.15        598.79        10.89 o                         
   8   0   7          8.46         20.22         4.62 o                         
   9   0   7        135.23         83.32        16.51 o                         
  10   0   7         35.54         18.09         3.07 o                         
  -9   1   7         82.33         68.26        14.51 o                         
  -8   1   7         13.26          8.80         3.45 o                         
  -7   1   7        227.17        225.11        13.56 o                         
  -6   1   7         21.13         25.58         2.92 o                         
  -5   1   7        376.12        378.16         9.67 o                         
  -4   1   7         60.27         40.51         5.38 o                         
  -3   1   7        267.11        231.28         5.56 o                         
  -2   1   7         32.91         43.35         2.25 o                         
  -1   1   7         60.37         75.87         8.71 o                         
   0   1   7       1088.44       1043.89        44.19 o                         
   1   1   7         60.40         81.01         5.25 o                         
   2   1   7         32.93         45.65         2.76 o                         
   3   1   7        267.59        256.11         5.28 o                         
   4   1   7         60.29         59.32         2.33 o                         
   5   1   7        376.57        388.23         7.89 o                         
   6   1   7         21.07         16.49         4.07 o                         
   7   1   7        227.25        234.26        11.42 o                         
   8   1   7         13.31         13.63         3.60 o                         
   9   1   7         82.49         51.56        14.44 o                         
  10   1   7         11.81         11.56         3.54 o                         
  -9   2   7         55.16         51.94         9.20 o                         
  -8   2   7          1.76          4.10         1.64 o                         
  -7   2   7        109.30        104.29        26.86 o                         
  -6   2   7         32.90         32.20         4.90 o                         
  -5   2   7        198.97        211.06         5.04 o                         
  -4   2   7        103.20         90.96         7.76 o                         
  -3   2   7        212.31        212.80         5.29 o                         
  -2   2   7         88.96         75.11         5.82 o                         
  -1   2   7        931.66        982.85        37.94 o                         
   0   2   7        375.78        410.10         6.59 o                         
   1   2   7        931.26       1010.54        10.79 o                         
   2   2   7         89.33         84.28         4.35 o                         
   3   2   7        212.36        220.20         4.42 o                         
   4   2   7        103.07         91.23         5.83 o                         
   5   2   7        199.01        216.29        18.11 o                         
   6   2   7         32.92         27.38         3.08 o                         
   7   2   7        109.18         73.45        18.09 o                         
   8   2   7          1.79          1.52         1.43 o                         
   9   2   7         55.04         39.89        12.41 o                         
  -9   3   7         11.67         15.42         4.28 o                         
  -8   3   7         41.30         43.38        13.79 o                         
  -7   3   7         13.89         17.97         3.20 o                         
  -6   3   7        164.75        199.20        10.29 o                         
  -5   3   7        247.96        256.88         8.54 o                         
  -4   3   7          9.56         13.56         2.03 o                         
  -3   3   7         91.36         83.89        19.83 o                         
  -2   3   7         68.02         56.97         8.11 o                         
  -1   3   7         21.21         20.26         2.19 o                         
   0   3   7         15.53          9.27         2.47 o                         
   1   3   7         21.25         26.31         2.68 o                         
   2   3   7         68.12         69.74         6.58 o                         
   3   3   7         91.42         87.99         9.03 o                         
   4   3   7          9.52         11.64         2.65 o                         
   5   3   7        248.02        272.39         6.05 o                         
   6   3   7        164.76        189.57        17.03 o                         
   7   3   7         13.94         14.80         6.00 o                         
  -9   4   7          7.73          7.57         1.94 o                         
  -8   4   7         51.52         49.74         9.69 o                         
  -7   4   7         50.32         37.81        13.78 o                         
  -6   4   7         94.70         95.78         9.91 o                         
  -5   4   7         29.71         37.47         6.87 o                         
  -4   4   7        319.35        339.49        18.71 o                         
  -3   4   7        104.81        104.17         5.53 o                         
  -2   4   7        534.33        489.29        16.20 o                         
  -1   4   7        312.53        317.02         9.56 o                         
   0   4   7         11.69          6.01         1.75 o                         
   1   4   7        312.14        326.96         5.74 o                         
   2   4   7        534.73        496.43         7.08 o                         
   3   4   7        104.35        112.65         8.09 o                         
   4   4   7        319.21        373.39        10.13 o                         
   5   4   7         29.57         31.67         5.31 o                         
   6   4   7         94.68         79.56         7.90 o                         
   7   4   7         50.03         31.71         7.28 o                         
   9   4   7          7.71          5.86         1.52 o                         
  -9   5   7          0.84          2.74         1.63 o                         
  -8   5   7         13.21          8.67         2.44 o                         
  -7   5   7         23.73         19.21         2.84 o                         
  -6   5   7        133.59        152.34        11.06 o                         
  -5   5   7        119.77        146.55        17.23 o                         
  -4   5   7         43.30         45.09         5.78 o                         
  -3   5   7         19.11         34.31         4.06 o                         
  -2   5   7        314.27        267.09         6.24 o                         
  -1   5   7        185.69        190.18         9.99 o                         
   0   5   7          6.06          9.48         1.03 o                         
   1   5   7        185.80        201.00         3.77 o                         
   2   5   7        314.51        282.38         4.45 o                         
   3   5   7         19.24         35.22         4.80 o                         
   4   5   7         43.11         40.56         5.87 o                         
   5   5   7        120.05        130.44         6.59 o                         
   6   5   7        133.81        120.56        11.65 o                         
   7   5   7         23.86         17.96         4.02 o                         
   9   5   7          0.84         -0.57         1.32 o                         
  -8   6   7         22.85         26.37        11.61 o                         
  -7   6   7        108.66        108.02        21.30 o                         
  -6   6   7         16.25         21.06         5.62 o                         
  -5   6   7          4.09          4.41         1.67 o                         
  -4   6   7         45.88         44.02         5.07 o                         
  -3   6   7         13.33         21.08         4.79 o                         
  -2   6   7         50.89         51.58         2.87 o                         
  -1   6   7        311.77        288.92         5.10 o                         
   0   6   7         42.92         35.18         2.27 o                         
   1   6   7        312.35        290.87         9.29 o                         
   2   6   7         50.81         59.27         3.01 o                         
   3   6   7         13.37         21.73         2.34 o                         
   4   6   7         45.96         48.06         3.73 o                         
   5   6   7          4.09          5.24         3.09 o                         
   6   6   7         16.31         13.37         2.26 o                         
  -8   7   7          3.09          4.48         2.84 o                         
  -7   7   7          0.39          1.21         1.02 o                         
  -6   7   7          2.14          4.46         1.58 o                         
  -5   7   7         54.43         61.56         6.96 o                         
  -4   7   7         40.81         36.47         9.13 o                         
  -3   7   7         71.19         75.84         7.53 o                         
  -2   7   7        395.29        428.06        13.72 o                         
  -1   7   7        354.16        360.34         9.34 o                         
   0   7   7       1429.80       1399.01        20.67 o                         
   1   7   7        354.42        348.99         8.94 o                         
   2   7   7        395.87        357.87        37.47 o                         
   3   7   7         71.20         68.12         5.68 o                         
   4   7   7         40.75         38.27         2.99 o                         
   5   7   7         54.49         60.11         6.76 o                         
   6   7   7          2.17          3.60         1.25 o                         
  -8   8   7          9.14         10.10         4.41 o                         
  -7   8   7          2.57          3.81         4.05 o                         
  -6   8   7         44.68         39.41         6.41 o                         
  -5   8   7          4.14         12.02         2.67 o                         
  -4   8   7        271.42        279.90         8.90 o                         
  -3   8   7         25.38         18.88         3.51 o                         
  -2   8   7        509.65        515.49         9.10 o                         
  -1   8   7         22.36         19.51         2.07 o                         
   0   8   7         94.22         88.55         6.08 o                         
   1   8   7         22.36         19.13         1.66 o                         
   2   8   7        509.28        516.68        13.01 o                         
   3   8   7         25.22         17.93         3.15 o                         
   4   8   7        271.59        249.60        15.97 o                         
   5   8   7          4.20         12.11         2.48 o                         
   6   8   7         44.73         34.59         7.40 o                         
  -8   9   7          7.01          3.40         2.12 o                         
  -7   9   7         26.60         22.22         9.02 o                         
  -6   9   7          6.00          9.78         3.41 o                         
  -5   9   7         99.01        101.35        13.75 o                         
  -4   9   7        119.98        149.04        23.16 o                         
  -3   9   7         26.11         31.33         2.72 o                         
  -2   9   7         22.28         29.91         3.52 o                         
  -1   9   7          4.51          8.16         1.13 o                         
   0   9   7         19.28         24.92         2.24 o                         
   1   9   7          4.51          6.20         3.19 o                         
   2   9   7         22.35         23.83         2.17 o                         
   3   9   7         25.99         23.36         4.36 o                         
   4   9   7        120.21        130.48         7.77 o                         
   5   9   7         98.72         93.98        15.33 o                         
   6   9   7          5.99         14.61         3.26 o                         
  -7  10   7          3.85          3.95         2.26 o                         
  -6  10   7         35.66         31.03         3.83 o                         
  -5  10   7         29.04         24.55         3.09 o                         
  -4  10   7        223.33        245.95         3.64 o                         
  -3  10   7         14.45         14.34         1.59 o                         
  -2  10   7        162.93        185.31        10.08 o                         
  -1  10   7         36.32         49.26         3.12 o                         
   0  10   7          0.49          3.35         1.17 o                         
   1  10   7         36.29         43.60         3.59 o                         
   2  10   7        163.06        174.36         8.61 o                         
   3  10   7         14.42         12.16         3.45 o                         
   4  10   7        223.01        246.51        22.16 o                         
   5  10   7         29.06         12.06         3.40 o                         
   6  10   7         35.58         25.53         5.27 o                         
  -6  11   7         11.79         14.25         2.80 o                         
  -5  11   7         25.12         25.87         2.91 o                         
  -4  11   7         15.37         12.81         3.06 o                         
  -3  11   7          1.76          4.22         1.46 o                         
  -2  11   7         19.01         23.23         2.47 o                         
  -1  11   7         43.83         49.41         3.65 o                         
   0  11   7        164.10        170.36         7.05 o                         
   1  11   7         43.90         45.76         4.37 o                         
   2  11   7         19.08         24.82         3.50 o                         
   3  11   7          1.74          8.93         1.80 o                         
   4  11   7         15.39         12.98         4.30 o                         
   5  11   7         25.10         22.32         5.71 o                         
   6  11   7         11.77          8.55         1.75 o                         
  -5  12   7          9.78          7.77         1.14 o                         
  -4  12   7         12.50         17.29         1.94 o                         
  -3  12   7         27.64         27.90         2.92 o                         
  -2  12   7          8.92         14.38         1.50 o                         
  -1  12   7         17.37         22.37         2.51 o                         
   0  12   7         14.98         21.33         3.00 o                         
   1  12   7         17.47         20.74         3.70 o                         
   2  12   7          8.91         16.94         5.90 o                         
   3  12   7         27.61         29.67         4.70 o                         
   4  12   7         12.40         10.72         4.23 o                         
   5  12   7          9.77         10.53         3.24 o                         
   6  12   7          6.99          6.89         2.47 o                         
  -5  13   7          2.59          1.82         0.79 o                         
  -4  13   7         36.70         33.24         4.50 o                         
  -3  13   7         42.99         54.93         5.08 o                         
  -2  13   7         14.73         26.52         3.34 o                         
  -1  13   7          2.49          6.70         1.08 o                         
   0  13   7         70.35         62.43         7.91 o                         
   1  13   7          2.51          6.36         1.84 o                         
   2  13   7         14.77         23.99         4.32 o                         
   3  13   7         42.97         43.16         5.68 o                         
   4  13   7         36.68         36.27        10.75 o                         
   5  13   7          2.62          6.06         1.91 o                         
  -4  14   7         10.96         12.43         2.23 o                         
  -3  14   7          3.13          5.37         1.44 o                         
  -2  14   7         19.04         19.78         2.97 o                         
  -1  14   7          1.78          4.52         1.31 o                         
   0  14   7          9.60         17.11         4.04 o                         
   1  14   7          1.78          9.13         2.88 o                         
   2  14   7         18.95         15.99         3.01 o                         
   3  14   7          3.12          3.95         1.80 o                         
  -3  15   7         33.27         14.38         4.04 o                         
  -2  15   7         51.37         33.86         7.91 o                         
  -1  15   7         53.72         34.13        11.39 o                         
   0  15   7         44.89         18.91         6.47 o                         
   1  15   7         53.70         42.29        11.29 o                         
   2  15   7         51.13         25.49        12.07 o                         
   0   0   8          4.89         32.16         6.07 o                         
   1   0   8         15.81         11.88         2.27 o                         
   2   0   8         23.08         24.76         2.25 o                         
   3   0   8        246.26        211.01        10.83 o                         
   4   0   8         57.96         73.04         6.67 o                         
   5   0   8         88.17         88.15        16.03 o                         
   6   0   8         46.95         53.36         6.34 o                         
   7   0   8          0.70          3.24         1.27 o                         
   8   0   8         35.86         15.26         3.52 o                         
   9   0   8         29.29         17.33         3.65 o                         
  -9   1   8         82.52         64.55        13.52 o                         
  -8   1   8         31.75         29.77         3.70 o                         
  -7   1   8         86.28         98.17        14.70 o                         
  -6   1   8         11.97          8.43         2.98 o                         
  -5   1   8         30.85         38.90        10.08 o                         
  -4   1   8        124.65        138.95         9.39 o                         
  -3   1   8        157.42        161.83         8.85 o                         
  -2   1   8        178.85        185.84         4.78 o                         
  -1   1   8        243.95        242.16         6.24 o                         
   0   1   8          1.45          1.86         2.84 o                         
   1   1   8        244.02        245.60         7.04 o                         
   2   1   8        178.16        188.32         7.64 o                         
   3   1   8        157.65        148.54         8.03 o                         
   4   1   8        124.99        114.82         9.60 o                         
   5   1   8         30.89         35.09         5.52 o                         
   6   1   8         12.03         13.92         3.41 o                         
   7   1   8         86.16         97.61        15.48 o                         
   8   1   8         31.89         20.54         5.35 o                         
   9   1   8         82.49         87.41         5.68 o                         
  -9   2   8         22.93         15.81         6.02 o                         
  -8   2   8         21.68         16.12         3.46 o                         
  -7   2   8          1.03          3.32         1.91 o                         
  -6   2   8        129.51        143.70        21.12 o                         
  -5   2   8        400.64        440.27        15.91 o                         
  -4   2   8        106.91        128.07        15.55 o                         
  -3   2   8        329.24        328.29         9.60 o                         
  -2   2   8        143.59        153.03         5.25 o                         
  -1   2   8        200.56        176.56         7.08 o                         
   0   2   8        125.86        141.11         4.98 o                         
   1   2   8        200.03        176.89         4.07 o                         
   2   2   8        143.46        146.70         5.22 o                         
   3   2   8        329.57        324.18         6.92 o                         
   4   2   8        107.07         98.64        10.26 o                         
   5   2   8        401.05        414.75         8.68 o                         
   6   2   8        129.37        125.60        11.51 o                         
   7   2   8          1.02          4.93         1.46 o                         
   8   2   8         21.64         19.15         3.14 o                         
   9   2   8         23.01         11.66         5.28 o                         
  -9   3   8         11.93          9.84         1.95 o                         
  -8   3   8          4.09          3.69         2.78 o                         
  -7   3   8         24.46         27.02         4.36 o                         
  -6   3   8         15.32         16.36         2.75 o                         
  -5   3   8        224.51        225.22         7.29 o                         
  -4   3   8          4.07          2.77         1.13 o                         
  -3   3   8        531.43        554.21        13.85 o                         
  -2   3   8        137.58        121.71         3.82 o                         
  -1   3   8        343.05        316.56         9.55 o                         
   0   3   8         52.96         57.35         6.43 o                         
   1   3   8        343.45        332.22         7.43 o                         
   2   3   8        137.62        122.02         3.49 o                         
   3   3   8        530.34        558.60        11.24 o                         
   4   3   8          4.09          1.90         3.35 o                         
   5   3   8        223.87        216.35         5.44 o                         
   6   3   8         15.28         14.92         2.56 o                         
   7   3   8         24.40         31.69         5.05 o                         
   9   3   8         11.86          5.04         2.84 o                         
  -8   4   8          6.36          4.51         1.58 o                         
  -7   4   8          2.27          2.20         1.43 o                         
  -6   4   8        235.03        247.08        11.26 o                         
  -5   4   8         10.82         14.57         3.26 o                         
  -4   4   8        171.96        159.72         6.53 o                         
  -3   4   8         11.98         17.08         2.27 o                         
  -2   4   8          5.79          7.63         2.05 o                         
  -1   4   8        149.71        153.29         9.50 o                         
   0   4   8        154.49        140.55         5.03 o                         
   1   4   8        149.35        146.11         5.90 o                         
   2   4   8          5.82         10.31         1.23 o                         
   3   4   8         12.01         14.34         4.16 o                         
   4   4   8        171.57        162.63         9.60 o                         
   5   4   8         10.82         10.04         1.74 o                         
   6   4   8        234.69        255.15         9.85 o                         
   7   4   8          2.32          2.08         1.84 o                         
   9   4   8          3.00          3.29         2.22 o                         
  -8   5   8         41.80         30.15        11.50 o                         
  -7   5   8         10.21          8.40         3.18 o                         
  -6   5   8         73.38         84.21        10.07 o                         
  -5   5   8         10.49         16.06         2.06 o                         
  -4   5   8         99.22         94.44         7.24 o                         
  -3   5   8        332.67        324.73         8.96 o                         
  -2   5   8        142.63        133.93        10.81 o                         
  -1   5   8        119.92        111.41         5.75 o                         
   0   5   8         84.99         94.90         6.08 o                         
   1   5   8        120.13        112.13         4.05 o                         
   2   5   8        142.63        129.02         2.74 o                         
   3   5   8        332.65        335.64         9.55 o                         
   4   5   8         99.12         99.15         6.57 o                         
   5   5   8         10.42         11.27         1.51 o                         
   6   5   8         73.25         72.26        16.50 o                         
   7   5   8         10.16          9.83         2.62 o                         
  -8   6   8         33.65         34.71        15.02 o                         
  -7   6   8         24.57         25.99         4.58 o                         
  -6   6   8          7.39         11.20         2.72 o                         
  -5   6   8          6.78         12.98         2.52 o                         
  -4   6   8         83.85         89.94         7.37 o                         
  -3   6   8        221.12        217.01         5.70 o                         
  -2   6   8         63.76         62.07         3.99 o                         
  -1   6   8        337.41        313.45        14.15 o                         
   0   6   8          3.88          8.99         1.31 o                         
   1   6   8        337.65        325.93        12.10 o                         
   2   6   8         63.95         72.31         3.41 o                         
   3   6   8        221.18        224.97        12.46 o                         
   4   6   8         84.14         90.07         7.06 o                         
   5   6   8          6.81          5.28         1.82 o                         
   6   6   8          7.31          3.02         1.79 o                         
   7   6   8         24.55         21.72         6.20 o                         
  -8   7   8         10.76          9.61         5.44 o                         
  -7   7   8          1.92          3.65         1.80 o                         
  -6   7   8         74.93         65.25         9.60 o                         
  -5   7   8         14.51         10.50         4.16 o                         
  -4   7   8        107.42         92.85         8.63 o                         
  -3   7   8        151.58        155.83         6.39 o                         
  -2   7   8        726.56        738.33        20.05 o                         
  -1   7   8         38.40         47.16         5.31 o                         
   0   7   8       1491.12       1618.15        29.83 o                         
   1   7   8         38.36         45.00         2.68 o                         
   3   7   8        151.62        154.07         5.34 o                         
   4   7   8        107.68         97.30         6.27 o                         
   5   7   8         14.55         11.51         2.22 o                         
   6   7   8         75.01         64.64        11.24 o                         
  -8   8   8         18.76          7.94         4.61 o                         
  -7   8   8          1.79         10.16         2.37 o                         
  -6   8   8          3.04          3.71         1.43 o                         
  -5   8   8         23.33         21.65         3.42 o                         
  -4   8   8         46.55         37.13         8.95 o                         
  -3   8   8         72.67         70.18         8.57 o                         
  -2   8   8        121.60        110.68         7.89 o                         
  -1   8   8        334.16        337.42         9.62 o                         
   0   8   8        148.26        159.95         8.82 o                         
   1   8   8        333.86        337.71         6.95 o                         
   2   8   8        121.48        113.08         4.96 o                         
   3   8   8         72.64         56.61         8.81 o                         
   4   8   8         46.50         42.87         3.64 o                         
   5   8   8         23.43         23.44         4.03 o                         
   6   8   8          3.04          2.21         1.38 o                         
  -7   9   8          7.67          5.94         1.70 o                         
  -6   9   8         23.11         18.95         4.07 o                         
  -5   9   8          3.81          5.84         2.16 o                         
  -4   9   8         25.69         34.18         4.53 o                         
  -3   9   8         31.01         34.67         4.00 o                         
  -2   9   8          5.01          5.25         1.22 o                         
  -1   9   8         20.94         17.92         2.46 o                         
   0   9   8         24.38         24.71         2.26 o                         
   1   9   8         20.91         17.92         1.85 o                         
   2   9   8          4.97          7.76         2.13 o                         
   3   9   8         30.86         25.54         3.74 o                         
   4   9   8         25.80         24.02         5.61 o                         
   5   9   8          3.84          1.34         1.50 o                         
   6   9   8         23.12         10.80         3.96 o                         
  -7  10   8         27.19         19.88         7.25 o                         
  -6  10   8         10.93          8.11         1.87 o                         
  -5  10   8         88.59         93.98        27.83 o                         
  -4  10   8         38.29         39.10         3.73 o                         
  -3  10   8          0.44          4.20         1.06 o                         
  -2  10   8         68.30         86.28         8.54 o                         
  -1  10   8         27.29         32.19         2.56 o                         
   0  10   8        119.03        106.39         7.37 o                         
   1  10   8         27.13         28.79         2.81 o                         
   2  10   8         68.52         73.91         7.73 o                         
   3  10   8          0.43          3.26         1.51 o                         
   4  10   8         38.43         40.99         6.43 o                         
   5  10   8         88.42         89.66        15.23 o                         
   6  10   8         10.99          5.24         3.05 o                         
  -6  11   8         27.98         13.61         4.27 o                         
  -5  11   8         23.93         23.83         2.65 o                         
  -4  11   8        159.25        179.32         7.20 o                         
  -3  11   8         20.83         27.87         4.13 o                         
  -2  11   8         21.73         30.66         3.02 o                         
  -1  11   8          1.87          2.21         0.94 o                         
   0  11   8         14.80         17.72         1.73 o                         
   1  11   8          1.86          2.72         1.23 o                         
   2  11   8         21.77         26.74         3.19 o                         
   3  11   8         20.88         15.13         6.92 o                         
   4  11   8        159.10        167.88        17.83 o                         
   5  11   8         23.93         11.97         3.86 o                         
   6  11   8         28.00         11.12         4.30 o                         
  -5  12   8          3.08          3.94         1.19 o                         
  -4  12   8         16.84         17.42         2.63 o                         
  -3  12   8         26.64         22.97         2.46 o                         
  -2  12   8         51.04         46.31         4.53 o                         
  -1  12   8         18.00         21.47         2.92 o                         
   0  12   8         80.57         91.49         4.87 o                         
   1  12   8         17.99         19.73         4.04 o                         
   2  12   8         50.93         51.76        12.25 o                         
   3  12   8         26.57         19.54         3.41 o                         
   4  12   8         16.90         19.56         3.88 o                         
   5  12   8          3.07          7.43         1.99 o                         
   6  12   8          0.07          4.27         1.04 o                         
  -5  13   8          6.55          4.31         2.46 o                         
  -4  13   8          1.82          6.48         1.81 o                         
  -3  13   8         32.79         30.93         3.21 o                         
  -2  13   8          9.76          7.95         1.91 o                         
  -1  13   8         21.85         29.33         3.45 o                         
   0  13   8          0.72          6.04         1.61 o                         
   1  13   8         21.86         21.75         5.23 o                         
   2  13   8          9.73          6.82         4.24 o                         
   3  13   8         32.71         35.79         8.79 o                         
   4  13   8          1.85          6.69         2.85 o                         
  -4  14   8          6.48          7.25         2.50 o                         
  -3  14   8          6.80          6.08         1.66 o                         
  -2  14   8          6.65          8.01         2.48 o                         
  -1  14   8        156.71        202.61         7.51 o                         
   0  14   8          0.01          2.54         1.32 o                         
   1  14   8        156.84        187.32        32.68 o                         
   2  14   8          6.62          8.81         2.40 o                         
   0  15   8          0.54          8.21         2.48 o                         
   1  15   8         17.00          6.73         3.32 o                         
   2  15   8         12.73          6.02         5.35 o                         
   1   0   9        238.48        244.64        13.64 o                         
   2   0   9          4.03         12.95         3.08 o                         
   3   0   9        225.13        200.61         9.75 o                         
   4   0   9         97.57        104.71        12.07 o                         
   5   0   9        155.03        171.42        28.75 o                         
   6   0   9          2.65          4.99         2.74 o                         
   7   0   9         13.38         14.94         2.26 o                         
   8   0   9         22.21         18.39         5.19 o                         
   9   0   9        138.39        177.27        13.99 o                         
  -9   1   9         14.78          9.06         2.73 o                         
  -8   1   9          7.90         10.77         4.04 o                         
  -7   1   9          1.89          5.20         4.17 o                         
  -6   1   9          4.35          4.98         2.32 o                         
  -5   1   9         48.96         55.98         8.80 o                         
  -4   1   9         84.75        101.07         9.69 o                         
  -3   1   9        603.94        600.54        11.83 o                         
  -2   1   9         70.04         87.36         6.89 o                         
  -1   1   9         62.67         68.91         9.13 o                         
   0   1   9         10.49         14.58         2.44 o                         
   1   1   9         62.78         70.53         6.45 o                         
   2   1   9         69.94         87.12         6.46 o                         
   3   1   9        603.60        612.01        19.09 o                         
   4   1   9         84.88         83.12        10.81 o                         
   5   1   9         48.97         50.26         3.67 o                         
   6   1   9          4.31          4.66         1.63 o                         
   7   1   9          1.90          8.38         4.01 o                         
   8   1   9          7.93          7.16         3.79 o                         
   9   1   9         14.77          3.96         2.38 o                         
  -8   2   9          0.51          3.06         1.28 o                         
  -7   2   9         34.69         35.65         5.18 o                         
  -6   2   9         21.54         22.05         3.50 o                         
  -5   2   9        413.27        484.06        17.09 o                         
  -4   2   9         23.49         25.35         5.62 o                         
  -3   2   9        394.57        388.95        14.11 o                         
  -2   2   9        108.09        114.42         3.85 o                         
  -1   2   9         48.58         63.40         6.29 o                         
   0   2   9          0.22          5.46         7.49 o                         
   1   2   9         48.54         66.12         7.51 o                         
   2   2   9        108.33        106.29         4.68 o                         
   3   2   9        394.77        378.59        20.74 o                         
   4   2   9         23.48         26.08         3.66 o                         
   5   2   9        413.42        443.78        12.05 o                         
   6   2   9         21.64         14.57         2.69 o                         
   7   2   9         34.68         44.70         7.62 o                         
   9   2   9         12.40          9.17         3.19 o                         
  -8   3   9         21.66         19.80         4.03 o                         
  -7   3   9         31.47         30.47         7.19 o                         
  -6   3   9          6.02          2.43         1.79 o                         
  -5   3   9         38.65         44.08         4.23 o                         
  -4   3   9        409.31        395.34        20.57 o                         
  -3   3   9        687.23        659.17        34.24 o                         
  -2   3   9        130.00        132.50         5.07 o                         
  -1   3   9        184.79        169.89         6.52 o                         
   0   3   9        252.12        254.54        10.66 o                         
   1   3   9        185.07        158.86         6.22 o                         
   2   3   9        129.86        136.51         5.77 o                         
   3   3   9        687.57        659.93        15.21 o                         
   4   3   9        409.33        418.04        14.55 o                         
   5   3   9         38.68         43.07         4.01 o                         
   6   3   9          6.02          5.18         1.02 o                         
   7   3   9         31.47         36.36         7.94 o                         
   9   3   9         18.69          8.50         4.44 o                         
  -8   4   9         39.23         26.73         9.03 o                         
  -7   4   9         16.90         13.04         4.59 o                         
  -6   4   9          4.96          7.82         2.30 o                         
  -5   4   9         19.37         26.17         3.49 o                         
  -4   4   9         10.89         14.48         2.29 o                         
  -3   4   9         61.98         60.94         7.45 o                         
  -2   4   9         44.32         53.70         6.53 o                         
  -1   4   9        138.33        133.35         5.29 o                         
   0   4   9        645.37        574.44        17.07 o                         
   1   4   9        137.85        144.93         6.25 o                         
   2   4   9         44.43         55.17         3.17 o                         
   3   4   9         62.29         67.81         6.66 o                         
   4   4   9         10.84         15.04         2.66 o                         
   5   4   9         19.43         27.06         4.58 o                         
   6   4   9          4.98          3.85         0.91 o                         
   7   4   9         16.83         18.64         5.21 o                         
   9   4   9          5.01          3.31         2.36 o                         
  -8   5   9         22.38         22.60         4.04 o                         
  -7   5   9          5.13          6.65         1.55 o                         
  -6   5   9          9.50          6.90         2.97 o                         
  -5   5   9         26.47         29.69         5.92 o                         
  -4   5   9         10.53          7.85         1.85 o                         
  -3   5   9          8.73          5.59         1.42 o                         
  -2   5   9         16.64         16.64         2.38 o                         
  -1   5   9         40.59         41.62         3.69 o                         
   0   5   9          4.67          9.93         2.17 o                         
   1   5   9         40.27         39.13         4.18 o                         
   2   5   9         16.71         17.50         1.76 o                         
   3   5   9          8.79          8.45         2.85 o                         
   4   5   9         10.53         10.68         2.19 o                         
   5   5   9         26.51         32.50         5.26 o                         
   6   5   9          9.49          7.47         2.32 o                         
   7   5   9          5.15          8.90         3.02 o                         
  -8   6   9          0.55          1.04         2.99 o                         
  -7   6   9          8.10         14.67         3.01 o                         
  -6   6   9         35.53         36.28         6.29 o                         
  -5   6   9        125.79        119.57         9.85 o                         
  -4   6   9        107.60        110.10        12.17 o                         
  -3   6   9         77.52         83.46         8.01 o                         
  -2   6   9         28.23         37.90         3.70 o                         
  -1   6   9        335.42        314.63         5.16 o                         
   0   6   9         21.61         11.40         2.29 o                         
   1   6   9        335.20        314.81         4.68 o                         
   2   6   9         28.16         34.09         2.50 o                         
   3   6   9         78.00         69.85         8.72 o                         
   4   6   9        107.53        101.31         5.94 o                         
   5   6   9        125.92        121.27        11.95 o                         
   6   6   9         35.54         26.76         4.22 o                         
   7   6   9          8.08          8.48         3.17 o                         
  -8   7   9          5.00          2.30         2.41 o                         
  -7   7   9          0.95          2.35         5.01 o                         
  -6   7   9          3.70          3.30         1.82 o                         
  -5   7   9          1.64          3.85         3.34 o                         
  -4   7   9         33.01         37.52         4.16 o                         
  -3   7   9        122.78        125.54        10.71 o                         
  -2   7   9        173.43        173.19         8.16 o                         
  -1   7   9         77.09         81.51         5.92 o                         
   0   7   9        361.16        402.71         6.03 o                         
   1   7   9         76.98         81.88         3.79 o                         
   2   7   9        173.52        177.01         4.72 o                         
   3   7   9        122.61        118.95         5.89 o                         
   4   7   9         33.31         36.46         4.22 o                         
   5   7   9          1.66          6.03         2.60 o                         
   6   7   9          3.72          6.01         1.91 o                         
  -8   8   9          2.81          7.11         2.81 o                         
  -7   8   9          0.13          1.97         1.57 o                         
  -6   8   9          6.31          6.30         2.07 o                         
  -5   8   9          5.09          8.98         2.59 o                         
  -4   8   9         17.78         18.84         3.20 o                         
  -3   8   9        111.97        114.36         7.28 o                         
  -2   8   9          3.89         10.65         1.66 o                         
  -1   8   9         60.03         60.58         4.20 o                         
   0   8   9         77.22        100.33         7.59 o                         
   1   8   9         59.96         55.25         4.41 o                         
   2   8   9          3.88         13.84         3.55 o                         
   3   8   9        111.93        122.80         5.74 o                         
   4   8   9         17.79         17.34         3.33 o                         
   6   8   9          6.29          6.15         1.57 o                         
  -7   9   9         27.43         20.76         3.93 o                         
  -6   9   9        187.08        190.20        15.90 o                         
  -5   9   9          0.13          4.02         2.44 o                         
  -4   9   9        101.63        123.67        15.97 o                         
  -3   9   9         18.02         19.28         3.12 o                         
  -2   9   9        168.26        190.25        16.43 o                         
  -1   9   9         18.80         14.85         1.86 o                         
   0   9   9         22.85         15.51         1.87 o                         
   1   9   9         18.77         17.15         1.83 o                         
   2   9   9        167.84        175.76         8.15 o                         
   3   9   9         18.01         20.38         2.94 o                         
   4   9   9        101.68        110.84        11.14 o                         
   5   9   9          0.13          8.59         2.43 o                         
   6   9   9        187.27        173.37         8.47 o                         
  -6  10   9        106.41         86.49        16.73 o                         
  -5  10   9         37.84         34.39         5.84 o                         
  -4  10   9          1.27          4.43         1.29 o                         
  -3  10   9         41.87         66.75        10.06 o                         
  -2  10   9         13.33         11.75         1.50 o                         
  -1  10   9         45.72         48.73         4.12 o                         
   0  10   9         36.93         32.97         3.18 o                         
   1  10   9         45.64         41.28        10.03 o                         
   2  10   9         13.43         17.34         2.10 o                         
   3  10   9         41.80         41.54         7.12 o                         
   4  10   9          1.29          4.88         1.88 o                         
   5  10   9         37.76         31.12         6.93 o                         
   6  10   9        106.41         59.15        21.16 o                         
  -5  11   9         47.17         43.81         5.71 o                         
  -4  11   9         23.47         23.35         3.23 o                         
  -3  11   9         21.56         22.93         2.41 o                         
  -2  11   9          8.15         11.56         1.61 o                         
  -1  11   9          9.77         14.90         1.61 o                         
   0  11   9          2.42          9.92         1.85 o                         
   1  11   9          9.81         11.37         4.49 o                         
   2  11   9          8.14         12.71         3.52 o                         
   3  11   9         21.60         17.50         5.61 o                         
   4  11   9         23.38         24.15         5.70 o                         
   5  11   9         47.20         28.26         9.69 o                         
   6  11   9          0.77         -1.35         1.74 o                         
  -5  12   9         32.77         31.11         4.45 o                         
  -4  12   9          2.06          4.90         1.22 o                         
  -3  12   9          3.19          3.14         0.77 o                         
  -2  12   9         18.04         26.63         2.60 o                         
  -1  12   9         93.15         90.38         6.73 o                         
   0  12   9          0.01          6.03         1.59 o                         
   1  12   9         92.92         94.70        10.00 o                         
   2  12   9         17.98         17.90         4.18 o                         
   3  12   9          3.19          7.75         5.03 o                         
   4  12   9          2.07          9.31         3.41 o                         
   5  12   9         32.72         17.80         6.90 o                         
  -4  13   9         11.22          9.88         1.54 o                         
  -3  13   9         17.97         20.07         3.04 o                         
  -2  13   9         75.30         88.61         7.76 o                         
  -1  13   9         67.13         64.82        10.92 o                         
   0  13   9         60.66         70.43        12.48 o                         
   1  13   9         67.01         69.26        12.90 o                         
   2  13   9         75.06         95.54         9.15 o                         
   3  13   9         17.98         19.01         3.84 o                         
   4  13   9         11.22          5.20         1.77 o                         
  -3  14   9          6.18          3.86         1.87 o                         
  -2  14   9          1.87          1.79         1.38 o                         
  -1  14   9         29.31         30.46        12.61 o                         
   0  14   9          0.13         -0.55         1.67 o                         
   1  14   9         29.32         25.31        10.69 o                         
   2  14   9          1.86          3.98         3.00 o                         
   1  15   9         18.05         12.61         5.49 o                         
   0   0  10         26.06         28.12         4.66 o                         
   1   0  10        463.95        439.13         8.36 o                         
   2   0  10        244.44        215.10         5.76 o                         
   3   0  10          5.22          9.29         1.74 o                         
   4   0  10        202.44        214.25         7.06 o                         
   5   0  10          4.89         12.01         2.77 o                         
   6   0  10         28.31         36.76         6.28 o                         
   7   0  10         10.23          9.83         3.16 o                         
   8   0  10         11.56          5.95         3.07 o                         
  -8   1  10         12.61         10.13         2.57 o                         
  -7   1  10         62.46         84.13         8.76 o                         
  -6   1  10         68.30         56.99        11.21 o                         
  -5   1  10          5.14          5.66         3.40 o                         
  -4   1  10         42.98         48.80         6.29 o                         
  -3   1  10        232.63        226.30         8.08 o                         
  -2   1  10         23.58         30.97         2.76 o                         
  -1   1  10        455.74        421.81        15.42 o                         
   0   1  10         15.93         20.95         2.76 o                         
   1   1  10        455.85        434.66        25.37 o                         
   2   1  10         23.75         29.85         3.04 o                         
   3   1  10        232.40        212.43         7.66 o                         
   4   1  10         42.83         45.91         4.39 o                         
   5   1  10          5.14          5.47         1.54 o                         
   6   1  10         68.39         66.65        10.94 o                         
   7   1  10         62.54         79.98         8.52 o                         
   8   1  10         12.70          3.16         2.13 o                         
  -8   2  10          9.78         11.52         2.36 o                         
  -7   2  10          6.24          6.62         4.35 o                         
  -6   2  10         18.67         20.69         5.25 o                         
  -5   2  10         99.38         95.70        17.33 o                         
  -4   2  10        118.87        112.06         7.42 o                         
  -3   2  10         92.50         85.17         5.26 o                         
  -2   2  10        192.48        202.63         5.05 o                         
  -1   2  10        504.60        471.26        11.67 o                         
   0   2  10          0.02          1.91         1.66 o                         
   1   2  10        505.32        467.78        10.83 o                         
   2   2  10        192.49        189.98         5.40 o                         
   3   2  10         92.36         97.77         4.70 o                         
   4   2  10        119.13        103.29        10.11 o                         
   5   2  10         99.33        128.17        17.21 o                         
   6   2  10         18.57         18.84         4.31 o                         
   7   2  10          6.26         23.21         4.37 o                         
  -8   3  10          9.78          8.29         3.10 o                         
  -7   3  10          9.23          9.13         2.46 o                         
  -6   3  10         42.42         26.80        10.66 o                         
  -5   3  10         81.01         70.76         7.11 o                         
  -4   3  10          2.83          2.66         2.22 o                         
  -3   3  10        302.84        282.90        12.53 o                         
  -2   3  10        223.54        223.99         8.30 o                         
  -1   3  10         60.80         57.30         7.33 o                         
   0   3  10        269.87        284.80        10.45 o                         
   1   3  10         60.54         62.58         5.75 o                         
   2   3  10        223.31        211.89         4.92 o                         
   3   3  10        302.44        288.35         9.88 o                         
   4   3  10          2.79          4.23         1.51 o                         
   5   3  10         80.66         69.28        10.48 o                         
   6   3  10         42.42         48.63         7.82 o                         
   7   3  10          9.22          8.35         3.52 o                         
  -8   4  10         12.48         10.75         2.98 o                         
  -7   4  10         37.72         34.10        10.55 o                         
  -6   4  10          4.63          5.41         2.39 o                         
  -5   4  10        120.00        106.10        25.26 o                         
  -4   4  10        137.68        148.20         9.10 o                         
  -3   4  10          5.23          2.64         1.96 o                         
  -2   4  10        188.39        166.95        11.05 o                         
  -1   4  10         45.00         56.72         6.08 o                         
   0   4  10          0.54          3.02         3.19 o                         
   1   4  10         44.76         51.13         3.52 o                         
   2   4  10        188.41        175.45         4.61 o                         
   3   4  10          5.24          5.59         2.53 o                         
   4   4  10        137.35        121.81         8.87 o                         
   5   4  10        120.13        120.27        15.27 o                         
   6   4  10          4.62          6.72         2.39 o                         
   7   4  10         37.79         31.70         5.87 o                         
  -8   5  10          4.25          8.24         6.08 o                         
  -7   5  10         51.63         54.30         9.09 o                         
  -6   5  10         30.54         24.49         3.71 o                         
  -5   5  10         57.22         70.02        17.60 o                         
  -4   5  10         26.10         22.33         3.48 o                         
  -3   5  10         53.57         50.66         8.62 o                         
  -2   5  10         75.63         60.61         5.30 o                         
  -1   5  10         87.57        100.24         7.10 o                         
   0   5  10         64.29         68.44         7.17 o                         
   1   5  10         87.68         95.61         5.26 o                         
   2   5  10         75.81         71.13         4.45 o                         
   3   5  10         53.63         55.66        10.03 o                         
   4   5  10         26.06         21.91         2.98 o                         
   5   5  10         57.19         49.67         6.83 o                         
   6   5  10         30.51         26.73         6.82 o                         
   7   5  10         51.59         49.38         8.78 o                         
  -8   6  10         18.54         11.20         4.93 o                         
  -7   6  10          8.67          8.97         1.60 o                         
  -6   6  10         11.77         10.33         3.84 o                         
  -5   6  10         35.96         32.18         4.96 o                         
  -4   6  10        220.22        218.14         8.08 o                         
  -3   6  10         51.44         51.66         6.17 o                         
  -2   6  10        335.63        358.11        11.58 o                         
  -1   6  10          1.70          2.54         1.13 o                         
   0   6  10          0.57          1.38         1.75 o                         
   1   6  10          1.68          3.44         1.27 o                         
   2   6  10        335.43        342.50        12.48 o                         
   3   6  10         51.35         62.56         9.04 o                         
   4   6  10        220.38        208.45        10.08 o                         
   5   6  10         35.96         34.64         5.52 o                         
   6   6  10         11.80         10.65         2.68 o                         
   7   6  10          8.69          7.22         3.02 o                         
  -7   7  10         23.59         19.05         5.16 o                         
  -6   7  10         10.86         14.36         3.80 o                         
  -5   7  10         22.82         20.70         2.75 o                         
  -4   7  10         69.04         80.40         9.51 o                         
  -3   7  10         44.51         55.64         7.19 o                         
  -2   7  10        242.81        247.23         7.96 o                         
  -1   7  10        218.38        202.06         5.25 o                         
   0   7  10        556.85        519.60         9.78 o                         
   1   7  10        218.42        220.60         4.91 o                         
   2   7  10        243.12        232.63         7.34 o                         
   3   7  10         44.25         53.86         8.67 o                         
   4   7  10         68.81         77.14         6.38 o                         
   5   7  10         22.78         20.96         2.59 o                         
   6   7  10         10.87          6.24         1.48 o                         
  -7   8  10         44.98         31.63        10.30 o                         
  -6   8  10          9.88          9.65         2.24 o                         
  -5   8  10         30.60         36.72         5.66 o                         
  -4   8  10         21.09         19.96         3.02 o                         
  -3   8  10         50.25         43.87         6.32 o                         
  -2   8  10         52.85         70.13         7.52 o                         
  -1   8  10        262.92        270.09        19.24 o                         
   0   8  10         44.13         37.75         4.29 o                         
   1   8  10        263.14        250.33         7.49 o                         
   2   8  10         52.75         48.77        12.14 o                         
   3   8  10         50.17         45.39         8.34 o                         
   4   8  10         21.12         19.76         4.63 o                         
   5   8  10         30.73         22.98         7.58 o                         
   6   8  10          9.90          6.94         1.70 o                         
  -6   9  10          8.52          9.30         5.13 o                         
  -5   9  10         45.55         58.15         5.70 o                         
  -4   9  10         10.58         11.14         4.03 o                         
  -3   9  10         36.77         35.74         3.58 o                         
  -2   9  10         32.25         30.72         4.19 o                         
  -1   9  10         35.33         52.36         4.77 o                         
   0   9  10          3.27          4.05         1.00 o                         
   1   9  10         35.46         46.78         6.89 o                         
   2   9  10         32.24         30.09         4.39 o                         
   3   9  10         36.59         35.37         5.81 o                         
   4   9  10         10.55         12.77         3.79 o                         
   5   9  10         45.42         40.03        11.25 o                         
  -5  10  10         32.17         33.06         7.75 o                         
  -4  10  10         23.65         37.28         4.75 o                         
  -3  10  10          3.15          4.35         1.41 o                         
  -2  10  10         13.29         16.17         2.83 o                         
  -1  10  10         11.30         14.38         2.68 o                         
   0  10  10         10.71          7.47         1.09 o                         
   1  10  10         11.37         12.63         2.57 o                         
   2  10  10         13.30         10.97         2.07 o                         
   3  10  10          3.11          4.49         2.15 o                         
   4  10  10         23.64         24.24         5.96 o                         
   5  10  10         32.05         23.83         7.11 o                         
   6  10  10         10.24          5.51         1.61 o                         
  -6  11  10          2.90          4.24         1.71 o                         
  -5  11  10         51.28         43.38         6.44 o                         
  -4  11  10         22.18         25.11         3.53 o                         
  -3  11  10         31.19         47.64         6.53 o                         
  -2  11  10         25.49         31.10         3.50 o                         
  -1  11  10          6.22          6.28         1.65 o                         
   0  11  10         17.06         27.04         4.57 o                         
   1  11  10          6.23          5.16         2.10 o                         
   2  11  10         25.42         30.66         4.58 o                         
   3  11  10         31.13         30.54         6.91 o                         
   4  11  10         22.23         16.17         3.12 o                         
   5  11  10         51.32         39.09        11.12 o                         
   6  11  10          2.92          4.70         1.83 o                         
  -5  12  10         21.74         17.96         3.98 o                         
  -4  12  10          1.17          3.26         1.67 o                         
  -3  12  10         18.93         20.95         2.58 o                         
  -2  12  10          3.02          5.76         1.36 o                         
  -1  12  10         15.13         14.17         2.20 o                         
   0  12  10         16.54         17.79         3.65 o                         
   1  12  10         15.14         16.65         4.05 o                         
   2  12  10          2.96          3.54         2.21 o                         
   3  12  10         19.00         17.27         8.94 o                         
   4  12  10          1.17          1.25         2.36 o                         
  -4  13  10          9.24          8.15         3.08 o                         
  -3  13  10         53.27         42.03         7.01 o                         
  -2  13  10          0.27          3.35         1.18 o                         
  -1  13  10         31.59         27.89         9.40 o                         
   0  13  10          3.10         11.08         2.65 o                         
   1  13  10         31.60         30.26         5.80 o                         
   2  13  10          0.26          2.12         1.61 o                         
   0  14  10          7.40          8.84         4.85 o                         
   1  14  10         25.98         14.32         6.67 o                         
   2  14  10         12.74          4.82         3.25 o                         
   1   0  11          9.21         14.41         2.93 o                         
   2   0  11        107.93        106.31         6.75 o                         
   3   0  11          7.58         15.87         2.10 o                         
   4   0  11          3.54         11.78         5.76 o                         
   5   0  11          7.26         11.49         9.92 o                         
   6   0  11          6.98          5.97         3.32 o                         
   8   0  11          1.85          3.62         1.55 o                         
  -8   1  11          4.01          6.35         2.50 o                         
  -7   1  11          8.63         10.63         5.61 o                         
  -6   1  11         10.59         10.75         2.59 o                         
  -5   1  11         23.40         25.50         7.62 o                         
  -4   1  11         30.15         27.91         8.64 o                         
  -3   1  11         51.84         54.46         5.73 o                         
  -2   1  11        114.41        120.67         6.36 o                         
  -1   1  11         80.38         90.96        11.97 o                         
   0   1  11         43.29         48.10         6.75 o                         
   1   1  11         80.42         86.03         7.04 o                         
   2   1  11        114.62        131.53         6.81 o                         
   3   1  11         51.87         65.69         6.04 o                         
   4   1  11         30.12         32.02         7.12 o                         
   5   1  11         23.17         26.82         6.51 o                         
   6   1  11         10.53         18.21         6.97 o                         
   7   1  11          8.61         21.23         3.69 o                         
   8   1  11          4.03          3.97         1.78 o                         
  -8   2  11          4.13          5.32         4.44 o                         
  -7   2  11          8.92         13.33         3.99 o                         
  -6   2  11          9.77          9.85         2.81 o                         
  -5   2  11          5.63          1.40         4.20 o                         
  -4   2  11         21.70         30.71         4.22 o                         
  -3   2  11        131.95        131.38         6.60 o                         
  -2   2  11         37.65         39.37         4.52 o                         
  -1   2  11        726.01        698.28        12.41 o                         
   0   2  11        186.78        198.16         8.93 o                         
   1   2  11        726.12        711.43        10.02 o                         
   2   2  11         37.50         41.01         3.84 o                         
   3   2  11        131.91        128.91         6.26 o                         
   4   2  11         21.82         25.11         3.48 o                         
   5   2  11          5.62         15.57         4.66 o                         
   6   2  11          9.83          8.74         3.40 o                         
   7   2  11          8.96         19.68         4.87 o                         
  -8   3  11          0.79         10.85         4.55 o                         
  -7   3  11         69.25         55.35        13.94 o                         
  -6   3  11          8.90          7.44         4.34 o                         
  -5   3  11         26.89         33.41         8.48 o                         
  -4   3  11         18.18         19.53         5.85 o                         
  -3   3  11         40.99         32.59         3.55 o                         
  -2   3  11        579.27        619.04        14.05 o                         
  -1   3  11         75.36         83.10         8.23 o                         
   0   3  11        179.46        207.14        13.21 o                         
   1   3  11         75.08         81.45         5.75 o                         
   2   3  11        579.22        591.48        13.78 o                         
   3   3  11         41.05         43.90         8.63 o                         
   4   3  11         18.15         10.89         6.01 o                         
   5   3  11         26.96         37.34        10.54 o                         
   7   3  11         69.25         94.81        10.65 o                         
  -8   4  11         21.40         15.80         4.61 o                         
  -7   4  11         44.94         53.45        10.99 o                         
  -6   4  11         20.61         11.56         3.76 o                         
  -5   4  11         26.79         26.98         3.62 o                         
  -4   4  11         19.09         19.51         3.24 o                         
  -3   4  11         76.51         58.72         4.79 o                         
  -2   4  11         15.79         15.77         3.98 o                         
  -1   4  11         63.27         87.17         7.72 o                         
   0   4  11          5.22         10.18         2.64 o                         
   1   4  11         63.31         76.31         8.13 o                         
   2   4  11         15.77         12.61         4.21 o                         
   3   4  11         76.36         91.20        10.06 o                         
   4   4  11         19.03         21.35         5.69 o                         
   5   4  11         26.82         40.55         7.01 o                         
   6   4  11         20.59         34.55         9.67 o                         
   7   4  11         44.75         45.40         7.04 o                         
  -8   5  11         26.38         16.29         8.75 o                         
  -7   5  11         34.23         26.30         6.36 o                         
  -6   5  11         25.40         24.13         4.31 o                         
  -5   5  11         13.03         13.65         5.07 o                         
  -4   5  11         23.58         28.46         3.97 o                         
  -3   5  11         19.87         12.68         4.59 o                         
  -2   5  11         79.43         64.62         8.39 o                         
  -1   5  11          8.13         13.28         1.72 o                         
   0   5  11        198.42        167.61         3.72 o                         
   1   5  11          8.11          9.79         1.55 o                         
   2   5  11         79.37         71.42         3.77 o                         
   3   5  11         19.74         28.35         4.83 o                         
   4   5  11         23.47         28.48         9.80 o                         
   5   5  11         13.11         10.07         1.74 o                         
   6   5  11         25.46         31.54         5.01 o                         
   7   5  11         34.37         25.96         7.53 o                         
  -7   6  11         13.01          9.07         3.36 o                         
  -6   6  11         61.75         45.65         9.66 o                         
  -5   6  11        114.54        139.95        21.72 o                         
  -4   6  11         81.57         82.55        14.38 o                         
  -3   6  11        140.53        132.30        13.47 o                         
  -2   6  11        196.37        183.35        23.85 o                         
  -1   6  11        276.44        248.94         7.54 o                         
   0   6  11        103.04         97.40         7.62 o                         
   1   6  11        276.87        266.75         6.36 o                         
   2   6  11        196.37        170.46         8.27 o                         
   3   6  11        140.84        130.57        14.89 o                         
   4   6  11         81.56         96.56         9.39 o                         
   5   6  11        114.55        137.68         9.20 o                         
   6   6  11         61.92         51.22        17.03 o                         
   7   6  11         13.07          3.47         1.25 o                         
  -7   7  11         11.40         13.56         7.28 o                         
  -6   7  11         61.53         44.78        14.75 o                         
  -5   7  11         40.90         40.40         7.41 o                         
  -4   7  11         63.00         62.06         9.40 o                         
  -3   7  11         76.37         75.93         9.71 o                         
  -2   7  11         22.40         21.84         4.67 o                         
  -1   7  11         97.36        101.37         4.24 o                         
   0   7  11         11.81         17.98         1.90 o                         
   1   7  11         97.29         95.04         3.65 o                         
   2   7  11         22.51         29.41         3.54 o                         
   3   7  11         76.57         79.93         7.26 o                         
   4   7  11         62.98         61.70         8.80 o                         
   5   7  11         41.03         35.56         8.14 o                         
   6   7  11         61.57         35.51        13.53 o                         
  -6   8  11         36.26         38.59         8.96 o                         
  -5   8  11          7.79          8.76         3.03 o                         
  -4   8  11        107.64        100.04        12.69 o                         
  -3   8  11          1.01          3.57         1.15 o                         
  -2   8  11         45.48         42.90         5.76 o                         
  -1   8  11         12.13         15.73         2.39 o                         
   0   8  11          0.90          5.12         0.81 o                         
   1   8  11         12.15          7.77         2.62 o                         
   2   8  11         45.67         49.13        13.43 o                         
   3   8  11          0.99          4.82         1.46 o                         
   4   8  11        107.81        117.43         8.71 o                         
   5   8  11          7.74          9.47         2.81 o                         
  -5   9  11         23.97         12.30         8.82 o                         
  -4   9  11         72.02         77.74        12.92 o                         
  -3   9  11          7.26         13.15         2.11 o                         
  -2   9  11          2.66          5.28         1.78 o                         
  -1   9  11         32.66         31.09         3.16 o                         
   0   9  11         22.26         23.90         2.83 o                         
   1   9  11         32.60         27.51         4.87 o                         
   2   9  11          2.63          4.51         1.87 o                         
   3   9  11          7.28         12.96         3.59 o                         
   4   9  11         71.97         56.15        13.26 o                         
   5   9  11         23.91         20.78         4.68 o                         
  -5  10  11         12.75         12.95         4.03 o                         
  -4  10  11         42.01         31.94         5.53 o                         
  -3  10  11         48.70         66.01         5.42 o                         
  -2  10  11          8.89          6.70         2.11 o                         
  -1  10  11         16.98         25.36         3.26 o                         
   0  10  11          5.13         10.50         2.05 o                         
   1  10  11         16.93         21.93         2.89 o                         
   2  10  11          8.88         10.30         2.56 o                         
   3  10  11         48.80         36.07         8.24 o                         
   4  10  11         41.96         25.59         6.26 o                         
   5  10  11         12.73         15.32         4.28 o                         
  -5  11  11         30.57         33.80         5.34 o                         
  -4  11  11         26.89         35.43         4.80 o                         
  -3  11  11         17.29         17.84         3.23 o                         
  -2  11  11          1.54          5.32         1.07 o                         
  -1  11  11         38.77         33.89         4.56 o                         
   0  11  11         12.85         13.27         4.20 o                         
   1  11  11         38.69         34.70         7.08 o                         
   2  11  11          1.54          3.62         1.38 o                         
   3  11  11         17.30          8.89         4.17 o                         
   4  11  11         26.89         17.42         8.89 o                         
   5  11  11         30.55         17.52         6.73 o                         
  -4  12  11         29.60         28.85         5.24 o                         
  -3  12  11         31.91         27.23         3.89 o                         
  -2  12  11          8.77         15.29         1.88 o                         
  -1  12  11         12.33         10.93         2.59 o                         
   0  12  11         48.01         38.56         7.46 o                         
   1  12  11         12.40          7.47         3.10 o                         
   2  12  11          8.76         12.46         5.99 o                         
   3  12  11         31.93         21.66         7.17 o                         
  -3  13  11          9.05          2.13         1.47 o                         
   0  13  11         13.12         12.57         6.07 o                         
   1  13  11          2.40          4.61         3.05 o                         
   2  13  11         16.32         16.66         5.16 o                         
   0   0  12        310.18        308.05        22.70 o                         
   1   0  12         41.10         45.95         6.23 o                         
   2   0  12         69.33         72.70         5.57 o                         
   3   0  12          9.08         13.76         2.12 o                         
   4   0  12         10.35         12.54         2.28 o                         
   5   0  12          4.53         13.34         4.53 o                         
   6   0  12         76.30         74.27        13.61 o                         
   7   0  12         33.63         33.95         8.86 o                         
   8   0  12         36.71         27.76         4.69 o                         
  -8   1  12         32.88         37.25         7.75 o                         
  -7   1  12         24.38         22.94         5.70 o                         
  -6   1  12         43.85         50.36         9.08 o                         
  -5   1  12        102.82        129.62        21.73 o                         
  -4   1  12         37.75         38.74         8.89 o                         
  -3   1  12         57.97         58.33         4.71 o                         
  -2   1  12         12.70         16.94         4.03 o                         
  -1   1  12        190.99        190.97        14.18 o                         
   0   1  12        283.87        255.91        16.15 o                         
   1   1  12        190.87        208.59        29.71 o                         
   2   1  12         12.79         17.70         3.68 o                         
   3   1  12         57.92         62.73         6.18 o                         
   4   1  12         37.79         41.99         6.29 o                         
   5   1  12        102.72        136.91        16.80 o                         
   6   1  12         43.84         58.64         7.46 o                         
   7   1  12         24.23         23.75         5.31 o                         
  -8   2  12          6.85         13.64         5.61 o                         
  -7   2  12         27.61         29.42         5.70 o                         
  -6   2  12          5.62          7.81         3.36 o                         
  -5   2  12         12.85         25.70         4.93 o                         
  -4   2  12          7.92          7.40         2.03 o                         
  -3   2  12         38.29         52.55         4.38 o                         
  -2   2  12        147.89        139.52         8.66 o                         
  -1   2  12        551.83        532.31        13.43 o                         
   0   2  12        610.76        614.34        20.09 o                         
   1   2  12        551.48        560.92        10.82 o                         
   2   2  12        148.31        153.55        10.31 o                         
   3   2  12         38.15         43.48         4.39 o                         
   4   2  12          7.91         15.80         5.94 o                         
   5   2  12         12.81         20.91         4.55 o                         
   6   2  12          5.61          5.86         2.52 o                         
   7   2  12         27.53         25.93         7.08 o                         
  -8   3  12          4.43          5.56         2.57 o                         
  -7   3  12          1.21          3.77         2.14 o                         
  -6   3  12         28.39         21.41         5.57 o                         
  -5   3  12         11.26         17.17         5.59 o                         
  -4   3  12         36.22         33.25         6.36 o                         
  -3   3  12         37.83         41.67         3.58 o                         
  -2   3  12        149.85        150.23         7.41 o                         
  -1   3  12        176.75        178.26        12.04 o                         
   0   3  12        890.54        869.60        29.08 o                         
   1   3  12        176.63        173.58        10.99 o                         
   2   3  12        149.41        150.17        10.18 o                         
   3   3  12         37.89         49.86         5.27 o                         
   4   3  12         36.12         26.25         5.21 o                         
   5   3  12         11.27         22.41         4.38 o                         
   6   3  12         28.29         52.33         6.49 o                         
   7   3  12          1.19          4.63         2.51 o                         
  -7   4  12          2.74          2.24         5.09 o                         
  -6   4  12          0.45          2.75         1.85 o                         
  -5   4  12         19.56         15.43         3.64 o                         
  -4   4  12         55.08         53.93         9.12 o                         
  -3   4  12         43.40         49.24        10.70 o                         
  -2   4  12        172.41        150.35         9.63 o                         
  -1   4  12         33.93         29.20         4.14 o                         
   0   4  12        565.80        548.90        21.10 o                         
   1   4  12         33.85         33.06         2.99 o                         
   2   4  12        172.26        163.05        10.69 o                         
   3   4  12         43.22         60.96         6.40 o                         
   4   4  12         55.07         53.48        10.40 o                         
   5   4  12         19.51         22.73         4.69 o                         
   6   4  12          0.45          6.48         2.77 o                         
   7   4  12          2.76          4.81         2.25 o                         
  -7   5  12          0.47          2.90         2.53 o                         
  -6   5  12          7.24          8.46         5.88 o                         
  -5   5  12          4.02          5.01         2.30 o                         
  -4   5  12         15.56         11.37         3.58 o                         
  -3   5  12         10.20         15.67         2.93 o                         
  -2   5  12          3.96          7.00         1.62 o                         
  -1   5  12         46.50         38.70         5.56 o                         
   0   5  12         36.06         35.96         2.85 o                         
   1   5  12         46.45         44.32         2.48 o                         
   2   5  12          3.93          5.54         2.65 o                         
   3   5  12         10.23         16.23         2.78 o                         
   4   5  12         15.47         12.12         2.56 o                         
   5   5  12          4.02          2.97         1.13 o                         
   6   5  12          7.29          3.54         2.48 o                         
   7   5  12          0.46          2.22         1.69 o                         
  -6   6  12          3.70          5.94         4.28 o                         
  -5   6  12         24.93         21.10         3.69 o                         
  -4   6  12         27.62         37.51         4.71 o                         
  -3   6  12         84.10         90.68        16.03 o                         
  -2   6  12         18.79         16.02         3.52 o                         
  -1   6  12         27.30         26.73         3.76 o                         
   0   6  12         69.42         76.68         4.73 o                         
   1   6  12         27.35         25.28         4.12 o                         
   2   6  12         18.78         21.09         3.22 o                         
   3   6  12         83.79        104.03        13.43 o                         
   4   6  12         27.65         47.29         7.86 o                         
   5   6  12         24.84         21.49         5.60 o                         
   6   6  12          3.69          5.12         1.90 o                         
   7   6  12          9.61          3.04         1.75 o                         
  -6   7  12         16.80         10.01         2.93 o                         
  -5   7  12         38.09         29.79         5.69 o                         
  -4   7  12         52.70         41.30         7.08 o                         
  -3   7  12         66.57         61.88         9.52 o                         
  -2   7  12         60.31         60.20         7.70 o                         
  -1   7  12          2.50          4.21         1.25 o                         
   0   7  12         40.50         47.13         8.30 o                         
   1   7  12          2.57          4.85         1.18 o                         
   2   7  12         60.21         65.80         8.00 o                         
   3   7  12         66.65         62.30         8.99 o                         
   4   7  12         52.74         40.44         6.64 o                         
   5   7  12         38.06         24.51         6.96 o                         
   6   7  12         16.73         11.12         4.33 o                         
  -5   8  12         61.89         66.71        16.60 o                         
  -4   8  12         25.18         31.29         5.51 o                         
  -3   8  12         97.84        103.40        12.14 o                         
  -2   8  12         44.64         45.69         7.52 o                         
  -1   8  12         36.08         29.43         3.72 o                         
   0   8  12          4.54          8.61         1.89 o                         
   1   8  12         36.02         35.13         5.23 o                         
   2   8  12         44.66         46.76        12.15 o                         
   3   8  12         97.90         76.84        19.48 o                         
   4   8  12         25.29         23.62         6.66 o                         
   5   8  12         61.96         40.56        13.47 o                         
  -5   9  12         51.09         66.13        11.35 o                         
  -4   9  12          4.36          6.50         1.56 o                         
  -3   9  12         34.37         32.53         4.41 o                         
  -2   9  12         26.30         33.89         3.65 o                         
  -1   9  12          6.27          7.96         3.02 o                         
   0   9  12          0.45          3.60         5.12 o                         
   1   9  12          6.25         13.13         3.55 o                         
   2   9  12         26.25         13.95         6.21 o                         
   3   9  12         34.39         29.19         5.24 o                         
   4   9  12          4.35          5.30         1.74 o                         
   5   9  12         51.06         37.61        14.30 o                         
  -4  10  12          8.77          8.16         1.38 o                         
  -3  10  12          1.91          4.38         1.02 o                         
  -2  10  12         15.07         16.13         2.32 o                         
  -1  10  12          6.54         11.95         2.89 o                         
   0  10  12          1.34          8.95         1.63 o                         
   1  10  12          6.57         13.73         4.45 o                         
   2  10  12         15.20         13.89         3.23 o                         
   3  10  12          1.88          2.40         1.63 o                         
   4  10  12          8.77          7.54         2.26 o                         
   5  10  12          2.88          6.18         2.16 o                         
  -4  11  12         14.92         19.38         3.51 o                         
  -3  11  12         20.85         15.84         3.13 o                         
  -2  11  12         21.36         22.11         3.60 o                         
  -1  11  12         76.63         63.19        19.84 o                         
   0  11  12         14.84         13.36         2.15 o                         
   1  11  12         76.44         95.85        11.54 o                         
   2  11  12         21.40         16.86         5.04 o                         
   3  11  12         20.83         20.72         6.22 o                         
  -3  12  12         62.93         49.28         9.92 o                         
  -1  12  12         58.39         47.22         9.59 o                         
   0  12  12          5.58          5.07         4.39 o                         
   1  12  12         58.53         43.80        14.90 o                         
   2  12  12         50.48         43.90         5.10 o                         
   1  13  12         13.34          5.56         3.19 o                         
   1   0  13          0.14          7.16         4.72 o                         
   2   0  13        348.95        359.62         9.82 o                         
   3   0  13         21.15         24.47         2.70 o                         
   4   0  13          3.07          5.00         2.38 o                         
   5   0  13         39.39         34.75         8.28 o                         
   6   0  13          2.30         17.12         3.96 o                         
   7   0  13          3.12          8.29         2.31 o                         
  -7   1  13          1.12          4.34         3.09 o                         
  -6   1  13          8.27          7.47         3.48 o                         
  -5   1  13          8.60         30.40         8.61 o                         
  -4   1  13         14.98         16.12         5.01 o                         
  -3   1  13         26.69         34.73         3.72 o                         
  -2   1  13          4.92          7.66         4.10 o                         
  -1   1  13         81.23         79.25         9.00 o                         
   0   1  13         52.19         53.91         6.96 o                         
   1   1  13         81.55         77.21         8.19 o                         
   2   1  13          4.98          8.43         1.63 o                         
   3   1  13         26.75         33.66         4.22 o                         
   4   1  13         15.10         16.44         3.92 o                         
   5   1  13          8.63         21.81         5.22 o                         
   6   1  13          8.30         20.31         4.11 o                         
   7   1  13          1.14          4.96         2.74 o                         
  -7   2  13         14.18         18.85         5.21 o                         
  -6   2  13          3.53         10.76         5.01 o                         
  -5   2  13         22.56         25.68         6.94 o                         
  -4   2  13         12.49         12.03         2.95 o                         
  -3   2  13        228.26        237.68        11.93 o                         
  -2   2  13         59.72         63.86         4.70 o                         
  -1   2  13         13.74         14.41         3.36 o                         
   0   2  13        170.99        177.36        13.86 o                         
   1   2  13         13.68         15.08         2.03 o                         
   2   2  13         59.67         79.21         6.94 o                         
   3   2  13        228.23        252.29        15.17 o                         
   4   2  13         12.62         18.77         3.69 o                         
   5   2  13         22.40         28.37         5.35 o                         
   6   2  13          3.52         11.47         4.75 o                         
   7   2  13         14.21         11.15         5.35 o                         
  -7   3  13          8.00          4.27         2.58 o                         
  -6   3  13          5.36          3.67         2.81 o                         
  -5   3  13         11.09          9.62         2.61 o                         
  -4   3  13         65.27         54.03        16.30 o                         
  -3   3  13         51.53         53.48         7.90 o                         
  -2   3  13         74.06         83.70        11.52 o                         
  -1   3  13        159.58        145.95        18.94 o                         
   0   3  13          2.16          6.49         2.91 o                         
   1   3  13        159.94        178.86        12.29 o                         
   2   3  13         74.08         81.42         8.86 o                         
   3   3  13         51.71         62.28         6.07 o                         
   4   3  13         65.22         51.67         8.94 o                         
   5   3  13         11.17          3.99         2.53 o                         
   6   3  13          5.35         12.36         4.47 o                         
  -6   4  13          8.73          7.61         2.86 o                         
  -5   4  13         16.87         25.05        10.06 o                         
  -4   4  13         10.94         11.60         4.16 o                         
  -3   4  13         18.52         23.28         5.26 o                         
  -2   4  13        106.89        102.73        13.16 o                         
  -1   4  13         30.96         28.40         5.47 o                         
   0   4  13          3.27          5.17         1.56 o                         
   1   4  13         30.92         36.54         4.58 o                         
   2   4  13        106.88        124.28        12.64 o                         
   3   4  13         18.45         31.25         5.09 o                         
   4   4  13         10.97         13.94         4.50 o                         
   5   4  13         16.91         27.42         6.10 o                         
   6   4  13          8.75          7.86         3.43 o                         
   7   4  13         25.82         33.59         7.14 o                         
  -6   5  13         30.31         30.20         6.47 o                         
  -5   5  13         32.28         31.25         6.26 o                         
  -4   5  13          1.84         13.16         5.66 o                         
  -3   5  13          4.20          6.85         3.98 o                         
  -2   5  13          5.60          6.29         1.39 o                         
  -1   5  13          6.54          9.49         2.91 o                         
   0   5  13         25.53         24.91         2.42 o                         
   1   5  13          6.49          9.64         2.44 o                         
   2   5  13          5.64         11.53         2.58 o                         
   3   5  13          4.21          2.41         1.76 o                         
   4   5  13          1.85          6.28         3.37 o                         
   5   5  13         32.32         28.91         6.28 o                         
   6   5  13         30.33         30.00         5.62 o                         
   7   5  13         32.16         18.63         4.60 o                         
  -5   6  13         81.20         75.07         7.51 o                         
  -4   6  13         52.98         51.59         8.93 o                         
  -3   6  13         43.63         51.19         4.90 o                         
  -2   6  13         72.28         56.79         7.88 o                         
  -1   6  13          0.97          4.66         1.16 o                         
   0   6  13          3.83          6.77         1.08 o                         
   1   6  13          0.97          2.42         0.75 o                         
   2   6  13         72.11         61.37         6.91 o                         
   3   6  13         43.59         41.46         7.44 o                         
   4   6  13         53.01         65.24        10.43 o                         
   5   6  13         81.12         59.99        10.69 o                         
   6   6  13         54.62         30.05         9.68 o                         
  -5   7  13        128.09        140.82        32.81 o                         
  -4   7  13        101.97        124.67        28.34 o                         
  -3   7  13         91.28         75.32        11.40 o                         
  -2   7  13          8.24         13.13         2.65 o                         
  -1   7  13         74.28         84.23         5.24 o                         
   0   7  13          0.00          3.24         0.92 o                         
   1   7  13         74.27         81.96         4.70 o                         
   2   7  13          8.19         17.64         2.78 o                         
   3   7  13         91.48         73.39        17.99 o                         
   4   7  13        101.76        116.23         8.29 o                         
   5   7  13        128.21        128.74        13.82 o                         
   6   7  13        107.03        120.58        15.32 o                         
  -5   8  13          1.29          2.39         0.93 o                         
  -4   8  13         10.39          8.94         2.04 o                         
  -3   8  13         27.05         16.93         3.96 o                         
  -2   8  13         32.29         35.36         5.62 o                         
  -1   8  13         17.94         21.62         2.77 o                         
   0   8  13         60.77         66.27        12.05 o                         
   1   8  13         17.96         23.05         4.23 o                         
   2   8  13         32.41         44.19         5.18 o                         
   3   8  13         27.18          9.95         7.40 o                         
   4   8  13         10.39          5.56         3.27 o                         
   5   8  13          1.29          3.01         1.78 o                         
  -4   9  13         24.46         23.68         5.77 o                         
  -3   9  13         16.66         16.70         3.16 o                         
  -2   9  13         23.43         24.61         3.11 o                         
  -1   9  13         18.87         23.46         3.84 o                         
   0   9  13         20.03         22.24         5.16 o                         
   1   9  13         18.94         18.81         5.50 o                         
   2   9  13         23.40         22.69         5.28 o                         
   3   9  13         16.73         17.73         6.28 o                         
   4   9  13         24.53         20.20         6.54 o                         
   5   9  13          6.16          4.94         1.78 o                         
  -4  10  13          0.40          1.31         1.56 o                         
  -3  10  13         53.26         69.60         9.33 o                         
  -2  10  13          4.88          6.71         2.55 o                         
  -1  10  13          4.32          3.39         1.56 o                         
   0  10  13          1.22          6.33         1.89 o                         
   1  10  13          4.34          4.16         2.56 o                         
   2  10  13          4.84          2.00         1.58 o                         
   3  10  13         53.08         42.18        17.06 o                         
   4  10  13          0.39          2.03         1.84 o                         
  -3  11  13         18.13         23.29         4.55 o                         
  -1  11  13          3.84         16.28         2.91 o                         
   0  11  13          0.22          1.73         1.97 o                         
   1  11  13          3.84          2.34         3.38 o                         
   2  11  13         17.80         12.62         5.68 o                         
   1  12  13         20.79         13.34         6.20 o                         
   0   0  14          8.72         20.29         4.83 o                         
   1   0  14         13.84         15.78         2.41 o                         
   2   0  14          8.28          5.15         1.47 o                         
   3   0  14         10.22         12.01         1.39 o                         
   4   0  14         16.70         19.58         5.52 o                         
   5   0  14          5.84          5.86         2.35 o                         
   6   0  14          2.11         22.80         5.06 o                         
  -6   1  14         35.64         61.78        10.45 o                         
  -5   1  14          3.93         13.76         4.98 o                         
  -4   1  14         29.98         36.28         8.33 o                         
  -3   1  14         16.80         26.43         3.43 o                         
  -2   1  14        107.84        121.94         8.49 o                         
  -1   1  14         40.88         36.75         6.53 o                         
   0   1  14         17.41         20.76         5.08 o                         
   1   1  14         40.97         46.74         4.13 o                         
   2   1  14        107.98        123.07        10.24 o                         
   3   1  14         16.78         24.49         3.35 o                         
   4   1  14         30.02         35.49         4.86 o                         
   5   1  14          3.90          6.35         3.42 o                         
   6   1  14         35.62         57.09        10.36 o                         
  -6   2  14          3.57         11.47         4.60 o                         
  -5   2  14         23.00         21.43         5.00 o                         
  -4   2  14         15.35         16.90         4.02 o                         
  -3   2  14        163.99        168.69        18.27 o                         
  -2   2  14         94.99         97.83         6.78 o                         
  -1   2  14         22.79         24.31         4.76 o                         
   0   2  14        167.29        163.29        12.36 o                         
   1   2  14         22.81         24.03         2.47 o                         
   2   2  14         94.99        111.22        10.81 o                         
   3   2  14        164.24        169.22         8.71 o                         
   4   2  14         15.47         20.22         3.29 o                         
   5   2  14         23.06         31.17         6.91 o                         
   6   2  14          3.57         12.76         4.10 o                         
  -5   3  14         87.10        111.40        25.30 o                         
  -4   3  14        256.17        302.74        31.67 o                         
  -3   3  14         37.71         35.04         5.91 o                         
  -2   3  14        330.55        321.37         7.40 o                         
  -1   3  14         99.70        101.22         8.70 o                         
   0   3  14         35.80         30.67         4.73 o                         
   1   3  14         99.75         96.14         9.67 o                         
   2   3  14        330.50        331.50         5.77 o                         
   3   3  14         37.64         45.22         5.39 o                         
   4   3  14        255.76        285.21        14.03 o                         
   5   3  14         86.95         95.94        20.26 o                         
   6   3  14         13.17          6.16         4.06 o                         
  -5   4  14         55.69         38.41        11.60 o                         
  -4   4  14         50.83         44.98        12.59 o                         
  -3   4  14         35.74         28.05         5.58 o                         
  -2   4  14         53.94         50.79         7.46 o                         
  -1   4  14         23.56         25.19         4.00 o                         
   0   4  14         35.97         44.26         4.50 o                         
   1   4  14         23.45         29.95         4.49 o                         
   2   4  14         54.22         66.63         6.30 o                         
   3   4  14         35.74         35.36        10.24 o                         
   4   4  14         50.86         50.29         9.55 o                         
   5   4  14         55.67         59.98        13.40 o                         
   6   4  14         95.17         83.01        21.35 o                         
  -5   5  14          8.58          8.69         2.85 o                         
  -4   5  14         30.99         22.31         7.69 o                         
  -3   5  14         25.03         14.43         4.02 o                         
  -2   5  14         13.41         19.94         3.86 o                         
  -1   5  14         41.07         36.56         4.67 o                         
   0   5  14         13.07         13.54         1.99 o                         
   1   5  14         41.05         44.32         5.07 o                         
   2   5  14         13.43         16.79         3.64 o                         
   3   5  14         25.06         22.62         3.59 o                         
   4   5  14         31.07         33.82        11.05 o                         
   5   5  14          8.56         17.20         5.21 o                         
   6   5  14         39.36         32.06        10.03 o                         
  -5   6  14         42.67         25.50         7.28 o                         
  -4   6  14          5.25          8.64         3.29 o                         
  -3   6  14         21.33         18.93         5.43 o                         
  -2   6  14         11.41          8.82         2.41 o                         
  -1   6  14          2.85          3.49         1.90 o                         
   0   6  14          1.65          5.80         1.45 o                         
   1   6  14          2.89          9.24         2.38 o                         
   2   6  14         11.45         16.84         2.77 o                         
   3   6  14         21.46         23.40         6.85 o                         
   4   6  14          5.28          6.02         3.25 o                         
   5   6  14         42.62         27.33         5.88 o                         
  -4   7  14         40.71         35.50         7.26 o                         
  -3   7  14         26.42         19.86         4.18 o                         
  -2   7  14         16.63         13.95         3.14 o                         
  -1   7  14          2.33          2.06         1.33 o                         
   0   7  14          0.00          4.67         1.70 o                         
   1   7  14          2.35         13.95         6.21 o                         
   2   7  14         16.62         22.09         3.10 o                         
   3   7  14         26.50         26.80         5.69 o                         
   4   7  14         40.76         25.31        14.29 o                         
   5   7  14         28.44         20.40         6.21 o                         
  -4   8  14         34.95         29.52         8.15 o                         
  -3   8  14          1.10          0.67         1.59 o                         
  -2   8  14          9.44         15.81         2.52 o                         
  -1   8  14          4.87          5.21         1.88 o                         
   0   8  14         14.32         10.68         3.45 o                         
   1   8  14          4.91          6.82         1.82 o                         
   2   8  14          9.35          9.18         3.38 o                         
   4   8  14         34.97         33.77        10.48 o                         
  -3   9  14         64.15         71.76         4.28 o                         
  -2   9  14          0.73          3.11         1.90 o                         
  -1   9  14         48.97         39.64        13.80 o                         
   0   9  14         95.63         76.21        19.10 o                         
   1   9  14         48.99         43.86        10.95 o                         
   2   9  14          0.72          5.88         1.76 o                         
   3   9  14         64.19         48.31        13.96 o                         
   4   9  14         21.10         18.46         4.03 o                         
  -3  10  14          0.77          2.99         1.65 o                         
  -1  10  14         11.40          8.35         4.27 o                         
   0  10  14          0.00          2.25         2.88 o                         
   1  10  14         11.37          3.79         2.84 o                         
   2  10  14         10.46          6.50         2.78 o                         
   1  11  14         42.05         27.92        10.87 o                         
   1   0  15          3.96          6.03         1.60 o                         
   2   0  15          3.56          7.14         2.22 o                         
   3   0  15          0.86          4.21         1.31 o                         
   4   0  15        176.61        187.57        13.03 o                         
   5   0  15          0.35          8.74         5.05 o                         
  -5   1  15         32.24         46.81         8.83 o                         
  -4   1  15         47.23         49.63         7.85 o                         
  -3   1  15         36.55         31.48         4.81 o                         
  -2   1  15         35.75         30.93         4.09 o                         
  -1   1  15         66.66         86.39         9.97 o                         
   0   1  15          1.27          9.63         5.07 o                         
   1   1  15         66.47         74.83         5.42 o                         
   2   1  15         35.71         37.97         3.86 o                         
   3   1  15         36.40         40.49         7.08 o                         
   4   1  15         47.15         49.82        13.08 o                         
   5   1  15         32.23         28.22         8.57 o                         
  -5   2  15          6.33         13.23         4.40 o                         
  -4   2  15         15.07          5.05         2.14 o                         
  -3   2  15         68.25         65.13         7.12 o                         
  -2   2  15          5.05          5.59         2.36 o                         
  -1   2  15         91.44        111.56        10.52 o                         
   0   2  15         85.87         76.02         8.43 o                         
   1   2  15         91.53        110.41         7.35 o                         
   2   2  15          5.06          6.23         2.55 o                         
   3   2  15         68.06         65.42        10.12 o                         
   4   2  15         15.11         22.66         5.49 o                         
   5   2  15          6.31         12.44         5.13 o                         
  -5   3  15         32.89         16.04         5.01 o                         
  -4   3  15         59.60         45.71        16.30 o                         
  -3   3  15         10.33          9.05         3.85 o                         
  -2   3  15         81.07         71.44        11.12 o                         
  -1   3  15         87.10         90.53         7.50 o                         
   0   3  15          0.26          2.42         1.37 o                         
   1   3  15         87.26         91.13         5.97 o                         
   2   3  15         80.93         80.83         8.33 o                         
   3   3  15         10.35         14.05         2.94 o                         
   4   3  15         59.65         57.44        13.62 o                         
   5   3  15         32.89         21.19         4.15 o                         
  -4   4  15         25.36         14.36         3.74 o                         
  -3   4  15         54.05         28.98        11.86 o                         
  -2   4  15         13.79         12.60         3.53 o                         
  -1   4  15         56.79         58.54         9.80 o                         
   0   4  15         19.55         18.54         3.55 o                         
   1   4  15         56.73         63.26         5.14 o                         
   2   4  15         13.84         19.18         3.63 o                         
   3   4  15         54.16         53.03         8.22 o                         
   4   4  15         25.44         19.92         8.40 o                         
  -4   5  15         20.89         17.67         7.92 o                         
  -3   5  15         31.63         19.83         5.98 o                         
  -2   5  15          4.18          4.44         1.44 o                         
  -1   5  15          1.32         -0.52         1.26 o                         
   0   5  15         16.12         12.90         2.48 o                         
   1   5  15          1.29          3.98         3.09 o                         
   2   5  15          4.12          5.32         3.16 o                         
   3   5  15         31.42         18.18         3.09 o                         
   4   5  15         20.86         22.24         6.31 o                         
  -4   6  15         11.32          7.64         1.59 o                         
  -3   6  15         46.46         47.93         9.20 o                         
  -2   6  15         15.84         13.54        11.01 o                         
  -1   6  15         65.21         69.41         5.30 o                         
   0   6  15          3.30          8.49         1.85 o                         
   1   6  15         65.27         67.08         9.34 o                         
   2   6  15         15.97         17.09         3.14 o                         
   3   6  15         46.43         40.69        14.15 o                         
  -3   7  15          2.86          3.82         1.33 o                         
  -2   7  15         47.40         30.70         6.79 o                         
  -1   7  15         78.77         86.36         8.05 o                         
   0   7  15          6.27         13.15         3.19 o                         
   1   7  15         78.90         97.19         9.52 o                         
   2   7  15         47.37         31.12         6.88 o                         
  -3   8  15         20.76         14.51         3.59 o                         
  -2   8  15        116.75        133.37         6.70 o                         
  -1   8  15         17.37         11.98         5.91 o                         
   0   8  15         25.35         22.39         5.02 o                         
   1   8  15         17.39         16.91         3.46 o                         
   2   8  15        116.56        152.96         9.05 o                         
  -3   9  15          8.09          9.79         3.83 o                         
   0   9  15         22.52         30.30         5.20 o                         
   1   9  15          8.27         13.40         5.87 o                         
   2   9  15          0.21          7.27         3.35 o                         
   1   0  16          1.45          5.04         1.49 o                         
   2   0  16         34.62         26.56         3.39 o                         
   3   0  16          0.04          2.75         1.94 o                         
   4   0  16          0.53          9.57         4.60 o                         
  -3   1  16         16.90         20.64         3.79 o                         
  -2   1  16         19.11         20.35         3.45 o                         
  -1   1  16          6.91          7.98         1.59 o                         
   0   1  16         10.31          9.57         2.75 o                         
   1   1  16          6.87         13.08         3.20 o                         
   2   1  16         19.14         24.66         3.14 o                         
   3   1  16         16.80         16.35         2.65 o                         
   4   1  16         58.72         49.61        11.50 o                         
  -4   2  16         16.49          5.53         2.49 o                         
  -3   2  16         10.00         12.52         4.62 o                         
  -2   2  16          0.39          5.23         6.99 o                         
  -1   2  16         12.34         26.47         4.31 o                         
   0   2  16          6.74         12.71         2.67 o                         
   1   2  16         12.30         17.15         3.63 o                         
   2   2  16          0.39          1.25         1.78 o                         
   3   2  16         10.07          9.43         2.33 o                         
  -3   3  16         66.06         52.42         8.95 o                         
  -2   3  16         55.94         45.83         8.50 o                         
  -1   3  16         51.45         64.31         9.40 o                         
   0   3  16         34.13         40.37         4.64 o                         
   1   3  16         51.39         68.38         5.68 o                         
   2   3  16         55.95         46.14         5.84 o                         
   3   3  16         66.13         53.21         9.07 o                         
  -3   4  16         73.65         94.09        10.74 o                         
  -2   4  16         12.90         17.08         4.42 o                         
  -1   4  16         19.74         24.26         6.65 o                         
   0   4  16         20.75         30.90         3.58 o                         
   1   4  16         19.71         28.09         6.20 o                         
   2   4  16         12.84          9.63         2.74 o                         
   3   4  16         73.81         74.67        11.04 o                         
  -3   5  16         40.26         27.87        11.61 o                         
  -2   5  16          4.28          6.60         2.55 o                         
  -1   5  16          4.64          4.10         1.35 o                         
   0   5  16          3.51          5.98         2.63 o                         
   1   5  16          4.63         10.26         2.59 o                         
   2   5  16          4.29          4.97         2.11 o                         
  -3   6  16          5.40          8.06         2.60 o                         
  -2   6  16          5.90          4.24         1.65 o                         
  -1   6  16          4.86          5.30         1.64 o                         
   0   6  16         63.71         51.22         8.29 o                         
   1   6  16          4.79          8.33         1.93 o                         
   2   6  16          5.90          7.65         2.62 o                         
  -3   7  16         11.61          7.97         2.64 o                         
  -2   7  16         13.69         10.09         3.07 o                         
   0   7  16          1.14          3.31         3.11 o                         
   1   7  16         72.02         49.10        18.16 o                         
   2   7  16         13.70         17.99         5.58 o                         
   1   8  16         19.07         10.70         9.39 o                         
   1   0  17          2.42          4.73         1.20 o                         
   2   0  17         21.35         15.62         5.58 o                         
   3   0  17          4.72          4.67         1.96 o                         
  -3   1  17         31.57         21.34        10.92 o                         
  -2   1  17         18.31         27.85         6.10 o                         
  -1   1  17         40.62         45.33         5.79 o                         
   0   1  17          1.21          5.21         3.44 o                         
   1   1  17         40.53         42.15         5.66 o                         
   2   1  17         18.26         19.09         4.23 o                         
   3   1  17         31.38         27.16         9.08 o                         
  -2   2  17         41.65         34.74         5.92 o                         
  -1   2  17         10.16         22.46         5.83 o                         
   0   2  17          1.96          5.63         1.54 o                         
   1   2  17         10.21         14.17         2.28 o                         
   2   2  17         41.49         34.69         6.86 o                         
   3   2  17          4.36          9.77         2.35 o                         
  -3   3  17          7.23          3.72         1.68 o                         
  -1   3  17          5.42         11.60         2.83 o                         
   0   3  17          2.93         12.85         2.67 o                         
   1   3  17          5.42         12.96         2.34 o                         
   2   3  17         20.09         14.36         3.02 o                         
  -2   4  17         11.61          9.90         3.26 o                         
  -1   4  17          1.43          0.67         2.02 o                         
   0   4  17          7.49         10.85         1.82 o                         
   1   4  17          1.42          6.34         2.16 o                         
   2   4  17         11.66         13.89         3.57 o                         
  -2   5  17         27.10         12.14         6.97 o                         
   0   5  17         15.79         12.98         3.76 o                         
   1   5  17         17.09         15.50         4.45 o                         
   2   5  17         27.08         14.56         4.20 o                         
   1   6  17         41.58         42.42         7.61 o                         
   1   0  18          0.63          1.26         1.17 o                         
   0   1  18          5.68          4.80         2.00 o                         
   1   1  18          1.73          1.33         2.04 o                         
   0   2  18         85.98         69.11        14.56 o                         
   1   2  18          2.75          2.60         1.63 o                         
   2   2  18         13.91          3.99         1.31 o                         
                                                                                
