# Supplementary material for: A comparison of the structures of some 2- and 3-substituted chromone derivatives: a structural study on the importance of the secondary carboxamide backbone for the inhibitory activity of MAO-B
Source: Acta Crystallogr E Crystallogr Commun. 2015 Oct 3;71(Pt 11):1270–7. doi: 10.1107/S2056989015017958 (PMC4645046; doi:10.1107/S2056989015017958)
Supplement: Supplementary file 4 [file e-71-01270-4sup4.hkl]

data_4                                                                          
_shelx_title ' crom160               New: Aba2'                                 
_shelx_refln_list_code          4                                               
_shelx_F_calc_maximum      597.60                                               
_exptl_crystal_F_000      1024.00                                               
_reflns_d_resolution_high  0.6839                                               
                                                                                
loop_                                                                           
 _space_group_symop_operation_xyz                                               
 'x, y, z'                                                                      
 '-x, -y, z'                                                                    
 '-x+1/2, y, z+1/2'                                                             
 'x+1/2, -y, z+1/2'                                                             
 'x, y+1/2, z+1/2'                                                              
 '-x, -y+1/2, z+1/2'                                                            
 '-x+1/2, y+1/2, z+1'                                                           
 'x+1/2, -y+1/2, z+1'                                                           
                                                                                
_cell_length_a    15.3370                                                       
_cell_length_b    21.9400                                                       
_cell_length_c     6.8080                                                       
_cell_angle_alpha  90.000                                                       
_cell_angle_beta   90.000                                                       
_cell_angle_gamma  90.000                                                       
                                                                                
_shelx_F_squared_multiplier     1.000                                           
                                                                                
loop_                                                                           
 _refln_index_h                                                                 
 _refln_index_k                                                                 
 _refln_index_l                                                                 
 _refln_F_squared_calc                                                          
 _refln_F_squared_meas                                                          
 _refln_F_squared_sigma                                                         
 _refln_observed_status                                                         
   1   1  -9        100.45        104.47        12.84 o                         
   2   1  -9        112.74         69.79        11.76 o                         
   3   1  -9        107.42         71.46        18.36 o                         
   4   1  -9        240.96        198.58        29.47 o                         
   5   1  -9        100.05         78.80        11.45 o                         
   6   1  -9         84.97         66.01        12.63 o                         
   7   1  -9         12.08          9.54         8.76 o                         
   8   1  -9         26.55         17.13         5.51 o                         
   1   3  -9         30.17         26.57         9.01 o                         
   2   3  -9        251.65        213.47        24.53 o                         
   3   3  -9         98.13         53.58        14.56 o                         
   4   3  -9        139.61        113.93        19.21 o                         
   5   3  -9        118.57        112.70        14.12 o                         
   6   3  -9         14.31          9.46         9.93 o                         
   7   3  -9         29.90          9.22        11.27 o                         
   8   3  -9         91.41         52.38        34.97 o                         
   9   3  -9        124.48         55.74        30.07 o                         
   1   5  -9         31.18         14.16         8.49 o                         
   2   5  -9        177.02        144.06        20.25 o                         
   3   5  -9         50.07         40.29        15.22 o                         
   4   5  -9          3.25         22.70        10.18 o                         
   5   5  -9         30.51         35.62        10.12 o                         
   6   5  -9         12.18          9.49         6.24 o                         
   7   5  -9         75.87         45.94        20.16 o                         
   1   7  -9        101.95         66.81        13.25 o                         
   2   7  -9        190.33        174.57        35.23 o                         
   3   7  -9          6.74         23.78        14.49 o                         
   4   7  -9         87.32         61.33        17.93 o                         
   5   7  -9         49.21         25.60        12.23 o                         
   6   7  -9        256.99        281.98        53.01 o                         
   7   7  -9         63.90         37.72        34.15 o                         
   1   9  -9        108.14         36.86        42.55 o                         
   2   9  -9         11.76         39.76        19.02 o                         
   5   9  -9         27.48         21.27        11.12 o                         
   6   9  -9          1.78         -2.81        13.30 o                         
   7   9  -9         69.06         29.07        13.75 o                         
   0   0  -8        929.15        901.18        36.80 o                         
   2   0  -8       2539.27       2576.66        43.69 o                         
   4   0  -8        802.56        774.12        31.69 o                         
   6   0  -8        120.42         84.86        20.38 o                         
   8   0  -8         74.31         53.73        13.54 o                         
  10   0  -8        638.59        680.52        36.72 o                         
   0   2  -8         42.71        221.73       149.20 o                         
   1   2  -8        498.06        525.29        30.65 o                         
   2   2  -8        208.59        194.02        16.72 o                         
   3   2  -8       1655.51       1831.98        53.80 o                         
   4   2  -8        525.56        545.52        19.18 o                         
   5   2  -8        218.92        206.89        28.00 o                         
   6   2  -8        118.49         80.60        20.02 o                         
   7   2  -8        115.46         72.11        21.85 o                         
   8   2  -8        115.25         83.95        18.48 o                         
   9   2  -8        223.44        227.06        36.07 o                         
  10   2  -8         21.78         14.66         7.69 o                         
  11   2  -8        202.81        227.41        14.27 o                         
  12   2  -8         93.53         45.72        19.94 o                         
   0   4  -8        362.81        344.06        51.87 o                         
   1   4  -8        106.51        111.48        14.85 o                         
   2   4  -8        162.72        168.37        23.25 o                         
   3   4  -8        112.89        111.04        19.91 o                         
   4   4  -8         65.59         50.06        10.88 o                         
   5   4  -8         57.45         59.37        11.90 o                         
   6   4  -8         15.47         19.96         5.04 o                         
   7   4  -8         90.43         94.09        14.28 o                         
   8   4  -8        389.85        470.98        60.67 o                         
   9   4  -8        145.65        172.56        54.28 o                         
  10   4  -8         17.45         18.06         8.56 o                         
  12   4  -8         10.26          9.86         8.16 o                         
  13   4  -8         52.22         28.57         6.92 o                         
   0   6  -8        166.21        158.52        33.29 o                         
   1   6  -8         88.42         73.23        16.80 o                         
   2   6  -8         24.65         30.38         8.10 o                         
   3   6  -8         68.37         78.70        13.95 o                         
   4   6  -8         18.48         23.04         7.62 o                         
   5   6  -8         79.43        102.29        15.98 o                         
   6   6  -8        272.06        222.00        36.70 o                         
   7   6  -8         32.98         46.44         9.54 o                         
   8   6  -8         13.54         42.36         9.00 o                         
   9   6  -8         31.74         30.72        11.91 o                         
  10   6  -8         53.33         46.15        14.91 o                         
  11   6  -8        108.88         58.08        31.51 o                         
  12   6  -8        227.35        120.99        58.67 o                         
   0   8  -8         92.45        111.87        36.09 o                         
   1   8  -8         57.02         70.45        18.22 o                         
   2   8  -8          6.80          8.15        11.57 o                         
   3   8  -8         98.61        119.15        14.78 o                         
   4   8  -8         37.73         38.00        10.69 o                         
   5   8  -8         93.67         65.87        15.57 o                         
   6   8  -8         13.07         17.54         7.94 o                         
   7   8  -8         44.38         38.79        11.86 o                         
   8   8  -8        190.08        131.09        33.66 o                         
   9   8  -8         63.48         41.91        23.28 o                         
  10   8  -8         65.60         44.53        35.48 o                         
   0  10  -8        116.53         88.95        36.43 o                         
   1  10  -8         28.92         24.53        17.79 o                         
   2  10  -8         90.24         77.25        17.29 o                         
   3  10  -8         13.43         17.75        19.45 o                         
   4  10  -8         33.22         36.11         8.63 o                         
   5  10  -8         74.77         36.75        16.63 o                         
   6  10  -8        393.64        394.45        24.68 o                         
   7  10  -8         56.94         46.22        13.98 o                         
   8  10  -8        142.22        125.02        26.51 o                         
   9  10  -8         20.38         26.05        10.65 o                         
   0  12  -8         99.48         94.39        60.07 o                         
   1  12  -8        105.38        108.65        25.67 o                         
   2  12  -8         43.12         38.85        13.04 o                         
   3  12  -8         79.82         86.14        21.91 o                         
   4  12  -8         47.78         42.44        15.51 o                         
   5  12  -8         37.96         28.06         8.93 o                         
   6  12  -8        131.66        111.13        17.76 o                         
   7  12  -8         14.35          6.62         7.35 o                         
   0  14  -8        209.51        155.81        69.44 o                         
   1  14  -8         51.61         34.76        29.94 o                         
   2  14  -8        111.55         83.36        17.86 o                         
   3  14  -8        109.21        137.94        28.62 o                         
   4  14  -8          4.74          4.52        21.69 o                         
   5  14  -8        190.55        356.15       126.96 o                         
   1   1  -7         74.16         95.69        17.93 o                         
   2   1  -7        544.51        558.08        23.70 o                         
   3   1  -7        192.60        200.61        23.94 o                         
   4   1  -7        327.33        357.88        18.96 o                         
   5   1  -7        123.03         88.14        17.79 o                         
   6   1  -7          2.61         18.30        10.82 o                         
   7   1  -7         36.87         45.20         9.85 o                         
   8   1  -7         34.40         38.38         7.34 o                         
   9   1  -7         21.93         16.53         5.29 o                         
  10   1  -7        255.88        272.84        28.12 o                         
  11   1  -7        121.30        101.22        19.72 o                         
  12   1  -7        335.06        356.92        18.65 o                         
  13   1  -7         52.76         23.75        17.16 o                         
  14   1  -7         54.04         28.76        12.01 o                         
   1   3  -7         23.76         35.07         7.68 o                         
   2   3  -7        513.56        528.74        24.26 o                         
   3   3  -7        298.49        318.67        14.52 o                         
   4   3  -7        394.14        418.31        18.13 o                         
   5   3  -7        146.45        167.94        13.43 o                         
   6   3  -7        109.70        102.26        17.57 o                         
   7   3  -7        237.77        239.14        12.05 o                         
   8   3  -7        135.33        132.57        22.35 o                         
   9   3  -7        142.07        127.04        16.61 o                         
  10   3  -7        439.51        435.61        25.46 o                         
  11   3  -7        177.44        182.59        12.58 o                         
  12   3  -7         69.29         49.55        10.99 o                         
  13   3  -7        216.95        264.03        14.72 o                         
  14   3  -7        135.91         82.99        34.28 o                         
  15   3  -7         86.12         45.50        22.88 o                         
   1   5  -7         32.99         47.46         9.88 o                         
   2   5  -7        663.92        710.86        36.91 o                         
   3   5  -7        341.30        325.46        25.80 o                         
   4   5  -7          1.08          7.60         5.38 o                         
   5   5  -7         11.27          1.08        14.08 o                         
   6   5  -7          3.75         11.77        13.31 o                         
   7   5  -7         24.47         17.73         7.12 o                         
   8   5  -7        197.73        189.55        24.88 o                         
   9   5  -7        222.70        260.14        68.37 o                         
  10   5  -7       1216.97       1223.32        47.36 o                         
  11   5  -7        288.19        295.90        26.29 o                         
  12   5  -7        238.53        159.78        52.15 o                         
  13   5  -7        358.90        378.47        17.93 o                         
  14   5  -7        273.44        156.53        54.20 o                         
  15   5  -7        193.77        118.53        38.21 o                         
   1   7  -7         82.13         84.11        11.42 o                         
   2   7  -7        344.88        375.07        25.48 o                         
   3   7  -7         25.35         34.62        11.15 o                         
   4   7  -7        235.35        255.15        14.31 o                         
   5   7  -7         65.30         59.74         9.08 o                         
   6   7  -7        622.40        668.70        25.34 o                         
   7   7  -7        316.76        343.10        32.88 o                         
   8   7  -7        138.19        121.15        23.97 o                         
   9   7  -7        437.67        491.06        34.47 o                         
  10   7  -7        419.84        438.83        28.75 o                         
  11   7  -7        127.06        123.37        34.08 o                         
  12   7  -7          0.78          9.17         5.04 o                         
  13   7  -7        193.23        132.35        47.29 o                         
  14   7  -7        288.65        182.47        59.22 o                         
   1   9  -7        505.04        498.21        16.55 o                         
   2   9  -7         76.72         90.17        13.48 o                         
   3   9  -7        278.17        287.65        24.69 o                         
   4   9  -7        253.72        229.95        29.73 o                         
   5   9  -7        121.30        103.75        16.18 o                         
   6   9  -7          3.35         21.82        11.66 o                         
   7   9  -7        134.36        120.67        31.79 o                         
   8   9  -7          0.69         13.20        10.63 o                         
   9   9  -7         53.48         60.22        24.15 o                         
  10   9  -7        182.87        137.06        39.85 o                         
  11   9  -7         98.93         78.49        16.96 o                         
  12   9  -7        137.70         97.84        36.33 o                         
  13   9  -7         30.70         19.05         7.39 o                         
   1  11  -7        940.15        939.69        22.56 o                         
   2  11  -7         20.35         28.80        17.34 o                         
   3  11  -7        619.44        628.36        29.28 o                         
   4  11  -7        476.66        468.20        47.87 o                         
   5  11  -7        260.07        242.08        41.10 o                         
   6  11  -7        229.76        215.08        54.38 o                         
   7  11  -7        581.47        714.24        93.89 o                         
   8  11  -7        272.53        271.17        63.25 o                         
   9  11  -7         43.18         25.06         8.80 o                         
  10  11  -7        321.72        270.53        30.82 o                         
  11  11  -7        556.96        564.07        92.04 o                         
  12  11  -7        318.78        335.32        64.29 o                         
   1  13  -7        406.61        443.85        37.73 o                         
   2  13  -7         86.22         60.26        17.42 o                         
   3  13  -7         12.47         31.14         8.49 o                         
   4  13  -7         76.68         66.14        19.04 o                         
   5  13  -7        114.52         97.72        26.91 o                         
   6  13  -7        424.45        496.01        26.12 o                         
   7  13  -7        791.35        865.37        69.18 o                         
   8  13  -7        393.40        484.11        96.06 o                         
   9  13  -7        208.69        213.08        43.00 o                         
  10  13  -7         76.26         62.08        13.48 o                         
  11  13  -7        347.56        347.15        89.52 o                         
   1  15  -7        146.95        192.24        45.84 o                         
   2  15  -7         59.56         70.76        20.76 o                         
   3  15  -7         24.65         39.27        18.07 o                         
   4  15  -7         22.78         -2.70        15.08 o                         
   5  15  -7         67.21         43.94        19.73 o                         
   6  15  -7        114.39         96.20        31.09 o                         
   7  15  -7        619.62        668.01        27.04 o                         
   8  15  -7         80.79         86.11        16.42 o                         
   9  15  -7         67.12         64.60        24.40 o                         
  10  15  -7        127.66         96.08        17.13 o                         
   1  17  -7        389.57        447.77        20.30 o                         
   2  17  -7         91.20         72.67        20.22 o                         
   3  17  -7        169.00        127.64        47.43 o                         
   4  17  -7         59.52         60.16        13.69 o                         
   5  17  -7         18.28         18.35        10.89 o                         
   6  17  -7        116.11        106.96        22.60 o                         
   7  17  -7        115.21         83.63        23.95 o                         
   8  17  -7        163.98        154.84        63.84 o                         
   1  19  -7         38.56         50.80        17.81 o                         
   2  19  -7         39.75         43.56        11.13 o                         
   3  19  -7         64.50         51.26        14.04 o                         
   4  19  -7          9.53         10.93         7.19 o                         
   5  19  -7         81.04         79.76        29.74 o                         
   6  19  -7        338.31        203.21       103.88 o                         
   0   0  -6       5536.19       5812.38       106.77 o                         
   2   0  -6       9330.55       9892.16        78.09 o                         
   4   0  -6        384.19        420.19        44.75 o                         
   6   0  -6         74.57         68.30        17.40 o                         
   8   0  -6        173.46        148.23        22.97 o                         
  10   0  -6       1309.66       1369.07        22.08 o                         
  12   0  -6         37.67         25.26         8.73 o                         
  14   0  -6        123.88         86.68        12.67 o                         
  16   0  -6        297.93        243.10        32.02 o                         
   0   2  -6        506.38        523.87        20.50 o                         
   1   2  -6       1804.89       1950.62        26.88 o                         
   2   2  -6        598.40        643.89        18.56 o                         
   3   2  -6       2143.14       2274.58        38.99 o                         
   4   2  -6        889.07        968.46        32.88 o                         
   5   2  -6       1210.19       1238.21        24.29 o                         
   6   2  -6        449.71        452.92        17.32 o                         
   7   2  -6        141.79         96.51        16.21 o                         
   8   2  -6        260.19        280.05        25.66 o                         
   9   2  -6        995.27       1035.83        19.45 o                         
  10   2  -6         64.96         58.07         9.94 o                         
  11   2  -6        202.88        197.40        15.99 o                         
  12   2  -6        150.98        158.83        13.92 o                         
  13   2  -6         32.16         33.77         4.55 o                         
  14   2  -6         82.92         71.15         8.83 o                         
  15   2  -6        264.89        280.01        21.54 o                         
  16   2  -6         45.99         37.33        13.28 o                         
  17   2  -6         43.80         31.48        12.23 o                         
   0   4  -6        357.14        369.01        47.08 o                         
   1   4  -6        185.69        234.14        21.19 o                         
   2   4  -6       1149.87       1228.75        35.93 o                         
   3   4  -6        215.07        241.75        15.38 o                         
   4   4  -6        132.42        150.47        18.20 o                         
   5   4  -6         64.08         57.32        15.06 o                         
   6   4  -6         95.23         84.80        15.06 o                         
   7   4  -6         43.43         50.88         8.68 o                         
   8   4  -6        583.55        638.07        14.55 o                         
   9   4  -6        277.28        299.32        32.86 o                         
  10   4  -6         52.34         49.05        10.11 o                         
  11   4  -6          5.66          6.24         6.95 o                         
  12   4  -6         32.62         42.52         8.04 o                         
  13   4  -6         60.65         54.76         8.13 o                         
  14   4  -6        204.84        177.95        20.21 o                         
  15   4  -6         17.10         21.18         7.45 o                         
  16   4  -6        133.72         99.40        17.29 o                         
  17   4  -6        227.96        166.45        40.51 o                         
   0   6  -6         39.51         61.80         9.97 o                         
   1   6  -6        123.25        117.63         9.41 o                         
   2   6  -6         84.65         95.32        11.03 o                         
   3   6  -6         33.67         53.53        10.35 o                         
   4   6  -6         29.48         25.35         8.90 o                         
   5   6  -6        283.78        262.93        13.12 o                         
   6   6  -6        329.76        290.74        25.30 o                         
   7   6  -6         35.85         40.95         8.42 o                         
   8   6  -6         54.42         47.23         5.82 o                         
   9   6  -6         86.26         71.02         9.99 o                         
  10   6  -6         43.77         31.79         9.38 o                         
  11   6  -6        396.71        408.52        64.41 o                         
  12   6  -6        467.97        479.74        17.58 o                         
  13   6  -6        286.00        247.74        23.19 o                         
  14   6  -6        734.41        755.82        68.77 o                         
  15   6  -6        382.73        346.57        33.74 o                         
  16   6  -6        630.57        629.00        16.53 o                         
  17   6  -6         68.82         59.86        15.13 o                         
   0   8  -6        352.34        441.62        73.96 o                         
   1   8  -6        309.29        347.84        16.41 o                         
   2   8  -6          8.54         19.97         5.77 o                         
   3   8  -6        268.27        247.29        29.58 o                         
   4   8  -6        161.54        179.57        16.29 o                         
   5   8  -6        550.37        563.40        21.23 o                         
   6   8  -6         45.67         33.35         9.10 o                         
   7   8  -6        468.52        444.50        26.57 o                         
   8   8  -6        249.43        257.70        53.07 o                         
   9   8  -6        140.99        125.06        26.59 o                         
  10   8  -6        128.50        172.89        19.11 o                         
  11   8  -6        161.65        159.26        20.29 o                         
  12   8  -6         20.17         17.83         7.31 o                         
  13   8  -6        210.70        214.09        17.89 o                         
  14   8  -6         67.14         59.33        14.96 o                         
  15   8  -6         59.46         54.42         9.36 o                         
  16   8  -6         47.60         63.16        13.27 o                         
  17   8  -6         81.01         73.49        18.69 o                         
   0  10  -6        437.12        445.69        22.38 o                         
   1  10  -6         37.13         43.29         6.28 o                         
   2  10  -6         54.52         54.74         8.75 o                         
   3  10  -6          7.41         24.06         6.74 o                         
   4  10  -6        136.48        133.28        11.19 o                         
   5  10  -6        150.78        142.39        33.27 o                         
   6  10  -6        396.00        417.08        22.29 o                         
   7  10  -6         49.41         46.89         8.59 o                         
   8  10  -6        166.21        145.28        33.04 o                         
   9  10  -6         53.30         43.67         9.91 o                         
  10  10  -6        154.79        154.86        24.23 o                         
  11  10  -6        116.11        110.95        24.57 o                         
  12  10  -6        193.43        185.51        31.23 o                         
  13  10  -6        249.19        225.53        43.61 o                         
  14  10  -6        183.06        153.15        25.15 o                         
  15  10  -6         28.57         27.91         6.05 o                         
  16  10  -6        188.30        143.43        28.76 o                         
   0  12  -6        352.49        352.35        17.49 o                         
   1  12  -6        297.54        292.97        18.30 o                         
   2  12  -6        143.61        127.72        17.46 o                         
   3  12  -6         83.62         71.32        11.35 o                         
   4  12  -6         23.55         46.19        15.75 o                         
   5  12  -6        222.76        260.76        25.50 o                         
   6  12  -6         24.92         33.22        24.27 o                         
   7  12  -6        114.27        126.23        19.95 o                         
   8  12  -6        246.60        265.94        45.53 o                         
   9  12  -6        176.63        155.11        25.10 o                         
  10  12  -6          0.82         13.42        11.19 o                         
  11  12  -6        319.44        310.45        57.30 o                         
  12  12  -6        139.01        127.02        29.59 o                         
  13  12  -6        389.56        392.77        16.92 o                         
  14  12  -6         39.55         34.70         8.81 o                         
  15  12  -6         97.69         83.23        15.24 o                         
   0  14  -6        536.30        510.07       128.62 o                         
   1  14  -6         99.14         79.03        17.33 o                         
   2  14  -6         44.96         63.83        19.29 o                         
   3  14  -6        185.78        176.70        23.73 o                         
   4  14  -6         28.11         44.13         9.73 o                         
   5  14  -6        426.70        399.87        35.11 o                         
   6  14  -6        133.05        115.86        27.10 o                         
   7  14  -6        649.55        696.44        41.16 o                         
   8  14  -6         32.95         25.21        16.49 o                         
   9  14  -6        228.44        183.68        39.13 o                         
  10  14  -6        220.62        181.85        47.78 o                         
  11  14  -6        345.32        420.05        45.82 o                         
  12  14  -6         36.78         36.95        11.92 o                         
  13  14  -6         66.58         58.00        25.45 o                         
  14  14  -6        210.44        129.80        67.28 o                         
   0  16  -6       1643.72       1679.42        52.27 o                         
   1  16  -6        327.69        325.64        70.93 o                         
   2  16  -6        240.23        224.57        51.78 o                         
   3  16  -6        672.30        702.46        22.07 o                         
   4  16  -6        275.72        309.76        22.54 o                         
   5  16  -6        832.84        880.72        48.36 o                         
   6  16  -6         69.06         76.77        14.67 o                         
   7  16  -6        749.73        816.52        35.70 o                         
   8  16  -6        371.83        304.72        18.35 o                         
   9  16  -6        157.24        177.52        36.06 o                         
  10  16  -6        140.39        120.67        26.64 o                         
  11  16  -6         20.60         18.25        11.84 o                         
  12  16  -6        379.29        252.71       131.41 o                         
  13  16  -6         21.48         19.33        11.99 o                         
   0  18  -6       1488.71       1528.67        44.01 o                         
   1  18  -6        447.12        456.95        19.18 o                         
   2  18  -6        460.58        472.59        19.41 o                         
   3  18  -6        317.75        244.31        66.38 o                         
   4  18  -6       1215.77       1388.02        52.34 o                         
   5  18  -6        631.31        662.94        53.98 o                         
   6  18  -6        358.84        348.99        55.45 o                         
   7  18  -6        128.51        175.94        63.66 o                         
   8  18  -6          0.29         15.23         5.15 o                         
   9  18  -6         22.31         17.91         6.96 o                         
  10  18  -6         31.95         29.46         9.08 o                         
  11  18  -6        219.28        122.41        78.49 o                         
  12  18  -6        149.65        103.89        23.70 o                         
   0  20  -6        379.35        258.88        82.07 o                         
   1  20  -6         94.11         92.31        15.49 o                         
   2  20  -6        598.30        595.90        19.80 o                         
   3  20  -6        229.04        205.13        40.42 o                         
   4  20  -6        449.67        498.13        22.29 o                         
   5  20  -6        279.42        283.67        19.17 o                         
   6  20  -6        409.73        426.28        65.27 o                         
   7  20  -6          7.20         14.21        15.90 o                         
   8  20  -6         25.08         17.85         6.68 o                         
   9  20  -6          9.73         21.40        18.62 o                         
  10  20  -6         61.66         20.85        36.45 o                         
  11  20  -6          7.52         18.28        15.96 o                         
   0  22  -6        131.43        127.04        56.43 o                         
   1  22  -6        121.36        117.32        19.69 o                         
   2  22  -6         85.78         75.77        15.39 o                         
   3  22  -6          1.57         14.46        13.33 o                         
   4  22  -6         64.51         51.42        13.99 o                         
   5  22  -6         83.18         62.52        17.90 o                         
   6  22  -6         60.51         40.48        15.23 o                         
   7  22  -6         59.41         46.82        24.45 o                         
   8  22  -6        106.98         70.40        22.58 o                         
   9  22  -6         63.74         16.11        25.73 o                         
   0  24  -6          1.83         25.15        14.30 o                         
   1  24  -6          4.26          2.54         8.70 o                         
   2  24  -6          7.70         10.48        11.38 o                         
   3  24  -6         32.87         35.20        12.25 o                         
   4  24  -6         27.10         21.02        13.13 o                         
   5  24  -6         24.51          8.85        21.75 o                         
   6  24  -6         15.80        -11.20        14.84 o                         
   1   1  -5         43.28         43.20         3.65 o                         
   2   1  -5       1400.00       1355.34        26.81 o                         
   3   1  -5       1068.96       1117.68        16.63 o                         
   4   1  -5        404.63        442.99        18.02 o                         
   5   1  -5         55.40         41.83         6.45 o                         
   6   1  -5        217.74        229.31        16.40 o                         
   7   1  -5         65.33         62.90         7.27 o                         
   8   1  -5        338.00        333.53        13.76 o                         
   9   1  -5         53.25         62.73         5.95 o                         
  10   1  -5        665.33        694.05        13.69 o                         
  11   1  -5        613.55        623.14        13.97 o                         
  12   1  -5        341.55        329.68        20.80 o                         
  13   1  -5         79.39         73.69         6.83 o                         
  14   1  -5         82.46         88.89         8.29 o                         
  15   1  -5         34.86         37.36         4.37 o                         
  16   1  -5         21.55         26.43        12.85 o                         
  17   1  -5         25.43         21.79         5.83 o                         
  18   1  -5         42.36         32.73         7.81 o                         
  19   1  -5        106.88         70.79        17.77 o                         
   1   3  -5         27.71         25.91         3.41 o                         
   2   3  -5        347.67        343.56        21.66 o                         
   3   3  -5        688.19        733.80        23.12 o                         
   4   3  -5        812.78        828.84        11.90 o                         
   5   3  -5         69.84         95.93         9.62 o                         
   6   3  -5        353.10        353.54        13.23 o                         
   7   3  -5        501.91        523.34         9.98 o                         
   8   3  -5        224.38        241.43        17.65 o                         
   9   3  -5         49.34         60.23         5.57 o                         
  10   3  -5        471.72        520.10        15.98 o                         
  11   3  -5        699.89        713.53        10.88 o                         
  12   3  -5        361.53        393.99        16.01 o                         
  13   3  -5        743.51        818.21        16.71 o                         
  14   3  -5        246.23        248.06        18.41 o                         
  15   3  -5         98.90         94.26         9.08 o                         
  16   3  -5        429.82        421.68        33.44 o                         
  17   3  -5         97.00        113.04        16.27 o                         
  18   3  -5        336.27        236.38        40.61 o                         
  19   3  -5        284.71        216.60        42.48 o                         
   1   5  -5        417.03        410.20        11.26 o                         
   2   5  -5       1398.85       1397.68        18.06 o                         
   3   5  -5        409.26        378.33        31.32 o                         
   4   5  -5         98.63         97.37         4.90 o                         
   5   5  -5        109.49        102.01        10.14 o                         
   6   5  -5         38.84         27.46         5.17 o                         
   7   5  -5        113.87        111.16        13.14 o                         
   8   5  -5         67.35         77.89         9.09 o                         
   9   5  -5        193.70        204.99        20.55 o                         
  10   5  -5       2269.00       2329.52        35.19 o                         
  11   5  -5       1448.37       1507.76        13.34 o                         
  12   5  -5       1309.09       1339.06        13.99 o                         
  13   5  -5        842.03        859.42        13.00 o                         
  14   5  -5        371.78        398.61        22.28 o                         
  15   5  -5        533.92        529.71        39.94 o                         
  16   5  -5         61.67         74.34         9.85 o                         
  17   5  -5         94.64         67.33        15.79 o                         
  18   5  -5         58.85         60.96        13.54 o                         
  19   5  -5         37.32         22.83        14.78 o                         
   1   7  -5         79.02         75.96         9.90 o                         
   2   7  -5        305.58        327.25        39.18 o                         
   3   7  -5        292.25        355.13        26.74 o                         
   4   7  -5       1918.49       2031.57        52.54 o                         
   5   7  -5        148.11        182.15        18.18 o                         
   6   7  -5        720.87        754.54        15.22 o                         
   7   7  -5        795.07        809.88        11.85 o                         
   8   7  -5        145.25        141.64        12.25 o                         
   9   7  -5        430.98        417.82        13.70 o                         
  10   7  -5        714.37        803.86        34.29 o                         
  11   7  -5        308.45        304.38        56.59 o                         
  12   7  -5          9.62         20.24         4.98 o                         
  13   7  -5        578.06        580.72        17.95 o                         
  14   7  -5        706.70        763.92        49.55 o                         
  15   7  -5        188.75        182.45        15.19 o                         
  16   7  -5        135.85        131.52        13.99 o                         
  17   7  -5         28.29          9.68        19.33 o                         
  18   7  -5         47.47         43.55        10.36 o                         
   1   9  -5       1874.65       1957.03        30.81 o                         
   2   9  -5        820.14        803.72        19.75 o                         
   3   9  -5        710.34        763.48        26.07 o                         
   4   9  -5        361.17        358.53        14.46 o                         
   5   9  -5        365.97        393.08        24.03 o                         
   6   9  -5        121.32        110.74        15.77 o                         
   7   9  -5        370.96        378.26         9.71 o                         
   8   9  -5         57.46         58.30        11.77 o                         
   9   9  -5         52.19         44.61        16.48 o                         
  10   9  -5        702.25        738.39        21.98 o                         
  11   9  -5        131.57        133.48        21.79 o                         
  12   9  -5        211.88        197.28        31.24 o                         
  13   9  -5         67.89        103.80        15.69 o                         
  14   9  -5         85.65        110.62        13.69 o                         
  15   9  -5        232.56        225.60        28.84 o                         
  16   9  -5         31.71         62.42        18.70 o                         
  17   9  -5         29.31         26.54         5.71 o                         
   1  11  -5       1877.87       1811.45        84.09 o                         
   2  11  -5        379.91        376.00        20.46 o                         
   3  11  -5       1621.51       1610.78        40.97 o                         
   4  11  -5        683.44        699.66        27.58 o                         
   5  11  -5        350.22        334.58         9.48 o                         
   6  11  -5        100.64        126.14        19.05 o                         
   7  11  -5       1012.77       1105.52        30.17 o                         
   8  11  -5        716.74        737.84        22.11 o                         
   9  11  -5        264.77        252.12        33.54 o                         
  10  11  -5        885.11        862.36        32.93 o                         
  11  11  -5        842.48        912.55        22.10 o                         
  12  11  -5        373.53        388.67        54.83 o                         
  13  11  -5        106.96         98.24        27.87 o                         
  14  11  -5         61.78         37.14         8.40 o                         
  15  11  -5        141.25        168.86        22.70 o                         
  16  11  -5         56.08         45.39        12.00 o                         
  17  11  -5        114.84        107.35        25.44 o                         
   1  13  -5        794.04        768.81        18.04 o                         
   2  13  -5        706.05        738.91        16.59 o                         
   3  13  -5        109.78         87.22        12.18 o                         
   4  13  -5         15.39         29.92        19.04 o                         
   5  13  -5         85.09         86.19        15.28 o                         
   6  13  -5        322.61        313.90        49.44 o                         
   7  13  -5       1145.64       1150.18        27.68 o                         
   8  13  -5       1276.32       1346.09        32.40 o                         
   9  13  -5       1103.15       1160.31        32.62 o                         
  10  13  -5        906.70        952.77        21.26 o                         
  11  13  -5        737.14        737.11        19.47 o                         
  12  13  -5        357.10        302.28        46.10 o                         
  13  13  -5          6.22         20.18         8.72 o                         
  14  13  -5        125.60        123.04        24.41 o                         
  15  13  -5        189.98        216.14        31.74 o                         
  16  13  -5         47.11         41.42        10.15 o                         
   1  15  -5        148.35        156.82        17.95 o                         
   2  15  -5        137.22        169.88        24.34 o                         
   3  15  -5        101.34        101.21        22.39 o                         
   4  15  -5        281.37        263.15        29.58 o                         
   5  15  -5        138.51        106.87        18.24 o                         
   6  15  -5         91.02         79.49        14.78 o                         
   7  15  -5        682.21        676.83        22.06 o                         
   8  15  -5        320.82        371.20        27.80 o                         
   9  15  -5        182.78        180.67        44.30 o                         
  10  15  -5        127.59        129.00        17.86 o                         
  11  15  -5        457.62        465.72        43.41 o                         
  12  15  -5         91.96         83.91        20.59 o                         
  13  15  -5         91.88         90.83        20.48 o                         
  14  15  -5         57.32         38.60        14.53 o                         
  15  15  -5        198.28        113.98        79.59 o                         
  16  15  -5         23.09         12.88         9.45 o                         
   1  17  -5        543.77        625.90        27.58 o                         
   2  17  -5        225.30        216.08        18.95 o                         
   3  17  -5        180.26        163.62        18.20 o                         
   4  17  -5         48.48         57.08        10.43 o                         
   5  17  -5        156.42        134.98        27.35 o                         
   6  17  -5        201.77        193.10        37.91 o                         
   7  17  -5         24.32         28.75        10.07 o                         
   8  17  -5        569.10        629.64        19.56 o                         
   9  17  -5        116.75         90.03        25.05 o                         
  10  17  -5         87.55         97.03        24.95 o                         
  11  17  -5         85.33        100.84        16.94 o                         
  12  17  -5         22.51         12.77         5.56 o                         
  13  17  -5        260.26        215.64        41.65 o                         
  14  17  -5        106.68         95.44        24.16 o                         
  15  17  -5         17.73         33.56        14.27 o                         
   1  19  -5         78.11         94.34        19.37 o                         
   2  19  -5        229.41        188.94        36.39 o                         
   3  19  -5        224.24        212.02        36.17 o                         
   4  19  -5          6.81         22.39         8.06 o                         
   5  19  -5        274.04        284.39        51.28 o                         
   6  19  -5        455.33        499.33        72.24 o                         
   7  19  -5          5.02         22.19         9.23 o                         
   8  19  -5         53.05         59.81        11.47 o                         
   9  19  -5         39.49         23.85        11.73 o                         
  10  19  -5        140.97        144.64        29.65 o                         
  11  19  -5         72.64         65.42        16.69 o                         
  12  19  -5         67.86         79.18        27.19 o                         
  13  19  -5         47.72         34.83        11.23 o                         
   1  21  -5        184.35        122.05        35.17 o                         
   2  21  -5         77.73         80.85        23.85 o                         
   3  21  -5          0.52          8.07         6.51 o                         
   4  21  -5         20.53         30.76         9.50 o                         
   5  21  -5        268.27        243.50        24.11 o                         
   6  21  -5        265.02        307.39        16.39 o                         
   7  21  -5         13.48         23.36         8.89 o                         
   8  21  -5        103.20        101.15        20.46 o                         
   9  21  -5         17.49         21.38         6.35 o                         
  10  21  -5         58.92         59.79        13.19 o                         
  11  21  -5         37.47         27.40        15.61 o                         
   1  23  -5         78.94         56.21        13.61 o                         
   2  23  -5        113.98         98.23        11.86 o                         
   3  23  -5         16.03         15.91         8.52 o                         
   4  23  -5         26.44         17.36         8.18 o                         
   5  23  -5        117.93         92.65        24.57 o                         
   6  23  -5        171.47        140.00        44.81 o                         
   7  23  -5         44.96         41.46        20.37 o                         
   8  23  -5         61.92         42.59        13.47 o                         
   9  23  -5          6.15          7.97        16.04 o                         
   1  25  -5        116.32         65.09        26.61 o                         
   2  25  -5        105.42         82.96        28.50 o                         
   3  25  -5         70.84         56.96        16.43 o                         
   4  25  -5         73.40         35.37        17.10 o                         
   5  25  -5         26.50         13.35        10.44 o                         
   6  25  -5        101.11         62.45        21.51 o                         
   1  27  -5        537.84        535.02        21.16 o                         
   2  27  -5        114.46         47.76        21.78 o                         
   0   0  -4      42409.28      44013.36       571.87 o                         
   2   0  -4      23139.25      24802.63       214.16 o                         
   4   0  -4        364.06        322.14        19.27 o                         
   6   0  -4       2180.15       2175.48       130.13 o                         
   8   0  -4       1101.13       1095.26        17.12 o                         
  10   0  -4       1095.44       1062.97        18.46 o                         
  12   0  -4         61.26         62.33         7.89 o                         
  14   0  -4        190.48        205.33        22.12 o                         
  16   0  -4        185.43        226.47        28.23 o                         
  18   0  -4          2.39         15.63         5.06 o                         
  20   0  -4        136.30        130.52        38.52 o                         
   0   2  -4       3131.22       3139.35        30.23 o                         
   1   2  -4       9497.10      10019.38        82.43 o                         
   2   2  -4       2059.54       2096.21        18.52 o                         
   3   2  -4       1256.53       1277.74        25.56 o                         
   4   2  -4       1315.75       1366.00        22.37 o                         
   5   2  -4       2612.56       2604.73        27.22 o                         
   6   2  -4        780.02        796.68        16.36 o                         
   7   2  -4        835.02        820.53        18.88 o                         
   8   2  -4        238.98        245.15        11.74 o                         
   9   2  -4       1928.63       2034.00        30.85 o                         
  10   2  -4        221.73        228.22        17.00 o                         
  11   2  -4        253.64        252.02        15.20 o                         
  12   2  -4        158.58        182.79        12.26 o                         
  13   2  -4         55.19         79.75        12.32 o                         
  14   2  -4         86.38         89.21         7.11 o                         
  15   2  -4         69.11         71.72        10.18 o                         
  16   2  -4         15.37         28.99         4.41 o                         
  17   2  -4        253.97        274.10        23.40 o                         
  18   2  -4         19.01         26.75         5.70 o                         
  19   2  -4          1.08          6.99         8.55 o                         
  20   2  -4         91.23         68.37        14.43 o                         
   0   4  -4       1004.41       1066.25        15.93 o                         
   1   4  -4         29.45         39.75         7.11 o                         
   2   4  -4       2384.10       2566.75        24.41 o                         
   3   4  -4       1400.87       1453.94        13.76 o                         
   4   4  -4        668.54        701.75         9.72 o                         
   5   4  -4         51.10         46.75         5.04 o                         
   6   4  -4        765.13        840.02        15.88 o                         
   7   4  -4        755.37        775.94        10.16 o                         
   8   4  -4       1186.55       1227.60        32.13 o                         
   9   4  -4        460.73        469.08        11.53 o                         
  10   4  -4        811.15        842.72        13.81 o                         
  11   4  -4         13.40         25.26         3.36 o                         
  12   4  -4        172.93        157.87        11.57 o                         
  13   4  -4        288.03        287.69        16.03 o                         
  14   4  -4        953.71        948.98        14.24 o                         
  15   4  -4        422.95        420.79        22.76 o                         
  16   4  -4         79.06         88.57         9.12 o                         
  17   4  -4        523.24        555.55        34.30 o                         
  18   4  -4         22.70         19.30         4.87 o                         
  19   4  -4         91.16         87.01        13.34 o                         
  20   4  -4         99.24         94.87        31.23 o                         
   0   6  -4        224.35        290.18        45.33 o                         
   1   6  -4        189.01        172.54        22.94 o                         
   2   6  -4         99.57        141.38        16.56 o                         
   3   6  -4        381.99        357.16        11.41 o                         
   4   6  -4         51.32         52.33         8.10 o                         
   5   6  -4        359.43        357.56        11.42 o                         
   6   6  -4        315.20        308.68         5.35 o                         
   7   6  -4         37.12         39.48         4.53 o                         
   8   6  -4        564.93        547.00        13.11 o                         
   9   6  -4        150.82        157.12        15.50 o                         
  10   6  -4        151.18        158.19        12.38 o                         
  11   6  -4        716.24        713.17        13.64 o                         
  12   6  -4        432.94        349.25        21.98 o                         
  13   6  -4        566.90        522.44         9.68 o                         
  14   6  -4       1424.42       1394.80        18.95 o                         
  15   6  -4        418.76        413.23        19.21 o                         
  16   6  -4        695.21        736.86        34.03 o                         
  17   6  -4         84.14         83.73         9.56 o                         
  18   6  -4         38.24         36.23         7.99 o                         
  19   6  -4         71.71         54.98        10.45 o                         
   0   8  -4        957.84       1014.25        22.60 o                         
   1   8  -4        100.63        139.00        14.15 o                         
   2   8  -4         13.39         16.09         8.55 o                         
   3   8  -4        256.34        265.70        11.85 o                         
   4   8  -4        501.12        550.40        15.73 o                         
   5   8  -4       1160.26       1095.96        25.51 o                         
   6   8  -4         89.88         84.04         7.30 o                         
   7   8  -4        595.66        615.30        13.84 o                         
   8   8  -4        181.31        180.92         7.60 o                         
   9   8  -4         68.94         74.18         7.48 o                         
  10   8  -4        206.35        213.49        12.49 o                         
  11   8  -4        148.60        164.26        14.66 o                         
  12   8  -4         65.72         70.64         9.34 o                         
  13   8  -4        659.56        616.26        23.52 o                         
  14   8  -4         98.82         93.05        11.59 o                         
  15   8  -4        372.11        339.66        31.75 o                         
  16   8  -4         83.33         82.07        13.79 o                         
  17   8  -4         32.93         38.26         7.24 o                         
  18   8  -4         76.71         73.38        10.32 o                         
   0  10  -4       2284.00       1695.47       550.66 o                         
   1  10  -4        271.50        294.30        25.34 o                         
   2  10  -4        335.38        283.09        40.74 o                         
   3  10  -4         44.93         55.34         9.73 o                         
   4  10  -4        644.21        614.50        15.61 o                         
   5  10  -4        196.06        184.11        22.64 o                         
   6  10  -4        112.83         99.23        13.18 o                         
   7  10  -4         52.57         55.17         6.61 o                         
   8  10  -4        476.87        473.32        14.77 o                         
   9  10  -4         34.95         31.28         6.50 o                         
  10  10  -4        846.09        872.12        21.92 o                         
  11  10  -4        169.78        210.82        53.32 o                         
  12  10  -4        495.58        531.42        14.91 o                         
  13  10  -4        217.72        204.50        32.73 o                         
  14  10  -4        230.70        240.97        33.14 o                         
  15  10  -4         54.05         78.60        10.56 o                         
  16  10  -4        186.51        201.07        17.42 o                         
  17  10  -4        142.61        163.13        20.53 o                         
  18  10  -4         11.26         32.38         9.46 o                         
   0  12  -4         65.49         72.10        20.41 o                         
   1  12  -4        115.83         97.65        12.07 o                         
   2  12  -4        166.61        138.42        12.47 o                         
   3  12  -4         54.59         50.47         6.86 o                         
   4  12  -4        137.12        133.45         5.94 o                         
   5  12  -4        514.67        471.40        26.13 o                         
   6  12  -4        118.06        112.97        17.57 o                         
   7  12  -4        447.09        369.77        56.86 o                         
   8  12  -4        603.73        608.33        25.25 o                         
   9  12  -4         40.43         34.64         8.83 o                         
  10  12  -4        153.55        167.38        22.01 o                         
  11  12  -4        939.89        950.13        26.37 o                         
  12  12  -4        211.75        233.12        47.21 o                         
  13  12  -4        375.42        364.52        36.95 o                         
  14  12  -4         33.67         17.10         8.07 o                         
  15  12  -4         32.25         42.46         8.15 o                         
  16  12  -4        216.64        266.65        42.51 o                         
  17  12  -4        756.42        932.39        81.97 o                         
   0  14  -4        686.69        665.98        31.66 o                         
   1  14  -4       1129.74       1086.94        21.38 o                         
   2  14  -4         36.13         38.89        12.22 o                         
   3  14  -4         89.43        105.45        20.84 o                         
   4  14  -4         50.10         47.42         7.66 o                         
   5  14  -4        399.50        398.11        60.84 o                         
   6  14  -4         10.35         27.99         7.84 o                         
   7  14  -4        538.82        589.26        50.87 o                         
   8  14  -4         72.63         98.40        25.41 o                         
   9  14  -4        576.60        520.35        23.86 o                         
  10  14  -4        420.75        394.05        45.64 o                         
  11  14  -4       1116.47       1177.13        21.75 o                         
  12  14  -4        190.76        164.54        26.62 o                         
  13  14  -4         47.92         35.25         9.26 o                         
  14  14  -4        412.54        430.70        93.62 o                         
  15  14  -4        152.54        137.46        25.20 o                         
  16  14  -4         94.93         92.66        18.66 o                         
   0  16  -4       1201.52       1151.12        36.38 o                         
   1  16  -4        958.04       1020.74        26.63 o                         
   2  16  -4        438.29        427.13        42.70 o                         
   3  16  -4       1617.58       1608.05        42.39 o                         
   4  16  -4        666.59        729.84        20.87 o                         
   5  16  -4       1227.68       1197.88        35.79 o                         
   6  16  -4        177.94        177.42        31.38 o                         
   7  16  -4       1047.82       1027.63        21.34 o                         
   8  16  -4        780.62        711.83        24.49 o                         
   9  16  -4        134.03        111.15        20.30 o                         
  10  16  -4        565.42        576.67        18.24 o                         
  11  16  -4         62.80         57.81        10.97 o                         
  12  16  -4        379.12        330.82        44.83 o                         
  13  16  -4         41.56         23.84        12.72 o                         
  14  16  -4        103.38        110.98        37.62 o                         
  15  16  -4         27.15         43.78         6.88 o                         
  16  16  -4         53.68         75.09        24.71 o                         
   0  18  -4       1921.83       1920.84        56.35 o                         
   1  18  -4       1043.06       1045.32        38.18 o                         
   2  18  -4       1203.82       1190.04        30.03 o                         
   3  18  -4       2636.27       2775.62        32.72 o                         
   4  18  -4       2770.20       2730.04        29.00 o                         
   5  18  -4        803.85        805.03        32.65 o                         
   6  18  -4        483.05        480.30        15.16 o                         
   7  18  -4        294.72        316.30        28.77 o                         
   8  18  -4         20.28         40.36         8.54 o                         
   9  18  -4         16.25         20.31         6.22 o                         
  10  18  -4        216.40        171.37        41.94 o                         
  11  18  -4        422.65        452.32        35.62 o                         
  12  18  -4        150.54        119.91        21.35 o                         
  13  18  -4         19.46         24.21        10.44 o                         
  14  18  -4         29.08         28.83        11.30 o                         
   0  20  -4        342.27        239.44        54.12 o                         
   1  20  -4         69.72         74.52        18.09 o                         
   2  20  -4        796.95        830.98        26.89 o                         
   3  20  -4        372.84        375.62        33.20 o                         
   4  20  -4        963.69        988.14        27.66 o                         
   5  20  -4        339.93        341.23        22.45 o                         
   6  20  -4        231.47        202.72        38.49 o                         
   7  20  -4         39.51         64.29        14.55 o                         
   8  20  -4         60.24         61.91        12.21 o                         
   9  20  -4         34.01         38.11         9.46 o                         
  10  20  -4         46.26         47.52        28.20 o                         
  11  20  -4          1.10          7.51        26.77 o                         
  12  20  -4        102.26         82.60        24.15 o                         
  13  20  -4        132.97        124.67        25.49 o                         
   0  22  -4        118.07         91.08        48.03 o                         
   1  22  -4        248.20        226.57        48.63 o                         
   2  22  -4        123.94        119.71        12.63 o                         
   3  22  -4        223.78        243.34        47.10 o                         
   4  22  -4        107.25         98.80        18.13 o                         
   5  22  -4        121.91        113.77        20.49 o                         
   6  22  -4         35.50         36.57         8.44 o                         
   7  22  -4         90.01         87.76        14.96 o                         
   8  22  -4        147.78         98.46        32.84 o                         
   9  22  -4         64.05         68.06        22.32 o                         
  10  22  -4        107.23         84.80        18.83 o                         
  11  22  -4        701.67        749.03        24.03 o                         
   0  24  -4          4.80          8.06         6.74 o                         
   1  24  -4         66.96         74.64        14.64 o                         
   2  24  -4          1.98         11.73         7.60 o                         
   3  24  -4         42.34         36.43         9.12 o                         
   4  24  -4         50.05         34.85         9.99 o                         
   5  24  -4         35.44         42.99         9.80 o                         
   6  24  -4         52.12         41.13        11.85 o                         
   7  24  -4         62.29         59.78        23.75 o                         
   8  24  -4         98.81         63.19        29.69 o                         
   9  24  -4        321.63        396.60        19.18 o                         
   0  26  -4         24.05         30.08        22.65 o                         
   1  26  -4        114.55         83.86        23.06 o                         
   2  26  -4         52.98         39.20        10.76 o                         
   3  26  -4         53.06         49.86        10.11 o                         
   4  26  -4         67.27         49.23        14.31 o                         
   5  26  -4         16.31         19.05         6.46 o                         
   6  26  -4         53.11         22.24        22.83 o                         
   7  26  -4        211.89        261.18        15.29 o                         
   1  28  -4         64.47         15.24        14.50 o                         
   2  28  -4        103.14         85.21        28.43 o                         
   3  28  -4        103.44         41.30        28.59 o                         
   4  28  -4         23.33          7.50        10.45 o                         
   5  28  -4         34.48         39.20        19.13 o                         
   1   1  -3        766.95        795.54         9.46 o                         
   2   1  -3       4010.38       4148.21        35.94 o                         
   3   1  -3       3606.00       3801.93        20.47 o                         
   4   1  -3        350.28        313.25         7.52 o                         
   5   1  -3        853.70        820.57        11.61 o                         
   6   1  -3        823.82        810.10         9.41 o                         
   7   1  -3        621.32        596.89         9.26 o                         
   8   1  -3        795.12        810.77        11.53 o                         
   9   1  -3        134.64        166.60        12.31 o                         
  10   1  -3       1770.25       1816.20        17.66 o                         
  11   1  -3        764.05        763.24        17.88 o                         
  12   1  -3         98.10        110.59         8.72 o                         
  13   1  -3        238.62        234.81        15.81 o                         
  14   1  -3        104.48        115.24        10.01 o                         
  15   1  -3         11.20         12.15         6.34 o                         
  16   1  -3        105.02        121.42        12.68 o                         
  17   1  -3         73.48         71.81         9.97 o                         
  18   1  -3          6.47         16.16         6.85 o                         
  19   1  -3        106.73        128.08        15.57 o                         
  20   1  -3        342.29        305.24        40.72 o                         
  21   1  -3         41.06         52.65        14.25 o                         
   1   3  -3         18.63          6.45         5.01 o                         
   2   3  -3        706.06        745.82         9.31 o                         
   3   3  -3       1562.88       1657.76        10.37 o                         
   4   3  -3        379.78        379.44         9.50 o                         
   5   3  -3         12.36         16.75         3.27 o                         
   6   3  -3        198.57        206.32         5.07 o                         
   7   3  -3        815.00        808.56        11.24 o                         
   8   3  -3        226.77        224.81         7.21 o                         
   9   3  -3        474.18        510.04        12.97 o                         
  10   3  -3        151.87        168.23        10.25 o                         
  11   3  -3       1660.97       1616.45        24.54 o                         
  12   3  -3        697.21        690.95        13.49 o                         
  13   3  -3       1343.73       1373.83        19.69 o                         
  14   3  -3        694.30        667.34        16.33 o                         
  15   3  -3        191.52        190.32        14.51 o                         
  16   3  -3        552.86        562.96        32.87 o                         
  17   3  -3         82.63         92.04        11.22 o                         
  18   3  -3        171.52        199.51        16.90 o                         
  19   3  -3        397.92        478.03        33.07 o                         
  20   3  -3         68.40         65.24        12.02 o                         
  21   3  -3         97.88        121.12        35.24 o                         
   1   5  -3       1202.24       1166.18        12.58 o                         
   2   5  -3       2779.17       2717.90        21.56 o                         
   3   5  -3        180.03        176.12         7.77 o                         
   4   5  -3        822.02        829.34        10.40 o                         
   5   5  -3        660.01        651.34         6.85 o                         
   6   5  -3        263.99        242.04         8.79 o                         
   7   5  -3        664.88        637.28         7.31 o                         
   8   5  -3         50.54         49.19         4.77 o                         
   9   5  -3        275.78        271.75        13.09 o                         
  10   5  -3       2453.83       2451.15        52.59 o                         
  11   5  -3       2896.06       2985.94        28.56 o                         
  12   5  -3       4648.50       4680.35        74.48 o                         
  13   5  -3       2725.87       2795.11        41.51 o                         
  14   5  -3        277.22        302.98        20.13 o                         
  15   5  -3       1004.71       1009.61        19.91 o                         
  16   5  -3         30.57         28.69         5.77 o                         
  17   5  -3         76.91         75.84         8.48 o                         
  18   5  -3         57.40         79.67        11.55 o                         
  19   5  -3        119.96        119.00        14.56 o                         
  20   5  -3         44.84         42.37         8.30 o                         
  21   5  -3        110.03         82.38        31.83 o                         
   1   7  -3       1040.33       1001.39        15.70 o                         
   2   7  -3        204.87        163.46        12.65 o                         
   3   7  -3        935.95        950.01        16.57 o                         
   4   7  -3       6557.22       6948.77        59.34 o                         
   5   7  -3       1421.05       1519.34        23.82 o                         
   6   7  -3       1276.17       1316.46        15.03 o                         
   7   7  -3       1231.81       1268.80        13.48 o                         
   8   7  -3        138.50        138.03        17.36 o                         
   9   7  -3        447.72        449.20         8.30 o                         
  10   7  -3        443.91        437.61        16.24 o                         
  11   7  -3        888.49        817.91        15.94 o                         
  12   7  -3        125.07        126.02        13.46 o                         
  13   7  -3        854.67        877.32        17.07 o                         
  14   7  -3       1047.42       1082.74        41.53 o                         
  15   7  -3        195.54        168.43        16.73 o                         
  16   7  -3         54.97         65.06         8.50 o                         
  17   7  -3         42.13         58.53        10.37 o                         
  18   7  -3         62.69         91.39        14.90 o                         
  19   7  -3        296.65        350.47        40.93 o                         
  20   7  -3         94.98         46.58        33.46 o                         
   1   9  -3       6055.19       6074.28        49.56 o                         
   2   9  -3       4267.25       4270.39        44.56 o                         
   3   9  -3        918.94       1015.27        16.96 o                         
   4   9  -3       1865.33       1836.95        17.55 o                         
   5   9  -3       1531.03       1556.87        17.32 o                         
   6   9  -3        594.72        613.44         8.23 o                         
   7   9  -3        675.61        705.83        10.16 o                         
   8   9  -3        317.32        294.73        13.01 o                         
   9   9  -3        224.60        219.24        21.46 o                         
  10   9  -3       1190.65       1142.54        15.79 o                         
  11   9  -3        409.64        430.07        21.10 o                         
  12   9  -3        618.03        596.22        19.69 o                         
  13   9  -3        465.30        501.46        13.28 o                         
  14   9  -3         15.52         43.94         6.64 o                         
  15   9  -3        106.01        114.78        15.80 o                         
  16   9  -3         66.54         69.28        10.49 o                         
  17   9  -3         33.96         30.47        11.91 o                         
  18   9  -3        221.03        217.64        34.92 o                         
  19   9  -3         24.20         37.48        10.02 o                         
   1  11  -3       3170.27       3202.43        28.37 o                         
   2  11  -3       2695.11       2759.90        20.87 o                         
   3  11  -3       1636.60       1584.62        34.14 o                         
   4  11  -3        768.49        842.54        16.12 o                         
   5  11  -3        998.94       1010.99        31.04 o                         
   6  11  -3        109.17        130.28        15.77 o                         
   7  11  -3        896.61        903.76        25.58 o                         
   8  11  -3        991.84        960.64        30.75 o                         
   9  11  -3        727.40        742.37        24.52 o                         
  10  11  -3       1505.21       1500.71        34.40 o                         
  11  11  -3       1079.48       1113.69        48.15 o                         
  12  11  -3        236.80        199.43        34.51 o                         
  13  11  -3         85.55        100.36        15.00 o                         
  14  11  -3         59.86         54.59         8.68 o                         
  15  11  -3        338.29        375.15        30.76 o                         
  16  11  -3         96.40         70.43        36.56 o                         
  17  11  -3        131.36        158.15        29.04 o                         
  18  11  -3        102.24         86.12        16.46 o                         
   1  13  -3        935.70        926.92        14.22 o                         
   2  13  -3       1875.46       1844.04        28.75 o                         
   3  13  -3        277.89        294.37        13.70 o                         
   4  13  -3        312.64        309.53        10.44 o                         
   5  13  -3         65.42         74.52         8.40 o                         
   6  13  -3        460.79        456.27        36.78 o                         
   7  13  -3       1045.59       1053.09        21.96 o                         
   8  13  -3       3130.68       3250.29        40.17 o                         
   9  13  -3       4115.16       4282.44        61.16 o                         
  10  13  -3       2856.84       2885.72        43.78 o                         
  11  13  -3        762.67        790.53        60.18 o                         
  12  13  -3        630.70        647.93        16.81 o                         
  13  13  -3         22.50         46.14        22.99 o                         
  14  13  -3        124.30        134.03        16.88 o                         
  15  13  -3        181.71        207.68        29.72 o                         
  16  13  -3         36.40         34.49        14.32 o                         
  17  13  -3         43.94         57.29         9.54 o                         
   1  15  -3        163.50        142.91         7.34 o                         
   2  15  -3        119.16        115.32         6.82 o                         
   3  15  -3        492.62        487.20        11.92 o                         
   4  15  -3        540.05        530.00        11.43 o                         
   5  15  -3        282.83        278.02         9.28 o                         
   6  15  -3        181.01        157.90        15.95 o                         
   7  15  -3        335.67        317.31        20.03 o                         
   8  15  -3        446.42        450.53        26.97 o                         
   9  15  -3        475.49        505.81        22.95 o                         
  10  15  -3        204.86        168.15        24.58 o                         
  11  15  -3        199.32        232.88        29.16 o                         
  12  15  -3        434.19        415.10        26.84 o                         
  13  15  -3        147.45        126.10        28.78 o                         
  14  15  -3        120.84        130.88        26.32 o                         
  15  15  -3        266.88        324.62        48.98 o                         
  16  15  -3         98.98        109.27        14.26 o                         
  17  15  -3        111.61        151.69        28.31 o                         
   1  17  -3        689.32        670.25        10.35 o                         
   2  17  -3        580.30        634.02        11.11 o                         
   3  17  -3          2.38          4.59         3.74 o                         
   4  17  -3        155.25        166.66        16.98 o                         
   5  17  -3        344.88        325.61        12.43 o                         
   6  17  -3        169.39        167.10        11.32 o                         
   7  17  -3         22.12         34.98         5.06 o                         
   8  17  -3        667.70        670.81        34.59 o                         
   9  17  -3        152.38        167.40        27.99 o                         
  10  17  -3        448.70        424.93        19.99 o                         
  11  17  -3         10.34         22.18         5.11 o                         
  12  17  -3         12.04         15.96         5.70 o                         
  13  17  -3        179.48        139.28        32.08 o                         
  14  17  -3         65.81         46.87        11.27 o                         
  15  17  -3         37.52         29.96        16.40 o                         
  16  17  -3         26.75         35.55         9.58 o                         
   1  19  -3         80.03         71.10         7.45 o                         
   2  19  -3        743.27        764.49        18.76 o                         
   3  19  -3        308.30        292.44        18.07 o                         
   4  19  -3        170.27        178.20        17.62 o                         
   5  19  -3        458.82        469.90        17.84 o                         
   6  19  -3        322.66        244.63         9.98 o                         
   7  19  -3        317.63        331.67        13.46 o                         
   8  19  -3        136.23        131.62        18.74 o                         
   9  19  -3          0.59         14.76         4.58 o                         
  10  19  -3         37.92         51.32         8.97 o                         
  11  19  -3         89.98         97.45        20.59 o                         
  12  19  -3        163.31        141.90        26.26 o                         
  13  19  -3         39.11         36.98        12.32 o                         
  14  19  -3         56.59         34.66        11.81 o                         
   1  21  -3         77.21         70.19         8.22 o                         
   2  21  -3        191.69        184.30        24.93 o                         
   3  21  -3         47.09         34.47         4.90 o                         
   4  21  -3         14.48         21.25        10.76 o                         
   5  21  -3        451.44        394.53        22.32 o                         
   6  21  -3        309.08        317.65        21.35 o                         
   7  21  -3         81.59         83.22        11.75 o                         
   8  21  -3        158.06        127.47        15.94 o                         
   9  21  -3        105.97         87.55        24.45 o                         
  10  21  -3         85.61         89.80        24.15 o                         
  11  21  -3        259.69        330.53        64.15 o                         
  13  21  -3        312.80        306.58        66.46 o                         
   1  23  -3         55.96         56.25        13.76 o                         
   2  23  -3         37.90         39.31         6.05 o                         
   3  23  -3         60.59         41.24         9.12 o                         
   4  23  -3         75.59         75.53         9.96 o                         
   5  23  -3        151.86        154.77        20.47 o                         
   6  23  -3        329.88        374.42        17.06 o                         
   7  23  -3         67.09         62.77        13.48 o                         
   8  23  -3         88.50         87.93        18.14 o                         
   9  23  -3         77.96         48.13        17.76 o                         
  10  23  -3        112.42        108.71        18.02 o                         
  11  23  -3         40.96         46.93         7.91 o                         
  12  23  -3        180.35        149.44        45.61 o                         
   1  25  -3         76.44         62.28        19.54 o                         
   2  25  -3         52.31         51.81        11.45 o                         
   3  25  -3         87.68         79.39        17.27 o                         
   4  25  -3        220.63        255.27        19.11 o                         
   5  25  -3          1.91         15.33         4.61 o                         
   6  25  -3         60.22         44.26        20.15 o                         
   7  25  -3        117.21        116.26        43.72 o                         
   8  25  -3        179.97        112.44        54.12 o                         
   9  25  -3         42.15         46.73        15.85 o                         
  10  25  -3        327.66        310.93        60.79 o                         
   1  27  -3       1035.67       1090.57        24.70 o                         
   2  27  -3        568.88        577.10        19.82 o                         
   3  27  -3        284.58        302.63        15.95 o                         
   4  27  -3         99.91         79.72        34.69 o                         
   5  27  -3        144.62        118.56        51.40 o                         
   6  27  -3        126.06         86.54        39.84 o                         
   7  27  -3         39.94         40.91        15.06 o                         
   8  27  -3        212.15        206.43        33.63 o                         
   9  27  -3         54.23         48.36        13.73 o                         
   5  29  -3        192.51        190.96        15.64 o                         
   6  29  -3        518.21        533.66        26.44 o                         
   0   0  -2     357128.69     372554.47      3337.53 o                         
   2   0  -2      38659.98      39804.02       371.12 o                         
   4   0  -2        659.98        630.42        10.47 o                         
   6   0  -2       8256.97       8405.05        43.19 o                         
   8   0  -2       1965.50       1944.88        25.09 o                         
  10   0  -2        468.20        531.39        31.99 o                         
  12   0  -2        187.95        186.26        19.64 o                         
  14   0  -2         36.85         37.56         7.74 o                         
  16   0  -2        105.03        102.98        12.50 o                         
  18   0  -2         86.67        136.13        53.20 o                         
  20   0  -2        168.48        202.60        38.04 o                         
   0   2  -2       7701.40       7657.82        37.95 o                         
   1   2  -2      22900.43      23174.07       264.29 o                         
   2   2  -2       8112.79       7988.84        49.12 o                         
   3   2  -2       3027.11       3009.04        17.25 o                         
   4   2  -2       1028.23        998.09         6.59 o                         
   5   2  -2       1823.41       1824.49         9.42 o                         
   6   2  -2        622.76        661.55        13.75 o                         
   7   2  -2       6708.54       6814.13        60.80 o                         
   8   2  -2        461.04        538.74         8.29 o                         
   9   2  -2       1743.30       1754.36        30.64 o                         
  10   2  -2        290.56        272.42         9.00 o                         
  11   2  -2        170.60        180.58        13.72 o                         
  12   2  -2        111.55        111.86         9.37 o                         
  13   2  -2         96.57        119.42        10.27 o                         
  14   2  -2        107.05        105.40         9.59 o                         
  15   2  -2          2.36         12.45         5.70 o                         
  16   2  -2        173.36        183.07        16.99 o                         
  17   2  -2        310.64        358.67        30.31 o                         
  18   2  -2         90.12        168.26        16.66 o                         
  19   2  -2          2.46         30.83         8.82 o                         
  20   2  -2         60.41         61.17        10.69 o                         
  21   2  -2         10.97         16.06         4.83 o                         
   0   4  -2      11028.30      11687.62        56.41 o                         
   1   4  -2        424.89        412.23        10.25 o                         
   2   4  -2       1331.85       1365.43         9.11 o                         
   3   4  -2       5088.97       5047.47        16.94 o                         
   4   4  -2       1540.35       1526.69         9.03 o                         
   5   4  -2         99.83        105.94         4.54 o                         
   6   4  -2       2437.73       2721.30        20.37 o                         
   7   4  -2       2731.78       2851.83        24.25 o                         
   8   4  -2       3126.65       3245.29       123.21 o                         
   9   4  -2        522.09        508.65         7.51 o                         
  10   4  -2       2309.14       2361.63        38.40 o                         
  11   4  -2         61.59         45.54         5.16 o                         
  12   4  -2        812.89        730.35        14.61 o                         
  13   4  -2        483.01        479.18        31.04 o                         
  14   4  -2       1608.45       1415.45        25.09 o                         
  15   4  -2        853.79        794.82        24.31 o                         
  16   4  -2         93.91         67.55         6.35 o                         
  17   4  -2        736.34        773.12        18.67 o                         
  18   4  -2        120.60        143.57        22.76 o                         
  19   4  -2        264.64        306.49        41.93 o                         
  20   4  -2        205.41        228.93        46.26 o                         
  21   4  -2        656.57        782.75        89.46 o                         
   0   6  -2        618.45        621.35        22.60 o                         
   1   6  -2       1292.56       1278.52        11.60 o                         
   2   6  -2        288.08        271.41         6.68 o                         
   3   6  -2       2240.00       2174.15        16.32 o                         
   4   6  -2         31.55         28.27         2.45 o                         
   5   6  -2        161.97        173.56         5.44 o                         
   6   6  -2        753.17        746.40         8.61 o                         
   7   6  -2         35.13         34.48         3.57 o                         
   8   6  -2       1073.22       1069.60        16.61 o                         
   9   6  -2        951.57        957.94        15.49 o                         
  10   6  -2        766.38        745.46        14.08 o                         
  11   6  -2        642.97        591.34        17.55 o                         
  12   6  -2        102.03         77.97         7.09 o                         
  13   6  -2       1010.74        894.30        17.33 o                         
  14   6  -2       3104.09       2729.31        37.58 o                         
  15   6  -2        292.68        270.13        26.55 o                         
  16   6  -2        102.53        123.90        11.92 o                         
  17   6  -2         75.06         73.23        15.55 o                         
  18   6  -2        197.08        249.18        34.21 o                         
  19   6  -2         35.66         22.82         8.29 o                         
  20   6  -2        400.96        381.62        27.25 o                         
  21   6  -2        319.57        107.22       109.67 o                         
   0   8  -2       3221.45       3066.51        35.95 o                         
   1   8  -2        362.25        378.05         5.35 o                         
   2   8  -2         32.12         47.74         3.60 o                         
   3   8  -2         67.37         66.83         5.98 o                         
   4   8  -2        956.71        963.12        11.42 o                         
   5   8  -2       1371.04       1336.08        19.52 o                         
   6   8  -2         34.61         56.92         6.40 o                         
   7   8  -2        472.81        559.03         9.75 o                         
   8   8  -2        102.09        108.54        14.99 o                         
   9   8  -2        875.99        826.33        16.90 o                         
  10   8  -2        229.05        259.61        25.02 o                         
  11   8  -2         23.34         22.42         4.29 o                         
  12   8  -2        150.28        148.29        14.95 o                         
  13   8  -2       1084.62       1037.54        29.92 o                         
  14   8  -2         57.19         40.59         9.28 o                         
  15   8  -2        634.56        668.52        17.99 o                         
  16   8  -2        131.99        150.42        16.73 o                         
  17   8  -2        174.41        183.17        34.25 o                         
  18   8  -2         41.22         42.38         8.70 o                         
  19   8  -2        265.58        259.84        35.39 o                         
  20   8  -2        193.43        171.53        40.25 o                         
  21   8  -2       1405.60       1449.50        51.41 o                         
   0  10  -2       3812.58       3960.96       160.49 o                         
   1  10  -2        647.79        646.96         7.37 o                         
   2  10  -2        470.91        444.66         7.05 o                         
   3  10  -2        247.59        262.27        11.92 o                         
   4  10  -2       2408.70       2531.83        27.28 o                         
   5  10  -2        155.86        185.81        10.48 o                         
   6  10  -2        800.84        858.29        13.53 o                         
   7  10  -2        273.87        275.69        17.18 o                         
   8  10  -2        928.05        919.32        20.65 o                         
   9  10  -2          0.67         -1.27         9.35 o                         
  10  10  -2        979.60        949.04        44.85 o                         
  11  10  -2        104.04        105.85        15.28 o                         
  12  10  -2        952.58       1012.09        25.42 o                         
  13  10  -2         80.28         95.04        16.92 o                         
  14  10  -2          2.46         13.29        14.57 o                         
  15  10  -2        156.04        164.23        18.12 o                         
  16  10  -2          7.34         16.76         8.84 o                         
  17  10  -2        235.06        218.71        39.42 o                         
  18  10  -2        120.10        107.33        12.74 o                         
  19  10  -2          1.87         17.28         9.48 o                         
  20  10  -2        205.17         61.59        80.54 o                         
   0  12  -2       1396.88       1408.04        19.73 o                         
   1  12  -2         51.97         54.50         5.38 o                         
   2  12  -2          3.58         21.30         5.36 o                         
   3  12  -2        193.72        191.42        20.84 o                         
   4  12  -2        180.39        165.00         7.96 o                         
   5  12  -2        373.62        379.39        13.03 o                         
   6  12  -2        420.48        361.30         8.24 o                         
   7  12  -2        323.72        347.81        20.36 o                         
   8  12  -2        544.24        486.36        14.48 o                         
   9  12  -2        374.25        352.44        18.16 o                         
  10  12  -2        308.32        321.97        15.40 o                         
  11  12  -2       2313.98       2306.64        56.54 o                         
  12  12  -2        182.10        182.29        23.65 o                         
  13  12  -2        399.69        347.55        39.26 o                         
  14  12  -2        158.65        141.40        16.87 o                         
  15  12  -2        106.00        120.37        16.85 o                         
  16  12  -2        274.99        384.98        51.50 o                         
  17  12  -2       1033.03       1101.70        36.78 o                         
  18  12  -2         77.17        101.26        20.32 o                         
  19  12  -2        141.76         81.03        65.33 o                         
  20  12  -2         64.35         14.10        28.16 o                         
   0  14  -2        543.02        473.20        10.05 o                         
   1  14  -2       1737.85       1738.45        15.77 o                         
   2  14  -2         12.84         16.80         4.36 o                         
   3  14  -2        135.38        129.24        18.06 o                         
   4  14  -2         46.45         54.76         5.64 o                         
   5  14  -2         96.78        101.06        12.45 o                         
   6  14  -2         71.92         80.25         9.58 o                         
   7  14  -2        881.08        905.12        18.29 o                         
   8  14  -2        117.60        121.57        12.18 o                         
   9  14  -2       2179.49       1900.65        22.28 o                         
  10  14  -2        358.71        301.65        13.24 o                         
  11  14  -2       1983.28       1842.60        38.02 o                         
  12  14  -2        578.23        540.51        30.36 o                         
  13  14  -2         11.42          7.67         5.19 o                         
  14  14  -2        380.52        375.65        45.95 o                         
  15  14  -2         48.72         60.16         8.84 o                         
  16  14  -2        272.44        304.91        36.94 o                         
  17  14  -2         17.59         40.42         8.90 o                         
  18  14  -2        493.85        572.96        39.44 o                         
  19  14  -2         23.04         17.65        12.72 o                         
   0  16  -2        181.70        173.45         7.71 o                         
   1  16  -2       2180.50       2158.54        25.26 o                         
   2  16  -2       1314.41       1260.39        30.73 o                         
   3  16  -2       2859.42       2749.44        69.32 o                         
   4  16  -2        532.85        499.52        16.74 o                         
   5  16  -2       2137.63       2051.77        47.51 o                         
   6  16  -2        561.78        536.87        18.26 o                         
   7  16  -2        798.94        757.54        16.32 o                         
   8  16  -2        989.38        954.06        18.20 o                         
   9  16  -2         90.27         83.33         8.23 o                         
  10  16  -2       1002.60       1012.87        33.89 o                         
  11  16  -2        110.64         96.83        15.20 o                         
  12  16  -2        150.66        136.26        21.70 o                         
  13  16  -2         92.19         90.41        15.12 o                         
  14  16  -2          6.64         30.86         9.80 o                         
  15  16  -2          3.51          6.57         9.67 o                         
  16  16  -2         59.21         52.77         9.03 o                         
  17  16  -2         84.67         94.37        20.96 o                         
   0  18  -2       1403.84       1495.72        24.49 o                         
   1  18  -2       1669.11       1603.54        30.16 o                         
   2  18  -2       2546.41       2439.91        31.60 o                         
   4  18  -2       4865.55       4946.41        65.09 o                         
   5  18  -2        377.15        401.33        21.83 o                         
   6  18  -2        762.71        705.86        15.15 o                         
   7  18  -2        156.60        135.40        17.49 o                         
   8  18  -2        150.86        149.38        16.78 o                         
   9  18  -2        343.33        337.80        19.34 o                         
  10  18  -2        396.49        367.50        34.88 o                         
  11  18  -2        337.64        306.53        30.94 o                         
  12  18  -2         62.73         59.20         7.76 o                         
  13  18  -2          5.89         29.52        10.72 o                         
  14  18  -2         31.57         32.10         6.15 o                         
  15  18  -2        128.96        115.57        21.19 o                         
  16  18  -2         86.25         79.88        18.77 o                         
   0  20  -2        915.86        811.96        23.78 o                         
   1  20  -2        136.34        150.12        18.86 o                         
   2  20  -2        406.92        399.79        12.13 o                         
   3  20  -2        267.67        221.11        11.00 o                         
   4  20  -2        965.59        846.77        19.92 o                         
   5  20  -2        381.96        319.50        10.35 o                         
   6  20  -2        209.12        177.55        16.53 o                         
   7  20  -2         63.18         79.16        10.45 o                         
   8  20  -2        117.26        142.51        17.69 o                         
   9  20  -2         51.78         63.12         7.64 o                         
  10  20  -2        156.38        151.34        17.83 o                         
  11  20  -2         47.05         40.13         7.89 o                         
  12  20  -2         28.02         23.35         7.74 o                         
  13  20  -2        192.19        227.84        59.90 o                         
  14  20  -2         33.02         48.01        16.69 o                         
  15  20  -2         67.40         64.28        21.73 o                         
   0  22  -2        520.73        546.25        20.98 o                         
   1  22  -2        247.93        238.38         7.94 o                         
   2  22  -2        141.76        170.91        11.27 o                         
   3  22  -2        959.68        929.69        11.93 o                         
   4  22  -2         77.35         67.42         8.26 o                         
   5  22  -2         53.61         55.52         6.82 o                         
   6  22  -2         63.14         64.48         9.44 o                         
   7  22  -2         22.23         24.31         9.05 o                         
   8  22  -2         81.69         96.03        15.62 o                         
   9  22  -2        177.04        206.05        29.14 o                         
  10  22  -2        402.20        434.03        26.48 o                         
  11  22  -2        898.00        928.06        19.48 o                         
  12  22  -2         63.68         51.69        11.33 o                         
  13  22  -2       1031.21       1241.54        50.03 o                         
  14  22  -2         82.82         70.89        18.01 o                         
   0  24  -2         18.88         14.97         6.89 o                         
   1  24  -2        114.36        126.30         9.21 o                         
   2  24  -2          3.85         10.09         2.63 o                         
   3  24  -2         21.29         14.53         3.09 o                         
   4  24  -2         42.65         48.77         8.16 o                         
   5  24  -2         39.94         47.34         7.69 o                         
   6  24  -2        230.97        272.64        16.39 o                         
   7  24  -2         21.24         11.26        14.54 o                         
   8  24  -2        155.58        152.88        20.52 o                         
   9  24  -2        170.09        177.01        33.79 o                         
  10  24  -2        394.96        404.64        32.92 o                         
  11  24  -2        377.90        409.58        26.87 o                         
  12  24  -2        352.74        283.21        62.72 o                         
   0  26  -2         10.57          9.01         4.52 o                         
   1  26  -2         87.97         85.65        21.69 o                         
   2  26  -2         20.16         15.40         3.92 o                         
   3  26  -2        119.96         90.38        20.58 o                         
   4  26  -2         43.53         31.78         6.85 o                         
   5  26  -2         19.22         11.32         3.76 o                         
   6  26  -2         53.98         57.84        11.06 o                         
   7  26  -2        208.33        211.35        30.76 o                         
   8  26  -2         77.93        111.29        23.03 o                         
   9  26  -2         82.73         74.92        14.51 o                         
  10  26  -2        210.85        165.37        35.65 o                         
  11  26  -2         26.39         23.51         7.31 o                         
  12  26  -2          7.09         13.52         6.90 o                         
   5  28  -2         22.03          8.05         3.54 o                         
   6  28  -2         38.39         32.36         9.87 o                         
   7  28  -2         29.90         20.73        11.39 o                         
   8  28  -2         48.46         38.01        12.04 o                         
   9  28  -2        341.14        400.22        18.11 o                         
   1   1  -1        534.76        562.69         3.97 o                         
   2   1  -1      22582.19      21551.92        79.95 o                         
   3   1  -1       2481.08       2370.27         7.42 o                         
   4   1  -1       4346.88       4329.34        15.84 o                         
   5   1  -1       1711.20       1584.33        10.74 o                         
   6   1  -1       1106.46       1014.81         6.40 o                         
   7   1  -1       3553.56       3603.85        26.57 o                         
   8   1  -1        323.72        362.35         7.22 o                         
   9   1  -1        790.01        908.13        17.52 o                         
  10   1  -1       1899.53       1869.19        24.60 o                         
  11   1  -1        303.35        269.46        21.93 o                         
  12   1  -1         69.78         71.69         6.85 o                         
  13   1  -1        104.96        100.19         9.70 o                         
  14   1  -1        194.93        189.99        16.38 o                         
  15   1  -1         14.98         21.45         6.27 o                         
  16   1  -1        318.14        352.30        33.29 o                         
  17   1  -1        158.81        185.33        17.95 o                         
  18   1  -1         10.32         34.95         6.60 o                         
  19   1  -1         51.90         58.93         7.88 o                         
  20   1  -1        451.42        483.25        20.15 o                         
  21   1  -1         29.32         31.84         7.67 o                         
   1   3  -1         28.27         34.41         2.94 o                         
   2   3  -1       6948.50       6675.20        24.55 o                         
   3   3  -1       1000.46        976.74         9.87 o                         
   4   3  -1       1541.82       1424.32         7.26 o                         
   5   3  -1        396.19        380.56        10.56 o                         
   6   3  -1       1463.56       1533.91        13.56 o                         
   7   3  -1       1134.89       1135.10        15.94 o                         
   8   3  -1        333.18        266.87         8.65 o                         
   9   3  -1       2831.99       3052.32        31.66 o                         
  10   3  -1        103.91        124.54        10.26 o                         
  11   3  -1       3266.33       3133.47        50.53 o                         
  12   3  -1        354.66        420.45        19.84 o                         
  13   3  -1       1590.56       1492.99        38.65 o                         
  14   3  -1       1503.55       1361.52        29.58 o                         
  15   3  -1        263.56        281.71        26.55 o                         
  16   3  -1        465.42        480.75        38.48 o                         
  17   3  -1         85.98        102.07        21.47 o                         
  18   3  -1         18.38         52.04         8.39 o                         
  19   3  -1        327.24        407.44        50.32 o                         
  20   3  -1        327.35        375.86        27.51 o                         
  21   3  -1        157.21        229.79        34.89 o                         
   1   5  -1       1049.59       1028.96         5.94 o                         
   2   5  -1       4269.72       4168.22        19.39 o                         
   3   5  -1       1586.30       1416.45        11.06 o                         
   4   5  -1       2492.44       2447.32        22.95 o                         
   5   5  -1       3227.74       3300.07        16.49 o                         
   6   5  -1        391.04        459.97         7.83 o                         
   7   5  -1       1208.29       1329.27        20.48 o                         
   8   5  -1        121.55        120.34        10.89 o                         
   9   5  -1        113.48        115.54         9.99 o                         
  10   5  -1       1744.95       1812.39        28.21 o                         
  11   5  -1       2801.10       2635.63        36.67 o                         
  12   5  -1       9493.60       9009.47       120.52 o                         
  13   5  -1       6297.46       6393.24       144.59 o                         
  14   5  -1        139.14        135.45        14.72 o                         
  15   5  -1       1192.28       1119.56        22.17 o                         
  16   5  -1         12.34         22.33         8.46 o                         
  17   5  -1         14.56         22.86         7.45 o                         
  18   5  -1         25.06         65.21        31.71 o                         
  19   5  -1         75.87         88.01        16.12 o                         
  20   5  -1        125.98        147.59        26.60 o                         
  21   5  -1        221.78        245.22        52.50 o                         
   1   7  -1       1586.09       1638.90        11.75 o                         
   2   7  -1       1123.41       1043.75         9.70 o                         
   3   7  -1       1490.25       1382.37        16.51 o                         
   4   7  -1       8684.89       8886.06        45.71 o                         
   5   7  -1       8878.86       8933.58       136.64 o                         
   6   7  -1       2339.53       2359.60        51.56 o                         
   7   7  -1       1791.76       1765.04        35.67 o                         
   8   7  -1         58.93         59.62         8.13 o                         
   9   7  -1        788.17        858.70        37.34 o                         
  10   7  -1        213.49        190.32        19.41 o                         
  11   7  -1        613.91        574.10        13.57 o                         
  12   7  -1        604.02        583.00        47.71 o                         
  13   7  -1        232.40        249.74        34.41 o                         
  14   7  -1        521.32        514.12        20.88 o                         
  15   7  -1        275.92        283.06        24.86 o                         
  16   7  -1         25.60         20.20         7.43 o                         
  17   7  -1         12.39         16.50        10.90 o                         
  18   7  -1         16.93         31.77         7.49 o                         
  19   7  -1        626.43        683.96        38.04 o                         
  20   7  -1         56.81         47.52        11.83 o                         
  21   7  -1         79.73        316.63        38.06 o                         
   1   9  -1      14989.26      14845.86        66.30 o                         
   2   9  -1       9520.61       9842.96        85.84 o                         
   3   9  -1       2525.96       2751.70        23.74 o                         
   4   9  -1       6037.61       5932.68        47.28 o                         
   5   9  -1       5866.86       6170.56        56.68 o                         
   6   9  -1        541.01        572.84        12.17 o                         
   7   9  -1        463.70        556.38         9.92 o                         
   8   9  -1       1046.89        960.78        22.25 o                         
   9   9  -1        516.77        513.45        37.43 o                         
  10   9  -1       1044.68        857.70        18.23 o                         
  11   9  -1        350.34        373.69        16.51 o                         
  12   9  -1       1340.15       1261.92        49.44 o                         
  13   9  -1       1322.32       1354.66        23.29 o                         
  14   9  -1         12.53         18.67         5.29 o                         
  15   9  -1         14.53         41.25         8.40 o                         
  16   9  -1        169.99        177.58        23.51 o                         
  17   9  -1          8.74         31.79        17.91 o                         
  18   9  -1         72.00         83.38        17.41 o                         
  19   9  -1          3.71         22.53        13.85 o                         
  20   9  -1        207.31        129.12        52.52 o                         
   1  11  -1       6262.31       6323.62        41.82 o                         
   2  11  -1       7474.61       8337.25        59.41 o                         
   3  11  -1        635.46        640.00        11.72 o                         
   4  11  -1        290.11        275.65        13.99 o                         
   5  11  -1       2518.73       2560.05        28.00 o                         
   6  11  -1        320.59        278.79        12.82 o                         
   7  11  -1        192.87        184.94        21.50 o                         
   8  11  -1        711.22        662.52        13.89 o                         
   9  11  -1        961.49        959.55        16.19 o                         
  10  11  -1       2053.02       2009.32        34.58 o                         
  11  11  -1       2966.76       2903.79        55.15 o                         
  12  11  -1         59.45         73.20        11.27 o                         
  13  11  -1        351.91        355.04        40.20 o                         
  14  11  -1         25.38         41.27         9.44 o                         
  15  11  -1        486.95        575.26        54.19 o                         
  16  11  -1        123.51        112.11        17.66 o                         
  17  11  -1         49.97         73.56        12.98 o                         
  18  11  -1        193.32        152.09        30.43 o                         
  19  11  -1         20.87         27.40         8.97 o                         
  20  11  -1         17.51         23.56        16.40 o                         
   1  13  -1        256.76        259.75         5.28 o                         
   2  13  -1       2214.92       2254.50        30.91 o                         
   3  13  -1        258.64        292.96        17.17 o                         
   4  13  -1       2200.94       2105.17        26.65 o                         
   5  13  -1        295.86        264.51        10.16 o                         
   6  13  -1        852.29        819.13        18.35 o                         
   7  13  -1        772.61        725.34        12.26 o                         
   8  13  -1       5311.73       5361.15        25.34 o                         
   9  13  -1       7887.54       7835.25       157.70 o                         
  10  13  -1       3949.21       3843.91        52.77 o                         
  11  13  -1        406.48        409.27        30.54 o                         
  12  13  -1        516.01        528.78        27.01 o                         
  13  13  -1         15.71         36.58         7.63 o                         
  14  13  -1         52.44         54.67        11.62 o                         
  15  13  -1         37.81         60.54        14.95 o                         
  16  13  -1         46.53         46.10        16.89 o                         
  17  13  -1         46.87         67.97        10.52 o                         
  18  13  -1         41.23          8.79        15.02 o                         
  19  13  -1         47.51         28.69        35.39 o                         
  20  13  -1         44.29         29.86        21.98 o                         
   1  15  -1         84.90         88.34         8.00 o                         
   2  15  -1         95.74        114.57         6.41 o                         
   3  15  -1        169.12        169.47        19.68 o                         
   4  15  -1        273.05        299.22        15.13 o                         
   5  15  -1        426.49        419.21         9.39 o                         
   6  15  -1        498.54        485.52        13.69 o                         
   7  15  -1        101.42         98.30        10.16 o                         
   8  15  -1        108.95        133.22        14.72 o                         
   9  15  -1       1446.19       1296.19        24.90 o                         
  10  15  -1        156.71        149.06        13.95 o                         
  11  15  -1         13.23         11.96         5.41 o                         
  12  15  -1        527.78        444.88        33.27 o                         
  13  15  -1        180.74        253.16        37.62 o                         
  14  15  -1        148.06        157.74        17.70 o                         
  15  15  -1        228.93        257.59        42.44 o                         
  16  15  -1        229.61        271.78        38.86 o                         
  17  15  -1         96.50         97.82        22.67 o                         
  18  15  -1        360.03        402.88        32.79 o                         
  19  15  -1          1.39         23.55        21.43 o                         
   1  17  -1       1043.88       1000.21        17.41 o                         
   2  17  -1       1560.73       1541.52        26.38 o                         
   3  17  -1        348.07        347.06        11.61 o                         
   4  17  -1       1136.48       1102.89        21.78 o                         
   5  17  -1        124.66        133.95        12.98 o                         
   6  17  -1         52.82         65.17         6.56 o                         
   7  17  -1         89.01        100.11         9.31 o                         
   8  17  -1        158.80        175.11        16.95 o                         
   9  17  -1         41.65         44.70         8.00 o                         
  10  17  -1        701.85        667.13        24.65 o                         
  11  17  -1         59.58         44.04         7.26 o                         
  12  17  -1         43.94         47.17        16.70 o                         
  13  17  -1        494.16        455.98        21.45 o                         
  14  17  -1         96.10        113.96        16.56 o                         
  15  17  -1         37.69         35.21        10.72 o                         
  16  17  -1         54.54         51.16        14.16 o                         
  17  17  -1         70.09         63.02        22.31 o                         
  18  17  -1          0.58          4.64        21.99 o                         
   1  19  -1         17.47         19.08         3.95 o                         
   2  19  -1        688.60        687.45        10.54 o                         
   3  19  -1         54.21         68.30         7.31 o                         
   4  19  -1        592.30        560.44        13.35 o                         
   5  19  -1        303.69        322.86         8.78 o                         
   6  19  -1        649.30        562.87        11.78 o                         
   7  19  -1        953.39        903.11        33.75 o                         
   8  19  -1        311.66        284.15        11.94 o                         
   9  19  -1         43.69         49.87         7.02 o                         
  10  19  -1        188.67        182.75        19.21 o                         
  11  19  -1         65.73         84.93        13.35 o                         
  12  19  -1         57.61         31.83         4.99 o                         
  13  19  -1          7.98         12.12        10.81 o                         
  14  19  -1         18.59         35.07         9.70 o                         
  15  19  -1         12.99         22.42         6.53 o                         
  16  19  -1         22.34         36.52         9.53 o                         
  17  19  -1          8.93         -8.84        17.86 o                         
   1  21  -1         47.61         57.81         7.50 o                         
   2  21  -1        282.16        310.93        10.11 o                         
   3  21  -1        198.09        185.32         7.29 o                         
   4  21  -1         61.70         56.30         6.85 o                         
   5  21  -1        169.55        109.50        12.70 o                         
   6  21  -1         91.14         77.00         8.85 o                         
   7  21  -1         95.01        106.83        18.20 o                         
   8  21  -1        107.49        110.22        11.91 o                         
   9  21  -1         88.84        111.51        17.88 o                         
  10  21  -1         56.13         57.82         9.93 o                         
  11  21  -1        177.03        242.92        22.71 o                         
  12  21  -1        115.67        111.09        39.12 o                         
  13  21  -1         99.42        147.24        20.28 o                         
  14  21  -1        292.19        347.87        18.77 o                         
  15  21  -1        556.71        644.25        20.98 o                         
  16  21  -1        403.65        428.99        35.14 o                         
   1  23  -1         48.22         62.48         6.20 o                         
   2  23  -1         11.67          9.69         2.66 o                         
   3  23  -1         25.56         25.46         4.57 o                         
   4  23  -1        247.98        236.18        26.06 o                         
   5  23  -1         63.03         62.08        10.83 o                         
   6  23  -1        292.35        351.19        34.47 o                         
   7  23  -1        190.16        209.77        15.83 o                         
   8  23  -1         84.71         98.25        11.13 o                         
   9  23  -1        129.56        130.35        22.83 o                         
  10  23  -1         21.10          8.41         5.52 o                         
  11  23  -1         19.07         20.99        17.65 o                         
  12  23  -1        562.52        615.32        21.40 o                         
  13  23  -1        478.10        526.80        16.06 o                         
  14  23  -1        533.32        654.85        54.93 o                         
   1  25  -1         22.33         20.04         5.11 o                         
   2  25  -1          8.48         11.44         9.29 o                         
   3  25  -1         35.76         40.59         7.07 o                         
   4  25  -1        807.26        906.73        36.42 o                         
   5  25  -1         54.30         71.11        14.05 o                         
   6  25  -1         11.80         19.86         6.37 o                         
   7  25  -1        310.44        399.53        27.65 o                         
   8  25  -1        231.09        254.92        26.50 o                         
   9  25  -1         17.99         35.73         6.51 o                         
  10  25  -1        264.00        301.32        25.12 o                         
  11  25  -1         50.81         55.88        17.74 o                         
  12  25  -1        126.19        101.60        29.99 o                         
  13  25  -1         83.03         65.80        25.57 o                         
   1  27  -1       1340.28       1574.92        93.30 o                         
   2  27  -1       1162.88       1270.36        49.49 o                         
   3  27  -1        380.08        476.66        88.61 o                         
   4  27  -1         59.23         65.77        12.54 o                         
   5  27  -1         48.30         58.26         8.33 o                         
   6  27  -1        118.86        127.07        13.72 o                         
   7  27  -1         21.03         16.52         5.09 o                         
   8  27  -1         82.30         97.91        15.28 o                         
   9  27  -1         19.33         24.91         5.85 o                         
  10  27  -1         20.77         32.02         9.05 o                         
  11  27  -1         12.26         18.85         6.34 o                         
   1  29  -1        539.09        543.18        29.63 o                         
   2  29  -1         69.67         69.02        31.68 o                         
   3  29  -1        222.99        234.19        40.96 o                         
   4  29  -1        287.44        279.63        51.85 o                         
   5  29  -1        137.77        130.90        23.74 o                         
   6  29  -1        518.22        566.50        27.03 o                         
   7  29  -1       1289.93       1419.27        78.17 o                         
   8  29  -1        344.83        219.01        75.26 o                         
   9  29  -1          4.56         23.40        11.14 o                         
   2   0   0      32154.74      31956.70        98.70 o                         
   4   0   0        229.20        286.28         4.90 o                         
   6   0   0       5277.28       5556.83        35.02 o                         
   8   0   0        275.07        288.35        16.92 o                         
  10   0   0        583.55        525.37        16.29 o                         
  12   0   0        557.86        518.54        21.01 o                         
  14   0   0          2.18         27.96        12.69 o                         
  16   0   0        370.07        330.80        41.77 o                         
  18   0   0        214.49        282.80        64.54 o                         
  20   0   0        173.71        212.28        65.77 o                         
   1   2   0       1112.17        809.61         7.19 o                         
   2   2   0      17074.18      16461.91        56.84 o                         
   3   2   0       8666.50       7980.68        42.48 o                         
   4   2   0        831.93        775.76         6.48 o                         
   5   2   0          4.05         14.68         1.89 o                         
   6   2   0          0.23          9.09         1.95 o                         
   7   2   0      19170.48      20303.59       190.98 o                         
   8   2   0        887.39        976.08        11.81 o                         
   9   2   0        882.53       1005.71        16.25 o                         
  10   2   0         23.80         56.63         6.40 o                         
  11   2   0         21.07         34.12         4.25 o                         
  12   2   0         72.36         86.18         9.22 o                         
  13   2   0          4.30         25.84         5.69 o                         
  14   2   0        181.05        148.58        14.42 o                         
  15   2   0         11.92         36.92         7.59 o                         
  16   2   0        491.92        467.28        43.31 o                         
  17   2   0        100.89         94.13        12.29 o                         
  18   2   0        211.22        276.48        33.74 o                         
  19   2   0          0.70         10.30        19.58 o                         
  20   2   0          0.58         14.66        25.68 o                         
  21   2   0          0.01          9.33        10.47 o                         
   0   4   0      39498.27      40133.93       113.60 o                         
   1   4   0       2469.59       2303.31        14.08 o                         
   2   4   0         56.81         46.17         4.89 o                         
   3   4   0       6563.85       6308.49        93.99 o                         
   4   4   0       2058.78       1905.29        10.61 o                         
   5   4   0          0.00          5.15         3.33 o                         
   6   4   0       2128.93       2320.72        19.95 o                         
   7   4   0       3138.59       3476.13        36.23 o                         
   8   4   0       4912.43       5407.62        44.05 o                         
   9   4   0        184.38        231.37        21.50 o                         
  10   4   0       2739.72       2817.00        35.06 o                         
  11   4   0        185.63        111.86        13.82 o                         
  12   4   0       1526.90       1457.74        27.32 o                         
  13   4   0        295.90        359.79        39.54 o                         
  14   4   0       1578.97       1304.16        29.34 o                         
  15   4   0        542.69        479.01        32.60 o                         
  16   4   0        253.26        206.57        25.47 o                         
  17   4   0        565.14        579.64        47.66 o                         
  18   4   0        251.62        262.65        34.39 o                         
  19   4   0        351.42        425.89        57.96 o                         
  20   4   0        278.86        240.69        52.15 o                         
  21   4   0       1125.76       1379.58        58.10 o                         
   0   6   0       1488.86       1549.91         9.43 o                         
   1   6   0       2281.39       2215.46        16.24 o                         
   2   6   0         81.49         81.46         9.41 o                         
   3   6   0       3486.14       3247.48        19.52 o                         
   4   6   0        306.29        263.86         5.02 o                         
   5   6   0          7.69         48.40         3.39 o                         
   6   6   0        504.46        488.34         9.14 o                         
   7   6   0        178.27        138.87        14.79 o                         
   8   6   0        107.50        168.99        14.37 o                         
   9   6   0       2319.12       2412.97        31.23 o                         
  10   6   0       1284.08       1277.34        20.49 o                         
  11   6   0        514.96        431.84        42.37 o                         
  12   6   0         16.94         37.47         8.05 o                         
  13   6   0       1303.41       1143.36        22.69 o                         
  14   6   0       5049.34       4243.61       216.38 o                         
  15   6   0        203.90        192.20        21.81 o                         
  16   6   0         22.65         31.57        10.77 o                         
  17   6   0         31.42         41.24         9.44 o                         
  18   6   0        460.84        626.31        87.63 o                         
  19   6   0         25.15         14.89        18.44 o                         
  20   6   0         45.58         68.39        15.91 o                         
   0   8   0       9009.82       8391.63        54.56 o                         
   1   8   0        612.33        631.57         8.24 o                         
   2   8   0         88.11         92.92         5.69 o                         
   3   8   0          0.01          1.36         4.20 o                         
   4   8   0       1256.40       1296.11        14.15 o                         
   5   8   0       1079.53        988.21        18.11 o                         
   6   8   0        297.67        333.21         9.10 o                         
   7   8   0       1888.87       2005.95        20.10 o                         
   8   8   0         52.11         60.96         6.46 o                         
   9   8   0       2880.83       2580.07        35.20 o                         
  10   8   0        215.52        192.79        20.48 o                         
  11   8   0         68.03         67.04         9.80 o                         
  12   8   0        131.81        153.22        17.06 o                         
  13   8   0        624.41        538.73        26.74 o                         
  14   8   0          0.08         15.16        11.11 o                         
  15   8   0         90.34        123.28        14.30 o                         
  16   8   0        163.43        163.61        29.83 o                         
  17   8   0         86.57        124.43        20.82 o                         
  18   8   0         16.14         44.83        12.95 o                         
  19   8   0         87.78        130.14        23.44 o                         
  20   8   0        165.58        168.66        41.05 o                         
   0  10   0       1117.84       1217.84        20.01 o                         
   1  10   0         65.69         51.64         4.22 o                         
   2  10   0        100.74         82.62         5.34 o                         
   3  10   0        269.86        313.71         9.60 o                         
   4  10   0       3802.70       4152.77        35.98 o                         
   5  10   0         38.22         72.94        10.01 o                         
   6  10   0       1108.54       1131.77        14.78 o                         
   7  10   0        720.89        635.01        13.13 o                         
   8  10   0        486.77        407.66        24.07 o                         
   9  10   0         24.92         22.56         3.50 o                         
  10  10   0        151.64        166.20        16.95 o                         
  11  10   0          2.66          8.09         4.04 o                         
  12  10   0       1466.34       1452.42        20.72 o                         
  13  10   0        137.24        135.91        15.33 o                         
  14  10   0        107.72         89.22        11.76 o                         
  15  10   0        320.45        370.96        39.83 o                         
  16  10   0        204.70        259.90        42.62 o                         
  17  10   0        220.95        211.53        31.93 o                         
  18  10   0        377.65        337.70        50.78 o                         
  19  10   0          3.64         38.59         9.80 o                         
  20  10   0        123.06        119.91        64.30 o                         
   0  12   0       6123.28       6595.43        69.21 o                         
   1  12   0        248.33        270.90         7.51 o                         
   2  12   0        215.73        234.69        14.62 o                         
   3  12   0        202.77        165.70        17.66 o                         
   4  12   0         15.23         15.76         4.85 o                         
   5  12   0        472.53        509.85         9.71 o                         
   6  12   0        100.85         78.77         7.78 o                         
   7  12   0         83.59         95.31         8.56 o                         
   8  12   0         52.72         44.84         4.97 o                         
   9  12   0       1390.66       1301.01        24.66 o                         
  10  12   0        236.02        239.52        16.45 o                         
  11  12   0       3258.43       3257.95        40.11 o                         
  12  12   0        154.33        174.26        14.82 o                         
  13  12   0        406.72        318.21        32.67 o                         
  14  12   0        114.06        104.53        15.60 o                         
  15  12   0         78.92         88.57        13.62 o                         
  16  12   0        164.47        244.81        33.63 o                         
  17  12   0        769.81        972.88        35.16 o                         
  18  12   0         91.69         72.42        22.79 o                         
  19  12   0         52.80         81.69        17.64 o                         
   0  14   0        672.11        483.97        11.07 o                         
   1  14   0         11.11         12.16         4.03 o                         
   2  14   0        217.68        216.53        14.16 o                         
   3  14   0        174.30        162.34         8.89 o                         
   4  14   0         19.72         22.10         4.72 o                         
   5  14   0          1.46         16.29         6.76 o                         
   6  14   0        159.30        136.78        13.70 o                         
   7  14   0       2336.54       2321.22        20.19 o                         
   8  14   0         16.29         11.10         2.77 o                         
   9  14   0       4006.04       3622.14        58.40 o                         
  10  14   0         96.36         76.44        10.51 o                         
  11  14   0       2367.73       2130.62        37.80 o                         
  12  14   0        830.27        740.61        31.73 o                         
  13  14   0          6.04         24.40         5.72 o                         
  14  14   0        294.47        264.89        34.88 o                         
  15  14   0          3.96         13.38        10.38 o                         
  16  14   0        475.59        564.56        31.68 o                         
  17  14   0        109.55        110.63        34.65 o                         
  18  14   0        792.39        999.81        26.92 o                         
  19  14   0         24.67         44.55        20.96 o                         
   0  16   0        837.89        852.18        12.70 o                         
   1  16   0       3206.92       3195.34        25.10 o                         
   2  16   0       2977.97       2794.91        33.54 o                         
   3  16   0       3464.43       3282.33        28.54 o                         
   4  16   0        187.39        165.19         9.98 o                         
   5  16   0       2790.04       2577.58        36.91 o                         
   6  16   0        464.11        431.50        24.77 o                         
   7  16   0        533.86        532.59        14.89 o                         
   8  16   0        565.40        540.92        25.42 o                         
   9  16   0         46.76         33.62         5.89 o                         
  10  16   0       1027.14        849.09        16.10 o                         
  11  16   0        128.19        100.52        12.79 o                         
  12  16   0          1.49         21.37         5.38 o                         
  13  16   0        144.28        173.43        29.09 o                         
  14  16   0         22.53         23.49         5.83 o                         
  15  16   0         12.43         15.52         8.94 o                         
  16  16   0          7.38          7.99         6.78 o                         
  17  16   0         72.00        106.84        21.14 o                         
  18  16   0          5.09         33.89        33.53 o                         
   0  18   0        129.55        230.37        45.86 o                         
   1  18   0       1475.04       1376.53        22.88 o                         
   2  18   0       3058.27       2757.35        37.87 o                         
   3  18   0      10706.24      10064.58       143.54 o                         
   4  18   0       5973.00       5962.46        76.59 o                         
   5  18   0        108.63        138.06         6.29 o                         
   6  18   0       1173.11       1078.07        14.89 o                         
   7  18   0          6.01         10.79         2.84 o                         
   8  18   0        312.05        300.33        26.00 o                         
   9  18   0        850.86        820.46        25.87 o                         
  10  18   0        414.39        379.04        24.62 o                         
  11  18   0        221.30        229.28        28.78 o                         
  12  18   0         37.70         34.88        21.52 o                         
  13  18   0          0.25         10.66        13.44 o                         
  14  18   0         26.71         28.88        10.53 o                         
  15  18   0         88.98         85.95        13.51 o                         
  16  18   0         32.40         37.85        19.98 o                         
  17  18   0         36.21         42.03        16.51 o                         
  18  18   0         10.03         12.80        15.02 o                         
   0  20   0       1741.04       1653.64        47.07 o                         
   1  20   0        477.67        439.29        26.98 o                         
   2  20   0        459.54        519.08        11.45 o                         
   3  20   0        170.41        111.12        13.95 o                         
   4  20   0        637.92        494.40        11.12 o                         
   5  20   0        345.13        252.23        14.81 o                         
   6  20   0        264.12        211.23        10.53 o                         
   7  20   0         51.87         44.72         9.42 o                         
   8  20   0         75.19         79.21        10.41 o                         
   9  20   0         44.98         73.72        11.24 o                         
  10  20   0        205.58        214.18        25.25 o                         
  11  20   0         88.82         98.00        13.62 o                         
  12  20   0          6.70         16.38         8.56 o                         
  13  20   0         95.13         98.55        15.69 o                         
  14  20   0         54.42         68.80         9.67 o                         
  15  20   0          5.32         17.83         6.51 o                         
  16  20   0        147.32        168.47        31.89 o                         
  17  20   0         28.91         53.66        23.70 o                         
   0  22   0       1163.61       1210.11        25.86 o                         
   1  22   0         41.97         35.55         5.16 o                         
   2  22   0         71.42         71.90         8.65 o                         
   3  22   0       1453.45       1357.45        34.22 o                         
   4  22   0         60.08         42.57         8.96 o                         
   5  22   0         33.98         48.02         5.50 o                         
   6  22   0         39.97         32.51         7.44 o                         
   7  22   0          0.86         12.04         8.60 o                         
   8  22   0          1.25         13.15         8.13 o                         
   9  22   0        291.05        340.81        39.57 o                         
  10  22   0        598.15        732.98        28.11 o                         
  11  22   0        921.65       1010.96        35.08 o                         
  12  22   0        112.14        112.09        15.41 o                         
  13  22   0       1226.69       1382.57        26.24 o                         
  14  22   0        215.96        182.33        33.38 o                         
  15  22   0         30.94         26.31        11.78 o                         
  16  22   0        482.33        541.40        40.98 o                         
   0  24   0         24.91         50.37        18.79 o                         
   1  24   0          3.79         10.00         4.16 o                         
   2  24   0          3.21          4.29         9.04 o                         
   3  24   0          9.70         17.13         4.88 o                         
   4  24   0         23.94         31.30         6.10 o                         
   5  24   0         28.17         33.42         5.16 o                         
   6  24   0        378.69        457.79        42.36 o                         
   7  24   0          0.03         22.55         5.79 o                         
   8  24   0        185.09        195.18        18.13 o                         
   9  24   0          3.81         27.07         9.80 o                         
  10  24   0        410.91        399.57        45.52 o                         
  11  24   0        578.76        616.41        35.86 o                         
  12  24   0        470.02        521.51        25.47 o                         
  13  24   0         20.45         17.42         5.58 o                         
  14  24   0         51.12         37.20        17.46 o                         
   0  26   0         57.98         79.44        35.86 o                         
   1  26   0          5.20         11.38         8.11 o                         
   2  26   0         54.95         55.07        16.25 o                         
   3  26   0        137.91        162.14        19.58 o                         
   4  26   0         34.45         35.12        10.85 o                         
   5  26   0          8.83         15.09         8.47 o                         
   6  26   0         52.28         81.09        21.18 o                         
   7  26   0         87.58         69.62        16.47 o                         
   8  26   0          4.69         12.45         5.03 o                         
   9  26   0         96.94         95.36        16.72 o                         
  10  26   0         28.23         24.27         5.84 o                         
  11  26   0          0.71         19.34         7.52 o                         
  12  26   0         16.66         24.17        19.54 o                         
  13  26   0         98.40         48.38        22.86 o                         
   0  28   0       1951.68       2261.61        54.14 o                         
   1  28   0         68.83         70.01        18.61 o                         
   2  28   0         25.02         31.88        10.33 o                         
   3  28   0         95.97        111.61        30.84 o                         
   4  28   0         63.60         54.59        14.19 o                         
   5  28   0          4.93          8.93        16.05 o                         
   6  28   0         52.88         51.12        15.80 o                         
   7  28   0         59.95         89.12        22.51 o                         
   8  28   0          1.91         19.23        36.95 o                         
   9  28   0        650.72        696.51        39.75 o                         
  10  28   0         49.06         47.80         9.06 o                         
   0  30   0          1.00         13.48         9.04 o                         
   1  30   0          0.36         -4.18         9.37 o                         
   2  30   0          3.73         22.99        16.40 o                         
   3  30   0          3.61         15.30         8.48 o                         
   4  30   0          0.28         26.47        13.86 o                         
   5  30   0         74.84         56.08        16.20 o                         
   6  30   0         36.87         39.58         7.51 o                         
   7  30   0        333.07        278.17        74.87 o                         
   1   1   1        535.83        556.14         5.57 o                         
   2   1   1      22577.54      21495.83       131.14 o                         
   3   1   1       2481.86       2386.87        11.29 o                         
   4   1   1       4345.68       4333.29        41.16 o                         
   5   1   1       1711.00       1569.33         8.75 o                         
   6   1   1       1106.48       1003.90         8.57 o                         
   7   1   1       3555.02       3534.36        22.76 o                         
   8   1   1        323.59        345.04        10.67 o                         
   9   1   1        789.76        925.49        18.20 o                         
  10   1   1       1902.27       1897.80        47.69 o                         
  11   1   1        303.76        332.82        37.08 o                         
  12   1   1         69.70        103.82        16.31 o                         
  13   1   1        104.93        114.98        16.25 o                         
  14   1   1        195.05        170.41        20.59 o                         
  15   1   1         14.95         28.46         8.33 o                         
  16   1   1        317.85        319.75        52.06 o                         
  17   1   1        158.85        165.69        24.52 o                         
  18   1   1         10.51         33.12        12.51 o                         
  19   1   1         52.06         61.32        21.03 o                         
  20   1   1        451.35        539.25        81.67 o                         
   1   3   1         27.85         29.61         3.29 o                         
   2   3   1       6950.31       6551.19        53.58 o                         
   3   3   1       1001.99        977.01         7.74 o                         
   4   3   1       1539.37       1430.02         7.39 o                         
   5   3   1        396.55        394.37         5.04 o                         
   6   3   1       1462.27       1520.89        13.93 o                         
   7   3   1       1135.38       1134.70        13.36 o                         
   8   3   1        332.25        250.67        30.43 o                         
   9   3   1       2831.05       3175.46        42.22 o                         
  10   3   1        103.56        138.89        31.87 o                         
  11   3   1       3266.00       3185.45        37.90 o                         
  12   3   1        355.09        403.61        44.14 o                         
  13   3   1       1589.03       1556.01        37.52 o                         
  14   3   1       1503.61       1369.45        31.34 o                         
  15   3   1        263.52        318.12        37.36 o                         
  16   3   1        466.32        485.67        85.21 o                         
  17   3   1         86.12        107.19        48.52 o                         
  18   3   1         18.49         77.12        18.33 o                         
  19   3   1        327.98        361.12        36.12 o                         
  20   3   1        326.99        321.96        41.41 o                         
   1   5   1       1050.30       1036.63        10.09 o                         
   2   5   1       4269.79       4148.99        23.28 o                         
   3   5   1       1585.91       1429.16         9.40 o                         
   4   5   1       2491.63       2463.06        20.65 o                         
   5   5   1       3227.63       3298.16        21.91 o                         
   6   5   1        391.93        457.32         5.20 o                         
   7   5   1       1209.45       1302.34        16.61 o                         
   8   5   1        121.12        104.66         8.69 o                         
   9   5   1        114.45        106.06        10.14 o                         
  10   5   1       1745.39       1783.19        24.43 o                         
  11   5   1       2802.35       2756.79        61.26 o                         
  12   5   1       9492.66       9179.90       277.09 o                         
  13   5   1       6296.29       6373.30       116.81 o                         
  14   5   1        139.20        133.84        22.21 o                         
  15   5   1       1192.05       1179.77        25.71 o                         
  16   5   1         12.36          9.56        12.75 o                         
  17   5   1         14.26         40.39        23.32 o                         
  18   5   1         25.21         29.11        10.98 o                         
  19   5   1         76.57         66.28        21.75 o                         
  20   5   1        126.06        137.26        52.02 o                         
   1   7   1       1585.81       1660.22         9.89 o                         
   2   7   1       1124.64       1029.59        10.57 o                         
   3   7   1       1489.84       1374.76        12.30 o                         
   4   7   1       8683.07       9073.01        42.94 o                         
   5   7   1       8876.84       9048.90        47.18 o                         
   6   7   1       2340.16       2285.28        17.38 o                         
   7   7   1       1791.83       1815.71        34.19 o                         
   8   7   1         59.40         60.98         5.95 o                         
   9   7   1        789.06        804.09        11.43 o                         
  10   7   1        213.09        175.53        17.61 o                         
  11   7   1        614.59        555.28        13.15 o                         
  12   7   1        603.48        601.69        20.60 o                         
  13   7   1        232.06        310.97        41.90 o                         
  14   7   1        521.29        522.07        47.31 o                         
  15   7   1        275.55        304.32        42.35 o                         
  16   7   1         25.59         51.05         8.82 o                         
  17   7   1         12.52         29.31        10.37 o                         
  18   7   1         17.02         40.02        10.03 o                         
  19   7   1        625.76        730.45        27.89 o                         
  20   7   1         56.86         54.10        17.98 o                         
   1   9   1      14987.23      15095.68       107.27 o                         
   2   9   1       9524.15       9909.05        84.76 o                         
   3   9   1       2525.96       2716.90        21.65 o                         
   4   9   1       6033.04       6066.90        36.75 o                         
   5   9   1       5867.04       6291.79       106.62 o                         
   6   9   1        541.59        597.96        13.68 o                         
   7   9   1        463.68        572.12        11.62 o                         
   8   9   1       1046.85        926.67        11.93 o                         
   9   9   1        517.22        510.93        13.44 o                         
  10   9   1       1045.38        931.32        32.45 o                         
  11   9   1        351.17        367.42        21.81 o                         
  12   9   1       1340.25       1314.05        29.78 o                         
  13   9   1       1322.54       1377.25        28.12 o                         
  14   9   1         12.48         11.58         9.42 o                         
  15   9   1         14.60         22.77        12.33 o                         
  16   9   1        170.08        168.10        28.59 o                         
  17   9   1          8.70          7.82        11.37 o                         
  18   9   1         72.34         73.25        15.51 o                         
  19   9   1          3.72         37.03        16.58 o                         
  20   9   1        207.25        163.74        47.76 o                         
   1  11   1       6258.14       6347.55        38.78 o                         
   2  11   1       7475.53       8183.66        58.79 o                         
   3  11   1        635.39        611.10         9.49 o                         
   4  11   1        289.83        294.68         8.27 o                         
   5  11   1       2522.70       2516.77        34.82 o                         
   6  11   1        320.67        280.31         8.50 o                         
   7  11   1        192.57        195.80         6.05 o                         
   8  11   1        711.17        669.97        10.16 o                         
   9  11   1        961.93        952.30        20.25 o                         
  10  11   1       2052.36       1924.58        55.36 o                         
  11  11   1       2965.34       2921.70        31.32 o                         
  12  11   1         59.36         59.23         7.38 o                         
  13  11   1        351.81        368.09        37.40 o                         
  14  11   1         25.45         42.35         8.94 o                         
  15  11   1        486.88        600.35        35.19 o                         
  16  11   1        123.40        168.92        22.43 o                         
  17  11   1         49.97         80.67        21.00 o                         
  18  11   1        193.22        183.63        31.38 o                         
  19  11   1         21.15         14.42        11.62 o                         
   1  13   1        258.12        244.45        12.21 o                         
   2  13   1       2217.61       2255.06        21.38 o                         
   3  13   1        258.91        300.09        39.45 o                         
   4  13   1       2198.77       2139.43        30.86 o                         
   5  13   1        295.55        260.98        16.42 o                         
   6  13   1        852.48        771.94        25.92 o                         
   7  13   1        772.80        737.05        18.02 o                         
   8  13   1       5311.28       5320.16        53.38 o                         
   9  13   1       7886.63       7580.38       200.23 o                         
  10  13   1       3951.29       3892.74        40.05 o                         
  11  13   1        405.80        414.00        22.10 o                         
  12  13   1        515.32        545.78        23.73 o                         
  13  13   1         15.66         43.90        17.66 o                         
  14  13   1         52.24         50.00         9.21 o                         
  15  13   1         38.20         54.49        10.99 o                         
  16  13   1         46.20         79.03        15.22 o                         
  17  13   1         46.86         81.11        18.49 o                         
  18  13   1         41.34         41.17        11.34 o                         
  19  13   1         47.62         55.39        13.47 o                         
   1  15   1         85.49         94.60         8.51 o                         
   2  15   1         94.87        122.22        12.51 o                         
   3  15   1        169.52        178.61        13.43 o                         
   4  15   1        273.74        276.58        11.52 o                         
   5  15   1        425.48        462.90        28.35 o                         
   6  15   1        498.65        489.22        26.97 o                         
   7  15   1        101.03        112.14        13.88 o                         
   8  15   1        109.57        105.47        13.68 o                         
   9  15   1       1445.47       1251.81        24.73 o                         
  10  15   1        156.27        149.71        15.76 o                         
  11  15   1         13.05         24.12         9.74 o                         
  12  15   1        527.81        448.79        17.26 o                         
  13  15   1        181.42        225.28        27.08 o                         
  14  15   1        148.04        166.63        20.41 o                         
  15  15   1        229.49        294.48        36.36 o                         
  16  15   1        229.74        314.69        42.97 o                         
  17  15   1         96.40        130.67        24.84 o                         
  18  15   1        360.12        465.87        89.91 o                         
   1  17   1       1043.36       1057.66        32.44 o                         
   2  17   1       1560.16       1469.99        48.95 o                         
   3  17   1        347.77        329.59        27.80 o                         
   4  17   1       1137.22       1087.79        37.03 o                         
   5  17   1        124.52        138.60        16.04 o                         
   6  17   1         52.82         69.78        12.35 o                         
   7  17   1         89.22        110.52        12.34 o                         
   8  17   1        159.10        164.94        20.16 o                         
   9  17   1         42.17         51.59        23.12 o                         
  10  17   1        702.36        667.78        47.70 o                         
  11  17   1         59.59         36.18        11.83 o                         
  12  17   1         43.74         47.45         9.53 o                         
  13  17   1        494.37        484.69        49.03 o                         
  14  17   1         96.21         87.07        13.47 o                         
  15  17   1         37.55         21.43         7.24 o                         
  16  17   1         54.49         48.66         9.78 o                         
  17  17   1         69.90         43.21        11.43 o                         
   1  19   1         17.48         11.44         5.11 o                         
   2  19   1        689.21        668.94        17.30 o                         
   3  19   1         54.08         49.03         7.96 o                         
   4  19   1        592.31        621.79        19.35 o                         
   5  19   1        303.39        277.42        30.34 o                         
   6  19   1        648.91        555.65        20.74 o                         
   7  19   1        953.58        832.22        53.71 o                         
   8  19   1        311.73        296.31        36.03 o                         
   9  19   1         43.74         29.17         6.21 o                         
  10  19   1        188.23        184.49        22.51 o                         
  11  19   1         65.71         90.86        13.50 o                         
  12  19   1         58.00         43.37         7.19 o                         
  13  19   1          8.19         11.30         4.98 o                         
  14  19   1         18.50         30.27         8.25 o                         
  15  19   1         13.02         22.65        12.66 o                         
  16  19   1         22.40         13.73         6.40 o                         
  17  19   1          9.00        -18.71        23.90 o                         
   1  21   1         47.44         37.50         6.67 o                         
   2  21   1        282.36        319.73        14.37 o                         
   3  21   1        198.21        185.99        18.50 o                         
   4  21   1         61.55         56.81        10.59 o                         
   5  21   1        168.78        112.92        21.74 o                         
   6  21   1         91.93         76.54        10.47 o                         
   7  21   1         95.26         92.07        20.26 o                         
   8  21   1        107.44        121.88        14.89 o                         
   9  21   1         88.88        109.17        19.03 o                         
  10  21   1         56.03         71.87        13.00 o                         
  11  21   1        177.60        231.35        30.94 o                         
  12  21   1        115.44         95.25        12.06 o                         
  13  21   1         98.95         96.13        15.20 o                         
  14  21   1        292.07        376.69        32.29 o                         
  15  21   1        556.49        608.78        22.44 o                         
   1  23   1         48.13         68.81        35.70 o                         
   2  23   1         11.58         14.92        13.39 o                         
   3  23   1         25.52         39.36         8.96 o                         
   4  23   1        248.11        176.08        21.58 o                         
   5  23   1         63.04         63.24        15.21 o                         
   6  23   1        292.41        347.59        29.07 o                         
   7  23   1        189.93        228.66        24.18 o                         
   8  23   1         84.49         99.47        22.38 o                         
   9  23   1        129.71        138.04        19.31 o                         
  10  23   1         21.01         31.76         8.61 o                         
  11  23   1         18.99         35.11        18.48 o                         
  12  23   1        562.36        602.42        36.35 o                         
  13  23   1        478.49        567.44        24.99 o                         
  14  23   1        533.37        611.10        23.38 o                         
   1  25   1         22.29         45.00        16.53 o                         
   2  25   1          8.38          9.41        11.85 o                         
   3  25   1         35.74         29.01        11.24 o                         
   4  25   1        807.09        762.71        80.87 o                         
   5  25   1         54.40         77.00        10.63 o                         
   6  25   1         11.85         21.80        13.30 o                         
   7  25   1        310.18        417.40        50.18 o                         
   8  25   1        231.24        220.13        28.21 o                         
   9  25   1         17.95         27.97         9.05 o                         
  10  25   1        264.25        253.18        43.36 o                         
  11  25   1         50.90         63.92        12.88 o                         
  12  25   1        126.44        118.42        20.57 o                         
  13  25   1         83.06         54.46        14.17 o                         
   1  27   1       1340.97       1643.70        73.77 o                         
   2  27   1       1162.46       1218.32        49.68 o                         
   3  27   1        379.89        488.72        33.24 o                         
   4  27   1         59.04        111.94        23.89 o                         
   5  27   1         48.09         66.18        18.90 o                         
   6  27   1        118.81        174.88        43.80 o                         
   7  27   1         21.01         54.23        16.39 o                         
   8  27   1         82.95         55.06        20.44 o                         
   9  27   1         19.28         55.79        30.62 o                         
  10  27   1         20.74         47.18        13.02 o                         
  11  27   1         12.26         11.22         6.42 o                         
   1  29   1        539.69        593.93        25.62 o                         
   2  29   1         69.52         54.89        12.73 o                         
   3  29   1        223.02        205.81        38.49 o                         
   4  29   1        287.72        274.92        55.56 o                         
   5  29   1        137.36        134.43        36.62 o                         
   6  29   1        518.23        532.43        48.28 o                         
   7  29   1       1289.77       1432.98        53.81 o                         
   8  29   1        344.55        388.12        32.62 o                         
   9  29   1          4.56         28.07        11.63 o                         
   1  31   1        444.80        463.72        46.40 o                         
   2  31   1        228.22        242.67        27.66 o                         
   3  31   1         18.92         33.75         9.32 o                         
   4  31   1         72.37         27.22        29.77 o                         
   2   0   2      38648.93      39207.87       127.90 o                         
   4   0   2        656.68        663.46        14.00 o                         
   6   0   2       8266.83       8489.66        59.14 o                         
   8   0   2       1960.75       1889.32        30.89 o                         
  10   0   2        468.88        500.76        24.08 o                         
  12   0   2        186.88        230.19        32.89 o                         
  14   0   2         37.18         29.92        14.89 o                         
  16   0   2        105.31         71.09        19.37 o                         
  18   0   2         86.99        114.31        37.06 o                         
  20   0   2        168.69        197.60        89.74 o                         
   0   2   2       7697.43       7698.81        43.85 o                         
   1   2   2      22898.33      23313.91       149.24 o                         
   2   2   2       8110.71       8106.45        55.03 o                         
   3   2   2       3032.28       2985.79        12.83 o                         
   4   2   2       1031.43       1022.30        10.05 o                         
   5   2   2       1823.24       1810.23        14.36 o                         
   6   2   2        625.34        653.09        12.15 o                         
   7   2   2       6706.75       7057.19       116.38 o                         
   8   2   2        461.34        561.78        12.11 o                         
   9   2   2       1740.54       1719.21        27.40 o                         
  10   2   2        291.37        300.96        44.39 o                         
  11   2   2        169.93        194.78        26.09 o                         
  12   2   2        111.31        117.87        18.97 o                         
  13   2   2         97.04        166.57        23.29 o                         
  14   2   2        106.98        108.88        31.89 o                         
  15   2   2          2.37         32.75         9.20 o                         
  16   2   2        173.13        183.08        27.58 o                         
  17   2   2        309.79        306.25        58.32 o                         
  18   2   2         90.18        134.84        31.79 o                         
  19   2   2          2.51         -0.19        10.98 o                         
  20   2   2         60.16         79.49        19.00 o                         
   0   4   2      11034.13      11826.67        58.12 o                         
   1   4   2        423.92        387.64        12.21 o                         
   2   4   2       1331.15       1390.69        15.29 o                         
   3   4   2       5094.77       5033.63        47.67 o                         
   4   4   2       1540.13       1532.60        22.90 o                         
   5   4   2         99.23        102.81         8.99 o                         
   6   4   2       2441.26       2655.08        24.35 o                         
   7   4   2       2732.06       2845.47        29.59 o                         
   8   4   2       3123.69       3325.57        45.31 o                         
   9   4   2        518.67        517.06        12.26 o                         
  10   4   2       2308.40       2331.35        34.69 o                         
  11   4   2         61.33         66.24         8.45 o                         
  12   4   2        812.91        731.67        25.29 o                         
  13   4   2        482.34        475.97        61.93 o                         
  14   4   2       1608.89       1448.64        46.57 o                         
  15   4   2        855.95        713.03        37.26 o                         
  16   4   2         93.97        112.56        38.95 o                         
  17   4   2        735.57        732.42        41.94 o                         
  18   4   2        120.52        122.54        29.20 o                         
  19   4   2        264.70        192.00        59.47 o                         
  20   4   2        205.40        164.61        64.25 o                         
   0   6   2        617.29        632.52        28.71 o                         
   1   6   2       1291.72       1279.15        16.98 o                         
   2   6   2        288.53        266.54         5.71 o                         
   3   6   2       2241.88       2184.11        12.90 o                         
   4   6   2         31.74         27.20         4.30 o                         
   5   6   2        161.45        163.15        13.13 o                         
   6   6   2        753.82        744.91        10.52 o                         
   7   6   2         35.55         32.88         5.28 o                         
   8   6   2       1073.70       1039.82        14.72 o                         
   9   6   2        952.39        910.45        16.94 o                         
  10   6   2        765.06        774.07        20.04 o                         
  11   6   2        642.22        619.23        17.61 o                         
  12   6   2        101.51         75.27         9.39 o                         
  13   6   2       1010.14        936.22        81.53 o                         
  14   6   2       3101.70       2825.07        74.51 o                         
  15   6   2        292.85        280.80        44.51 o                         
  16   6   2        102.58        114.78        23.34 o                         
  17   6   2         75.16         47.09        19.05 o                         
  18   6   2        198.09        214.26        62.68 o                         
  19   6   2         35.62         35.78        14.06 o                         
  20   6   2        401.55        402.59        30.19 o                         
   0   8   2       3221.74       3201.01        30.45 o                         
   1   8   2        362.22        380.44         6.63 o                         
   2   8   2         32.13         52.11         8.37 o                         
   3   8   2         67.60         64.54         5.98 o                         
   4   8   2        956.99       1008.99        17.32 o                         
   5   8   2       1370.25       1328.97        21.24 o                         
   6   8   2         34.50         41.06         5.22 o                         
   7   8   2        472.41        521.60        11.59 o                         
   8   8   2        102.67         99.96         5.79 o                         
   9   8   2        876.01        781.79        14.04 o                         
  10   8   2        229.02        225.99        21.96 o                         
  11   8   2         22.75         19.41         7.47 o                         
  12   8   2        150.55        218.42        38.63 o                         
  13   8   2       1084.44       1086.89        56.05 o                         
  14   8   2         57.90         53.85        24.06 o                         
  15   8   2        637.81        641.58        33.05 o                         
  16   8   2        131.98        125.94        23.87 o                         
  17   8   2        172.54        157.79        34.01 o                         
  18   8   2         41.76         50.32        14.90 o                         
  19   8   2        265.42        234.96        66.91 o                         
  20   8   2        194.10        194.50        74.53 o                         
   0  10   2       3809.92       4162.39       109.21 o                         
   1  10   2        647.30        647.62        14.71 o                         
   2  10   2        471.36        453.06        22.75 o                         
   3  10   2        247.77        297.14        20.41 o                         
   4  10   2       2408.06       2545.97        20.77 o                         
   5  10   2        156.11        183.90        21.15 o                         
   6  10   2        802.22        819.44        14.62 o                         
   7  10   2        274.80        268.54        24.26 o                         
   8  10   2        927.03        876.33        19.50 o                         
   9  10   2          0.67          2.98         7.33 o                         
  10  10   2        978.77        908.28        19.00 o                         
  11  10   2        105.26        119.41        12.60 o                         
  12  10   2        954.61        929.38        20.86 o                         
  13  10   2         80.48         76.05        13.33 o                         
  14  10   2          2.48         17.61        11.48 o                         
  15  10   2        155.79        194.80        39.95 o                         
  16  10   2          7.35         43.59        16.97 o                         
  17  10   2        234.80        200.98        50.83 o                         
  18  10   2        120.26         96.04        23.94 o                         
  19  10   2          1.86         18.43        12.45 o                         
   0  12   2       1396.76       1427.46        29.12 o                         
   1  12   2         51.59         65.54        10.33 o                         
   2  12   2          3.73         15.48         5.03 o                         
   3  12   2        194.33        235.65        28.40 o                         
   4  12   2        179.82        179.10        20.63 o                         
   5  12   2        373.89        381.99        10.98 o                         
   6  12   2        422.17        439.21        48.95 o                         
   7  12   2        323.30        332.33        28.89 o                         
   8  12   2        542.11        479.63        14.55 o                         
   9  12   2        374.88        348.08        30.74 o                         
  10  12   2        308.19        315.45        31.87 o                         
  11  12   2       2313.08       2368.72        33.65 o                         
  12  12   2        181.10        171.71        16.82 o                         
  13  12   2        398.88        379.96        35.90 o                         
  14  12   2        159.24        151.59        18.98 o                         
  15  12   2        105.36        126.47        13.44 o                         
  16  12   2        274.77        345.64        58.02 o                         
  17  12   2       1032.87       1130.50        33.36 o                         
  18  12   2         77.04        114.94        26.90 o                         
  19  12   2        141.70        120.32        50.77 o                         
   0  14   2        544.48        449.82        61.76 o                         
   1  14   2       1738.45       1763.44        28.65 o                         
   2  14   2         12.84         24.59         9.36 o                         
   3  14   2        136.27        185.42        22.09 o                         
   4  14   2         46.28         51.69        12.18 o                         
   5  14   2         97.03        129.15        16.67 o                         
   6  14   2         72.17         72.60        10.03 o                         
   7  14   2        880.85        904.56        29.55 o                         
   8  14   2        117.29        107.30        11.96 o                         
   9  14   2       2181.74       1944.69        30.05 o                         
  10  14   2        358.39        352.12        28.31 o                         
  11  14   2       1982.53       1833.02        30.48 o                         
  12  14   2        578.62        510.08        22.24 o                         
  13  14   2         11.53         23.00         5.96 o                         
  14  14   2        380.17        362.15        39.65 o                         
  15  14   2         48.67         65.92         9.58 o                         
  16  14   2        272.12        289.77        21.00 o                         
  17  14   2         17.64         25.76        12.73 o                         
  18  14   2        494.48        621.00       160.09 o                         
   0  16   2        180.49        161.21        37.58 o                         
   1  16   2       2180.03       2192.65        55.45 o                         
   2  16   2       1312.98       1154.12       106.34 o                         
   3  16   2       2857.05       2831.60        54.93 o                         
   4  16   2        532.13        487.55        46.82 o                         
   5  16   2       2137.24       2051.63        46.78 o                         
   6  16   2        563.16        571.10        20.80 o                         
   7  16   2        801.09        772.36        24.37 o                         
   8  16   2        989.52        977.94        19.39 o                         
   9  16   2         91.06         68.62         8.12 o                         
  10  16   2       1002.90        932.49        19.87 o                         
  11  16   2        110.45         83.27         9.84 o                         
  12  16   2        150.31        145.03        17.03 o                         
  13  16   2         91.92        107.23        13.37 o                         
  14  16   2          6.60          9.58         6.84 o                         
  15  16   2          3.52         14.07         6.08 o                         
  16  16   2         59.03         68.05        12.30 o                         
  17  16   2         84.74         81.69        32.60 o                         
  18  16   2         39.24         36.85        11.21 o                         
   0  18   2       1405.47       1464.10        48.72 o                         
   1  18   2       1666.07       1506.47        43.43 o                         
   2  18   2       2547.47       2483.95        41.34 o                         
   3  18   2       7730.76       7290.64       124.49 o                         
   4  18   2       4863.73       4677.45        55.61 o                         
   5  18   2        376.75        422.41        54.66 o                         
   6  18   2        761.90        754.29        26.59 o                         
   7  18   2        157.36        197.13        22.87 o                         
   8  18   2        150.66        164.41        20.97 o                         
   9  18   2        343.01        346.46        31.45 o                         
  10  18   2        396.52        386.95        32.15 o                         
  11  18   2        337.37        406.53        41.76 o                         
  12  18   2         62.69         84.67        12.37 o                         
  13  18   2          5.89         17.40        14.63 o                         
  14  18   2         31.86         37.96         8.07 o                         
  15  18   2        129.43        112.94        21.86 o                         
  16  18   2         86.06         97.38        17.45 o                         
  17  18   2         38.58         48.73        29.15 o                         
   0  20   2        919.07        793.96        37.16 o                         
   1  20   2        136.56        110.08        16.36 o                         
   2  20   2        406.61        414.62        30.79 o                         
   3  20   2        268.46        228.28        28.66 o                         
   4  20   2        966.27        852.96        36.01 o                         
   5  20   2        382.01        387.06        39.62 o                         
   6  20   2        208.05        188.62        24.09 o                         
   7  20   2         62.80         69.33        22.61 o                         
   8  20   2        116.69        157.86        22.36 o                         
   9  20   2         51.76         62.01         8.55 o                         
  10  20   2        156.16        154.41        18.41 o                         
  11  20   2         47.01         59.55         9.37 o                         
  12  20   2         27.83         22.41         6.59 o                         
  13  20   2        192.59        197.48        23.74 o                         
  14  20   2         32.71         46.60        13.31 o                         
  15  20   2         67.55         68.33        14.97 o                         
  16  20   2         68.42         60.59        25.29 o                         
   0  22   2        519.90        533.49        94.64 o                         
   1  22   2        247.42        255.27        54.12 o                         
   2  22   2        141.90        170.44        21.62 o                         
   3  22   2        960.95        934.97        22.30 o                         
   4  22   2         78.02         71.71        13.42 o                         
   5  22   2         53.03         55.85        10.46 o                         
   6  22   2         63.14         84.70        18.32 o                         
   7  22   2         22.29         29.86        12.18 o                         
   8  22   2         81.31         88.84        13.71 o                         
   9  22   2        177.00        225.55        25.59 o                         
  10  22   2        401.06        462.70        22.72 o                         
  11  22   2        897.75        874.87        42.71 o                         
  12  22   2         64.06         64.38         9.92 o                         
  13  22   2       1031.18       1200.10        42.77 o                         
  14  22   2         82.47         85.70        12.61 o                         
  15  22   2         38.19         39.66        17.38 o                         
   0  24   2         19.05          6.46        14.66 o                         
   1  24   2        114.32        140.13        28.90 o                         
   2  24   2          3.80          4.73        16.85 o                         
   3  24   2         21.52         15.85        11.80 o                         
   4  24   2         42.26         94.38        17.85 o                         
   5  24   2         40.15         43.41        11.83 o                         
   6  24   2        231.31        212.61        30.58 o                         
   7  24   2         21.29         34.32        10.78 o                         
   8  24   2        155.42        161.96        25.65 o                         
   9  24   2        169.86        160.28        26.38 o                         
  10  24   2        394.42        367.97        42.44 o                         
  11  24   2        377.25        350.65        56.48 o                         
  12  24   2        352.99        282.60        53.46 o                         
  13  24   2         95.52         67.25        18.80 o                         
  14  24   2        154.01        108.51        47.91 o                         
   0  26   2         10.65         32.00        23.95 o                         
   1  26   2         87.74        137.67        28.28 o                         
   2  26   2         20.04         26.24        15.10 o                         
   3  26   2        119.88        100.13        20.37 o                         
   4  26   2         43.74         36.21        21.83 o                         
   5  26   2         19.24         19.29        23.34 o                         
   6  26   2         54.18        117.06        20.96 o                         
   7  26   2        208.54        183.95        58.58 o                         
   8  26   2         77.40         95.13        30.84 o                         
   9  26   2         82.76         53.33        27.90 o                         
  10  26   2        211.42        174.04        46.23 o                         
  11  26   2         26.36         27.77         9.09 o                         
   0  28   2       1136.81       1372.33        57.51 o                         
   1  28   2         95.15         91.77        29.15 o                         
   2  28   2          7.85         37.25        19.13 o                         
   3  28   2         90.69         66.03        16.61 o                         
   4  28   2         48.74         71.71        37.11 o                         
   5  28   2         22.13         51.03        18.54 o                         
   6  28   2         38.38         55.92        14.12 o                         
   7  28   2         29.68         56.81        32.31 o                         
   8  28   2         48.50         15.48        24.03 o                         
   0  30   2         21.82         13.54        13.86 o                         
   1  30   2        184.63        140.94        45.02 o                         
   2  30   2          6.47          9.80         7.43 o                         
   3  30   2          5.32         34.62        15.06 o                         
   1   1   3        768.05        800.98         9.37 o                         
   2   1   3       4007.97       4101.79        21.43 o                         
   3   1   3       3606.20       3743.00        39.31 o                         
   4   1   3        349.44        330.08         6.02 o                         
   5   1   3        852.91        828.45        10.43 o                         
   6   1   3        822.73        819.55        12.66 o                         
   7   1   3        622.81        560.02        24.66 o                         
   8   1   3        794.52        823.90        18.00 o                         
   9   1   3        134.62        178.85        23.58 o                         
  10   1   3       1773.03       1835.38        35.16 o                         
  11   1   3        764.72        735.71        28.77 o                         
  12   1   3         98.87        105.21        15.91 o                         
  13   1   3        238.50        250.89        44.27 o                         
  14   1   3        104.77         89.05        17.63 o                         
  15   1   3         11.11         35.86        14.87 o                         
  16   1   3        104.99         95.37        30.37 o                         
  17   1   3         73.54        126.22        32.91 o                         
  18   1   3          6.59         76.98        30.04 o                         
  19   1   3        107.23         86.49        38.16 o                         
   1   3   3         18.60          7.80         2.98 o                         
   2   3   3        706.14        751.29        19.47 o                         
   3   3   3       1563.63       1682.75        13.94 o                         
   4   3   3        378.32        383.10         8.22 o                         
   5   3   3         12.40         18.07         2.28 o                         
   6   3   3        198.63        200.25        13.39 o                         
   7   3   3        815.48        803.25        13.75 o                         
   8   3   3        225.52        223.79        20.67 o                         
   9   3   3        474.01        470.57        12.70 o                         
  10   3   3        151.48        157.44        14.84 o                         
  11   3   3       1660.69       1554.32        26.31 o                         
  12   3   3        696.33        691.68        39.14 o                         
  13   3   3       1340.57       1339.97        46.38 o                         
  14   3   3        694.66        629.27        31.14 o                         
  15   3   3        191.22        207.76        53.06 o                         
  16   3   3        554.80        664.52        35.40 o                         
  17   3   3         82.96        108.03        25.41 o                         
  18   3   3        172.21        156.09        49.41 o                         
  19   3   3        399.58        496.48        65.13 o                         
  20   3   3         68.06         66.90        24.62 o                         
   1   5   3       1203.02       1180.50        24.08 o                         
   2   5   3       2778.73       2770.13        44.74 o                         
   3   5   3        180.25        192.12        16.67 o                         
   4   5   3        820.85        828.50        11.07 o                         
   5   5   3        659.11        658.03         9.29 o                         
   6   5   3        264.82        236.15        17.68 o                         
   7   5   3        666.32        639.20        10.40 o                         
   8   5   3         50.26         38.45         6.22 o                         
   9   5   3        277.19        291.23        33.54 o                         
  10   5   3       2454.56       2399.75        41.81 o                         
  11   5   3       2897.96       2907.43        52.52 o                         
  12   5   3       4647.75       4403.63        83.09 o                         
  13   5   3       2724.89       2731.02       101.73 o                         
  14   5   3        277.20        313.09        42.90 o                         
  15   5   3       1004.08       1011.57        28.46 o                         
  16   5   3         30.59         41.78         9.41 o                         
  17   5   3         76.64         66.45        15.00 o                         
  18   5   3         57.61         62.85        20.34 o                         
  19   5   3        120.38        169.84        31.73 o                         
   1   7   3       1038.99       1031.00        24.55 o                         
   2   7   3        206.63        168.97        42.45 o                         
   3   7   3        934.75        985.14        13.54 o                         
   4   7   3       6554.39       6931.38        96.29 o                         
   5   7   3       1420.40       1523.08        18.47 o                         
   6   7   3       1276.81       1302.46        17.49 o                         
   7   7   3       1232.09       1275.59        16.46 o                         
   8   7   3        139.62        135.86        12.97 o                         
   9   7   3        448.90        430.59        23.17 o                         
  10   7   3        443.74        447.24        30.04 o                         
  11   7   3        888.85        798.09        17.62 o                         
  12   7   3        124.63        157.01        22.94 o                         
  13   7   3        854.15        852.54        32.82 o                         
  14   7   3       1047.09       1086.19        29.99 o                         
  15   7   3        194.79        186.91        32.82 o                         
  16   7   3         54.79         72.13        22.55 o                         
  17   7   3         42.20         50.62        15.46 o                         
  18   7   3         62.86         90.44        17.57 o                         
  19   7   3        295.63        249.31        61.09 o                         
   1   9   3       6051.06       6019.91        58.12 o                         
   2   9   3       4267.78       4453.36        54.81 o                         
   3   9   3        919.07        997.73        12.03 o                         
   4   9   3       1863.23       1833.10        21.67 o                         
   5   9   3       1532.15       1532.33        16.69 o                         
   6   9   3        595.71        580.67        10.60 o                         
   7   9   3        675.82        717.57         9.17 o                         
   8   9   3        317.97        302.61         8.27 o                         
   9   9   3        225.42        241.83        12.82 o                         
  10   9   3       1191.00       1100.53        37.85 o                         
  11   9   3        410.81        446.12        22.12 o                         
  12   9   3        618.09        579.16        63.65 o                         
  13   9   3        465.70        547.59        55.20 o                         
  14   9   3         15.52         19.03         6.17 o                         
  15   9   3        106.38        133.51        59.89 o                         
  16   9   3         66.86         78.18        20.59 o                         
  17   9   3         33.89         22.56        12.54 o                         
  18   9   3        221.74        180.63        56.66 o                         
  19   9   3         24.44         46.24        14.86 o                         
   1  11   3       3165.63       3137.33        42.45 o                         
   2  11   3       2696.40       2793.98        26.56 o                         
   3  11   3       1637.07       1637.36        17.27 o                         
   4  11   3        768.29        800.06        10.59 o                         
   5  11   3       1002.79       1000.89        16.11 o                         
   6  11   3        109.30         86.28         8.28 o                         
   7  11   3        896.93        839.36        16.60 o                         
   8  11   3        991.57        950.18        23.28 o                         
   9  11   3        726.84        693.48        48.12 o                         
  10  11   3       1504.04       1506.39        43.22 o                         
  11  11   3       1078.43       1061.53        55.00 o                         
  12  11   3        236.47        310.37        40.82 o                         
  13  11   3         85.17        101.89        15.69 o                         
  14  11   3         59.96         73.04        11.22 o                         
  15  11   3        338.17        335.94        51.97 o                         
  16  11   3         96.13         74.49        19.24 o                         
  17  11   3        131.25        146.31        35.05 o                         
  18  11   3        102.08         75.34        56.46 o                         
  19  11   3         68.43         14.47        15.67 o                         
   1  13   3        937.27        960.14        16.14 o                         
   2  13   3       1877.50       1908.30        26.32 o                         
   3  13   3        278.47        277.98        17.33 o                         
   4  13   3        311.47        282.37        26.99 o                         
   5  13   3         65.59         64.27        18.44 o                         
   6  13   3        461.01        456.28        19.18 o                         
   7  13   3       1046.07        988.92        57.29 o                         
   8  13   3       3130.65       3304.95        44.87 o                         
   9  13   3       4113.13       4157.77        53.38 o                         
  10  13   3       2859.36       3010.85        45.67 o                         
  11  13   3        760.98        744.97        24.13 o                         
  12  13   3        629.73        642.11        25.68 o                         
  13  13   3         22.39         34.77        29.01 o                         
  14  13   3        124.14        109.89        16.76 o                         
  15  13   3        182.57        167.54        25.76 o                         
  16  13   3         35.82         33.55        12.15 o                         
  17  13   3         43.90         39.51        19.04 o                         
  18  13   3        102.41        107.16        17.81 o                         
   1  15   3        164.35        151.45        20.35 o                         
   2  15   3        118.57         93.98        12.10 o                         
   3  15   3        492.43        502.43        42.59 o                         
   4  15   3        540.59        491.74        41.52 o                         
   5  15   3        281.73        286.74        24.55 o                         
   6  15   3        181.17        174.74        17.85 o                         
   7  15   3        334.88        298.13        12.67 o                         
   8  15   3        447.73        429.16        15.73 o                         
   9  15   3        474.88        471.80        29.82 o                         
  10  15   3        204.15        230.35        26.13 o                         
  11  15   3        198.92        217.82        26.67 o                         
  12  15   3        434.33        459.64        41.79 o                         
  13  15   3        148.07        158.70        24.25 o                         
  14  15   3        120.80        156.32        24.88 o                         
  15  15   3        268.17        262.32        50.97 o                         
  16  15   3         99.19         99.63        22.22 o                         
  17  15   3        111.30         87.72        20.99 o                         
  18  15   3        306.42        227.63        99.36 o                         
   1  17   3        688.31        654.75        33.59 o                         
   2  17   3        579.37        662.09        42.15 o                         
   3  17   3          2.37         17.37        15.51 o                         
   4  17   3        155.87        169.77        27.84 o                         
   5  17   3        344.28        317.99        12.79 o                         
   6  17   3        169.16        160.08        22.20 o                         
   7  17   3         22.30         33.58         7.98 o                         
   8  17   3        668.40        664.63        29.27 o                         
   9  17   3        152.90        160.78        21.93 o                         
  10  17   3        449.47        450.48        27.30 o                         
  11  17   3         10.30         13.51        20.23 o                         
  12  17   3         11.91         20.49         8.56 o                         
  13  17   3        180.56        176.13        21.18 o                         
  14  17   3         66.08         93.83        15.20 o                         
  15  17   3         37.25         44.53        10.94 o                         
  16  17   3         26.67         35.41         9.36 o                         
  17  17   3         16.13          7.52        11.42 o                         
   1  19   3         80.00         91.37        21.32 o                         
   2  19   3        743.89        754.84        34.54 o                         
   3  19   3        308.02        340.71        38.85 o                         
   4  19   3        170.47        162.60        25.83 o                         
   5  19   3        458.54        474.97        81.24 o                         
   6  19   3        322.70        312.80        14.09 o                         
   7  19   3        317.73        349.29        39.39 o                         
   8  19   3        136.42        126.85        20.07 o                         
   9  19   3          0.56         11.59         6.16 o                         
  10  19   3         37.89         53.15         9.80 o                         
  11  19   3         90.02         89.28        14.29 o                         
  12  19   3        163.24        143.51        22.30 o                         
  13  19   3         39.58         56.36        10.04 o                         
  14  19   3         56.44         60.29        10.67 o                         
  15  19   3         11.57         27.88        12.07 o                         
  16  19   3         65.14         71.50        23.89 o                         
   1  21   3         76.73         82.61        18.16 o                         
   2  21   3        192.02        207.98        44.76 o                         
   3  21   3         47.13         53.64        14.15 o                         
   4  21   3         14.33         33.59        12.40 o                         
   5  21   3        450.47        384.06        76.33 o                         
   6  21   3        310.46        358.83       114.43 o                         
   7  21   3         81.99        112.15        17.88 o                         
   8  21   3        158.06        157.94        18.89 o                         
   9  21   3        106.11         98.29        26.93 o                         
  10  21   3         85.12         81.49        10.89 o                         
  11  21   3        260.46        284.25        35.27 o                         
  12  21   3          6.39          4.86        17.00 o                         
  13  21   3        311.86        283.84        52.27 o                         
  14  21   3        153.89        141.54        48.24 o                         
  15  21   3        418.59        427.75        26.37 o                         
   1  23   3         55.79         64.26        20.29 o                         
   2  23   3         38.04         43.25        19.47 o                         
   3  23   3         60.50         45.93        12.41 o                         
   4  23   3         75.82         81.20        17.68 o                         
   5  23   3        151.60        211.94        41.25 o                         
   6  23   3        329.60        327.81       109.99 o                         
   7  23   3         66.86         93.38        36.57 o                         
   8  23   3         87.93        105.68        15.45 o                         
   9  23   3         78.17         98.67        22.75 o                         
  10  23   3        112.14        157.02        51.08 o                         
  11  23   3         41.03         64.56        17.09 o                         
   1  25   3         76.39        104.45        22.23 o                         
   2  25   3         51.57         80.46        24.65 o                         
   3  25   3         87.61         99.81        54.04 o                         
   4  25   3        220.84        181.32        53.87 o                         
   5  25   3          1.91         37.56        12.75 o                         
   6  25   3         60.58         48.45        32.11 o                         
   7  25   3        116.88        112.90        45.37 o                         
   8  25   3        180.25        243.48        72.38 o                         
   9  25   3         42.05         53.35        20.74 o                         
  10  25   3        328.18        406.30        39.39 o                         
   1  27   3       1037.16       1221.34        37.77 o                         
   2  27   3        568.13        645.03        51.65 o                         
   3  27   3        284.31        180.75        76.26 o                         
   4  27   3         99.52         84.42        22.24 o                         
   5  27   3        144.07        180.29        37.27 o                         
   6  27   3        126.00        157.98        22.86 o                         
   7  27   3         39.83         68.88        29.97 o                         
   0   0   4      42415.71      45602.95       394.40 o                         
   2   0   4      23133.47      24561.85       449.51 o                         
   4   0   4        362.84        359.26        11.72 o                         
   6   0   4       2183.85       2266.19        66.06 o                         
   8   0   4       1098.72       1134.21        21.91 o                         
  10   0   4       1096.62       1097.68        39.07 o                         
  12   0   4         60.50         65.75        18.20 o                         
  14   0   4        191.02        203.66        58.11 o                         
  16   0   4        185.69        166.20        66.88 o                         
  18   0   4          2.45        -19.36        24.77 o                         
   0   2   4       3127.36       3066.61        47.80 o                         
   1   2   4       9497.16      10159.91        88.76 o                         
   2   2   4       2057.76       2088.11        20.99 o                         
   3   2   4       1257.03       1289.99        17.22 o                         
   4   2   4       1319.22       1425.54        17.87 o                         
   5   2   4       2614.13       2643.00        46.28 o                         
   6   2   4        783.09        795.82        14.65 o                         
   7   2   4        834.40        856.05        24.43 o                         
   8   2   4        238.91        271.44        27.77 o                         
   9   2   4       1923.98       1922.95        35.76 o                         
  10   2   4        221.78        245.68        27.57 o                         
  11   2   4        252.89        237.80        35.37 o                         
  12   2   4        158.15        162.67        34.27 o                         
  13   2   4         55.28         65.14        24.11 o                         
  14   2   4         86.25         52.75        23.01 o                         
  15   2   4         69.25        108.86        23.97 o                         
  16   2   4         15.43         10.33        16.86 o                         
  17   2   4        253.19        239.90        54.23 o                         
  18   2   4         19.12         31.36        10.94 o                         
  19   2   4          1.06         14.01        14.43 o                         
   0   4   4       1005.35       1065.42        37.33 o                         
   1   4   4         29.51         43.38         8.10 o                         
   2   4   4       2384.68       2543.26        33.71 o                         
   3   4   4       1403.15       1367.05        27.61 o                         
   4   4   4        669.60        711.43        18.59 o                         
   5   4   4         50.72         70.26         8.78 o                         
   6   4   4        767.71        835.62        23.47 o                         
   7   4   4        755.14        796.42        18.07 o                         
   8   4   4       1185.24       1222.41        41.54 o                         
   9   4   4        459.26        459.17        17.23 o                         
  10   4   4        810.40        873.78        42.58 o                         
  11   4   4         13.29         19.90         8.88 o                         
  12   4   4        172.86        166.61        18.56 o                         
  13   4   4        287.57        301.86        46.70 o                         
  14   4   4        953.62        914.57        30.65 o                         
  15   4   4        424.33        375.59        78.67 o                         
  16   4   4         79.36         59.53        26.37 o                         
  17   4   4        523.02        549.35        43.20 o                         
  18   4   4         22.81         27.25        15.88 o                         
  19   4   4         91.17         80.79        24.83 o                         
   0   6   4        223.92        232.72        52.63 o                         
   1   6   4        189.01        177.52        16.74 o                         
   2   6   4        100.14        111.53        10.83 o                         
   3   6   4        382.92        365.54        25.22 o                         
   4   6   4         51.34         67.02         9.78 o                         
   5   6   4        359.00        353.28        33.47 o                         
   6   6   4        316.06        290.88        24.22 o                         
   7   6   4         37.03         45.62         6.49 o                         
   8   6   4        564.75        550.51        30.98 o                         
   9   6   4        151.48        163.95        28.84 o                         
  10   6   4        150.61        119.30        17.13 o                         
  11   6   4        715.43        681.72        17.68 o                         
  12   6   4        431.06        384.48        42.20 o                         
  13   6   4        566.02        512.50        38.14 o                         
  14   6   4       1423.57       1359.09        32.54 o                         
  15   6   4        419.07        354.07        85.02 o                         
  16   6   4        694.86        732.04        46.28 o                         
  17   6   4         84.14         58.80        24.01 o                         
  18   6   4         38.49         42.32        12.75 o                         
  19   6   4         71.60         89.77        23.11 o                         
   0   8   4        958.57        962.10        41.31 o                         
   1   8   4        100.15        128.22        20.08 o                         
   2   8   4         13.38         15.35         4.84 o                         
   3   8   4        256.51        246.16        14.27 o                         
   4   8   4        501.34        518.07         9.52 o                         
   5   8   4       1159.29       1130.59        22.82 o                         
   6   8   4         89.58         95.44        12.19 o                         
   7   8   4        596.04        598.72        30.18 o                         
   8   8   4        182.11        159.80        17.01 o                         
   9   8   4         68.38         75.94         9.76 o                         
  10   8   4        206.44        245.77        27.98 o                         
  11   8   4        148.00        181.66        20.03 o                         
  12   8   4         66.14         61.80         8.78 o                         
  13   8   4        659.35        612.08        18.75 o                         
  14   8   4         99.66         92.53        16.07 o                         
  15   8   4        373.89        363.17        26.04 o                         
  16   8   4         83.28         83.81        17.99 o                         
  17   8   4         32.53         52.48        13.84 o                         
  18   8   4         77.42         64.25        21.06 o                         
  19   8   4        438.50        401.70        31.79 o                         
   0  10   4       2281.18       2271.18        58.19 o                         
   1  10   4        271.48        388.50        48.71 o                         
   2  10   4        335.82        326.05        23.67 o                         
   3  10   4         44.93         66.41        13.46 o                         
   4  10   4        643.46        596.82        18.13 o                         
   5  10   4        196.67        194.56        24.50 o                         
   6  10   4        112.98        112.57        16.57 o                         
   7  10   4         53.02         46.58        10.46 o                         
   8  10   4        476.83        492.69        21.89 o                         
   9  10   4         34.64         44.18         9.90 o                         
  10  10   4        845.40        827.71        37.73 o                         
  11  10   4        170.95        185.44        21.15 o                         
  12  10   4        496.87        520.92        30.75 o                         
  13  10   4        218.27        219.61        31.33 o                         
  14  10   4        231.03        215.92        34.57 o                         
  15  10   4         54.15         64.01        11.41 o                         
  16  10   4        186.59        143.03        37.11 o                         
  17  10   4        142.05        115.94        30.78 o                         
  18  10   4         11.17          2.76        19.47 o                         
   0  12   4         65.87        131.19        31.13 o                         
   1  12   4        116.03        125.04        18.43 o                         
   2  12   4        166.65        162.03         9.08 o                         
   3  12   4         54.64         49.89         9.08 o                         
   4  12   4        136.92        147.89         8.57 o                         
   5  12   4        515.63        528.88        16.81 o                         
   6  12   4        118.76        130.00        15.45 o                         
   7  12   4        445.92        460.58        31.89 o                         
   8  12   4        602.24        610.01        52.41 o                         
   9  12   4         40.11         40.99         8.54 o                         
  10  12   4        153.53        185.81        22.40 o                         
  11  12   4        939.76        966.28        34.22 o                         
  12  12   4        210.87        216.45        30.33 o                         
  13  12   4        374.92        333.44        46.26 o                         
  14  12   4         33.86         44.56        10.75 o                         
  15  12   4         31.70         41.76        10.11 o                         
  16  12   4        216.45        158.31        41.85 o                         
  17  12   4        755.75        814.87        29.90 o                         
  18  12   4         52.41         22.67        16.41 o                         
   0  14   4        687.72        621.10        38.81 o                         
   1  14   4       1130.01       1088.75        54.26 o                         
   2  14   4         36.08         43.19        11.73 o                         
   3  14   4         89.92         86.56        13.54 o                         
   4  14   4         49.99         84.21        22.03 o                         
   5  14   4        400.20        379.61        20.45 o                         
   6  14   4         10.21         19.51        19.19 o                         
   7  14   4        539.91        562.07        20.88 o                         
   8  14   4         72.75         89.04        24.05 o                         
   9  14   4        578.42        464.16        72.26 o                         
  10  14   4        420.68        461.83        53.68 o                         
  11  14   4       1115.63       1126.27        27.50 o                         
  12  14   4        190.96        144.84        20.10 o                         
  13  14   4         47.63         40.13         9.25 o                         
  14  14   4        411.90        336.14        48.33 o                         
  15  14   4        152.31        135.79        32.50 o                         
  16  14   4         94.63         84.56        20.85 o                         
  17  14   4         50.37         80.44        23.56 o                         
  18  14   4        159.68         90.62        54.77 o                         
   0  16   4       1199.30       1203.39       107.05 o                         
   1  16   4        958.22        950.61        36.98 o                         
   2  16   4        437.38        430.28        31.96 o                         
   3  16   4       1614.75       1527.20        51.51 o                         
   4  16   4        666.10        683.71        33.43 o                         
   5  16   4       1226.89       1143.10        27.49 o                         
   6  16   4        178.85        169.71        29.06 o                         
   7  16   4       1050.69        977.76        50.69 o                         
   8  16   4        781.03        787.93        21.38 o                         
   9  16   4        134.96        117.40        14.94 o                         
  10  16   4        565.94        560.25        16.90 o                         
  11  16   4         62.54         46.06        13.19 o                         
  12  16   4        378.47        324.73        43.75 o                         
  13  16   4         41.27         27.29         8.00 o                         
  14  16   4        103.56         99.00        15.21 o                         
  15  16   4         27.08         39.78         9.03 o                         
  16  16   4         53.53         39.19        27.84 o                         
   0  18   4       1923.76       1858.80        83.81 o                         
   1  18   4       1041.12        969.12        42.32 o                         
   2  18   4       1205.02       1104.13        32.05 o                         
   3  18   4       2638.72       2665.57        51.91 o                         
   4  18   4       2767.82       2888.73        60.10 o                         
   5  18   4        804.11        837.11        45.98 o                         
   6  18   4        482.14        431.58        64.86 o                         
   7  18   4        294.71        271.37        34.82 o                         
   8  18   4         20.23         19.87         8.24 o                         
   9  18   4         16.55         11.55        11.32 o                         
  10  18   4        216.29        194.23        28.79 o                         
  11  18   4        422.36        419.18        33.89 o                         
  12  18   4        150.47        137.00        27.17 o                         
  13  18   4         19.62         30.85        15.45 o                         
  14  18   4         29.24         74.97        39.62 o                         
   0  20   4        343.54        238.90       110.83 o                         
   1  20   4         69.70        120.49        24.06 o                         
   2  20   4        797.74        726.24        61.33 o                         
   3  20   4        374.18        327.37        81.14 o                         
   4  20   4        964.59        919.38        64.49 o                         
   5  20   4        339.94        380.09        69.07 o                         
   6  20   4        230.23        268.51        44.51 o                         
   7  20   4         39.48         23.68        44.44 o                         
   8  20   4         59.86         94.40        24.07 o                         
   9  20   4         33.81         62.38        14.19 o                         
  10  20   4         45.74         22.82        26.58 o                         
  11  20   4          1.09         28.53        11.89 o                         
  12  20   4        101.73        111.15        22.79 o                         
  13  20   4        133.23        129.01        21.52 o                         
   0  22   4        118.29        162.54        43.40 o                         
   1  22   4        248.00        200.05        51.37 o                         
   2  22   4        123.72        169.49        37.88 o                         
   3  22   4        224.62        196.43        52.34 o                         
   4  22   4        107.92         75.41        43.28 o                         
   5  22   4        121.43        124.88        30.71 o                         
   6  22   4         35.02         96.37        67.80 o                         
   7  22   4         90.19        101.69        23.55 o                         
   8  22   4        147.15        198.62        24.65 o                         
   9  22   4         64.01         56.59        12.62 o                         
  10  22   4        106.52        112.73        46.90 o                         
  11  22   4        701.51        782.43        73.76 o                         
   0  24   4          4.94         86.47        34.60 o                         
   1  24   4         66.83        112.97        25.24 o                         
   2  24   4          1.98          7.90        17.08 o                         
   3  24   4         42.82         64.61        23.27 o                         
   4  24   4         49.64         54.72        16.48 o                         
   5  24   4         35.70         52.64        12.23 o                         
   6  24   4         52.34         43.75        47.70 o                         
   7  24   4         62.44         65.42        16.88 o                         
   8  24   4         98.64        129.52        30.84 o                         
   0  26   4         23.76        119.00        67.57 o                         
   1  26   4        114.39        101.06        36.69 o                         
   2  26   4         52.88         98.55        30.73 o                         
   3  26   4         52.92         43.21        20.43 o                         
   4  26   4         67.67         45.17        24.65 o                         
   5  26   4         16.32         16.30        13.18 o                         
   1   1   5         43.50         42.53         7.39 o                         
   2   1   5       1399.04       1437.72        19.74 o                         
   3   1   5       1069.21       1191.22        34.68 o                         
   4   1   5        403.99        444.95        11.52 o                         
   5   1   5         55.39         51.60         7.05 o                         
   6   1   5        216.84        207.59        22.42 o                         
   7   1   5         65.80         59.67         7.95 o                         
   8   1   5        337.85        325.21        21.96 o                         
   9   1   5         53.43         60.93         8.14 o                         
  10   1   5        666.51        689.96        27.21 o                         
  11   1   5        614.43        668.36        84.57 o                         
  12   1   5        342.15        357.29        39.91 o                         
  13   1   5         79.36        108.20        19.94 o                         
  14   1   5         82.82         72.93        17.55 o                         
  15   1   5         34.66         41.41        10.19 o                         
  16   1   5         21.78         24.31        11.92 o                         
  17   1   5         25.50         47.30        19.67 o                         
  18   1   5         42.50         23.13        11.96 o                         
   1   3   5         27.87         26.62         3.73 o                         
   2   3   5        347.19        360.54         8.99 o                         
   3   3   5        688.46        773.52        15.52 o                         
   4   3   5        811.83        836.04        14.15 o                         
   5   3   5         69.57         92.33        13.92 o                         
   6   3   5        353.92        369.13        16.37 o                         
   7   3   5        502.05        539.91        18.82 o                         
   8   3   5        223.93        272.84        31.35 o                         
   9   3   5         49.76         46.28         8.19 o                         
  10   3   5        471.63        522.77        25.31 o                         
  11   3   5        699.83        686.40        30.23 o                         
  12   3   5        359.80        335.39        66.13 o                         
  13   3   5        740.99        809.66        27.65 o                         
  14   3   5        246.67        215.80        46.64 o                         
  15   3   5         98.47         75.43        13.39 o                         
  16   3   5        431.45        521.71        95.80 o                         
  17   3   5         97.40         73.94        33.81 o                         
  18   3   5        337.08        225.61        84.77 o                         
   1   5   5        417.92        419.57        24.07 o                         
   2   5   5       1397.26       1430.70        29.43 o                         
   3   5   5        409.61        393.94         7.32 o                         
   4   5   5         98.16        109.25        12.81 o                         
   5   5   5        108.77        150.14        19.04 o                         
   6   5   5         38.99         44.66         8.54 o                         
   7   5   5        114.45        116.02        13.19 o                         
   8   5   5         67.78         59.46        10.03 o                         
   9   5   5        194.33        270.64        34.82 o                         
  10   5   5       2270.12       2268.37        40.61 o                         
  11   5   5       1449.87       1468.10        23.13 o                         
  12   5   5       1308.85       1254.15        44.64 o                         
  13   5   5        841.96        927.59        60.71 o                         
  14   5   5        371.60        382.56        83.77 o                         
  15   5   5        533.32        516.24        39.82 o                         
  16   5   5         61.63         50.17        20.30 o                         
  17   5   5         94.70         92.63        35.65 o                         
  18   5   5         58.93         66.43        14.71 o                         
   1   7   5         78.58         62.61        54.05 o                         
   2   7   5        306.05        268.32        45.01 o                         
   3   7   5        291.69        286.35        16.94 o                         
   4   7   5       1916.35       1987.03        83.74 o                         
   5   7   5        148.03        183.26        22.36 o                         
   6   7   5        721.04        768.12        17.04 o                         
   7   7   5        795.70        788.29        31.94 o                         
   8   7   5        146.08        176.50        19.99 o                         
   9   7   5        431.20        443.07        23.51 o                         
  10   7   5        715.03        755.14        29.52 o                         
  11   7   5        308.43        333.32        39.34 o                         
  12   7   5          9.60         13.41        11.71 o                         
  13   7   5        577.67        589.98        54.47 o                         
  14   7   5        706.37        768.23        34.86 o                         
  15   7   5        188.04        173.30        41.46 o                         
  16   7   5        135.57        111.22        53.73 o                         
  17   7   5         28.23         17.56        11.25 o                         
  18   7   5         47.63         54.91        22.36 o                         
   1   9   5       1871.70       1845.89        59.59 o                         
   2   9   5        819.59        815.19        35.18 o                         
   3   9   5        710.51        727.53        25.71 o                         
   4   9   5        361.37        341.81        13.05 o                         
   5   9   5        367.25        351.44        17.89 o                         
   6   9   5        121.85        133.98        17.49 o                         
   7   9   5        371.35        427.28        37.10 o                         
   8   9   5         57.72         62.93        12.74 o                         
   9   9   5         52.45         37.04         8.61 o                         
  10   9   5        702.43        679.04        38.04 o                         
  11   9   5        132.05        123.77        20.01 o                         
  12   9   5        211.86        197.04        24.29 o                         
  13   9   5         68.28         77.45        16.65 o                         
  14   9   5         85.73         92.43        15.38 o                         
  15   9   5        233.19        166.46        33.93 o                         
  16   9   5         32.00         43.19        18.42 o                         
  17   9   5         29.25         40.88        24.51 o                         
  18   9   5        201.54        104.10        61.62 o                         
   1  11   5       1874.44       1752.39        37.04 o                         
   2  11   5        380.40        391.13        58.56 o                         
   3  11   5       1622.36       1559.80        58.63 o                         
   4  11   5        683.99        691.13        25.81 o                         
   5  11   5        352.08        457.76        69.10 o                         
   6  11   5        100.60        100.81        22.22 o                         
   7  11   5       1013.98       1028.56        60.95 o                         
   8  11   5        716.26        724.31        17.44 o                         
   9  11   5        264.11        246.23        14.77 o                         
  10  11   5        884.29        829.56        63.98 o                         
  11  11   5        842.34        829.28        22.28 o                         
  12  11   5        372.99        364.81        23.67 o                         
  13  11   5        106.46        118.44        18.74 o                         
  14  11   5         61.84         52.03         8.64 o                         
  15  11   5        141.14        104.24        25.24 o                         
  16  11   5         55.82         47.34        13.91 o                         
  17  11   5        114.69         66.23        38.61 o                         
   1  13   5        794.48        683.81        81.63 o                         
   2  13   5        706.53        682.36        29.33 o                         
   3  13   5        109.84        113.42        21.35 o                         
   4  13   5         15.66         24.53        16.62 o                         
   5  13   5         85.67         94.51        14.22 o                         
   6  13   5        322.52        311.65        33.20 o                         
   7  13   5       1146.29       1179.67        19.29 o                         
   8  13   5       1276.45       1301.00        33.40 o                         
   9  13   5       1101.60       1048.17        20.25 o                         
  10  13   5        907.70        912.64        53.21 o                         
  11  13   5        735.70        711.29        30.73 o                         
  12  13   5        356.85        334.91        21.85 o                         
  13  13   5          6.21         37.26         7.60 o                         
  14  13   5        125.68        103.93        19.71 o                         
  15  13   5        190.56        102.22        32.61 o                         
  16  13   5         46.71         40.51         7.70 o                         
   1  15   5        148.44        177.91        25.27 o                         
   2  15   5        137.47        152.53        28.82 o                         
   3  15   5        101.06        131.43        24.09 o                         
   4  15   5        281.13        272.90        32.66 o                         
   5  15   5        138.29        108.01        31.82 o                         
   6  15   5         91.12         71.75        37.55 o                         
   7  15   5        681.42        687.09        36.11 o                         
   8  15   5        321.67        353.90        50.18 o                         
   9  15   5        182.89        196.32        33.92 o                         
  10  15   5        126.98        142.20        26.31 o                         
  11  15   5        457.65        457.66        73.15 o                         
  12  15   5         92.08         68.34        19.85 o                         
  13  15   5         92.13        110.31        27.63 o                         
  14  15   5         57.44         76.84        25.79 o                         
  15  15   5        199.32        145.35        58.63 o                         
   1  17   5        542.99        553.83        69.36 o                         
   2  17   5        225.24        256.34        26.92 o                         
   3  17   5        180.60        145.06        21.55 o                         
   4  17   5         48.28         53.93        16.00 o                         
   5  17   5        155.90        163.78        24.15 o                         
   6  17   5        201.41        224.86        29.24 o                         
   7  17   5         24.34         31.85        13.46 o                         
   8  17   5        569.72        538.68        69.96 o                         
   9  17   5        116.78        103.45        35.14 o                         
  10  17   5         87.80         70.50        33.38 o                         
  11  17   5         85.22        101.34        14.04 o                         
  12  17   5         22.49         31.09         9.06 o                         
  13  17   5        261.32        217.17        45.29 o                         
   1  19   5         78.03         67.36        24.02 o                         
   2  19   5        229.52        250.69        46.91 o                         
   3  19   5        224.07        217.63        45.90 o                         
   4  19   5          6.76         26.80        10.50 o                         
   5  19   5        274.04        265.96        58.52 o                         
   6  19   5        455.84        455.09        38.23 o                         
   7  19   5          4.98         14.58        11.88 o                         
   8  19   5         53.14         41.31        13.79 o                         
   9  19   5         39.23         58.63        16.81 o                         
  10  19   5        141.61        171.44        38.16 o                         
  11  19   5         72.76         76.62        26.71 o                         
  12  19   5         67.27         67.70        14.93 o                         
   1  21   5        184.01        178.68        46.40 o                         
   2  21   5         77.86         71.60        17.88 o                         
   3  21   5          0.51         14.72        13.94 o                         
   4  21   5         20.63         38.20        28.33 o                         
   5  21   5        267.98        222.46        55.35 o                         
   6  21   5        265.93        258.01        25.05 o                         
   7  21   5         13.61         63.27        14.73 o                         
   8  21   5        103.35         80.99        33.28 o                         
   9  21   5         17.58         47.15        11.52 o                         
  10  21   5         58.49        118.99       105.58 o                         
   1  23   5         78.66         96.95        42.94 o                         
   2  23   5        114.02        113.87        22.91 o                         
   3  23   5         16.01         44.87        19.98 o                         
   4  23   5         26.72         40.27        19.01 o                         
   5  23   5        117.54        109.40        50.95 o                         
   6  23   5        170.94        127.79        82.00 o                         
   7  23   5         45.06         51.96        11.56 o                         
   1  25   5        116.30         85.94        26.98 o                         
   2  25   5        104.67         82.83        35.92 o                         
   0   0   6       5536.56       5505.28        90.35 o                         
   2   0   6       9329.78       9977.23       179.55 o                         
   4   0   6        384.47        370.90        11.85 o                         
   6   0   6         75.22        102.87        25.07 o                         
   8   0   6        172.83        161.31        25.97 o                         
  10   0   6       1309.35       1340.85        44.96 o                         
  12   0   6         37.44         27.33        15.22 o                         
  14   0   6        124.03        117.74        68.68 o                         
  16   0   6        298.49        144.41       106.90 o                         
   0   2   6        504.15        503.23        53.28 o                         
   1   2   6       1806.03       1844.67        40.77 o                         
   2   2   6        597.76        628.95        10.04 o                         
   3   2   6       2141.89       2258.21        24.30 o                         
   4   2   6        891.51        977.72        16.22 o                         
   5   2   6       1212.10       1223.27        24.71 o                         
   6   2   6        451.64        443.92        11.57 o                         
   7   2   6        141.54        131.25        17.43 o                         
   8   2   6        259.94        242.09        32.58 o                         
   9   2   6        991.79       1040.49        47.10 o                         
  10   2   6         64.79         53.56        10.54 o                         
  11   2   6        202.05        165.94        46.43 o                         
  12   2   6        150.57        194.91        38.79 o                         
  13   2   6         32.03         35.36        15.75 o                         
  14   2   6         83.06         56.00        16.08 o                         
  15   2   6        264.85        159.59        48.16 o                         
  16   2   6         46.13         29.55        13.01 o                         
  17   2   6         43.69         24.14        18.16 o                         
   0   4   6        356.29        449.23        83.47 o                         
   1   4   6        185.92        177.17        33.13 o                         
   2   4   6       1150.77       1162.57        23.44 o                         
   3   4   6        215.48        233.66        25.66 o                         
   4   4   6        133.18        142.16        35.84 o                         
   5   4   6         63.96         52.39         8.85 o                         
   6   4   6         96.08        117.92        14.67 o                         
   7   4   6         43.13         42.16        10.28 o                         
   8   4   6        583.63        596.43        40.20 o                         
   9   4   6        276.99        251.58        29.09 o                         
  10   4   6         52.23         43.21        14.35 o                         
  11   4   6          5.71         16.98         4.26 o                         
  12   4   6         32.56         30.62         9.29 o                         
  13   4   6         60.42         55.58        12.78 o                         
  14   4   6        204.66        122.51        41.12 o                         
  15   4   6         17.23         25.61        12.50 o                         
  16   4   6        133.89         97.00        29.55 o                         
  17   4   6        228.28         96.61        73.77 o                         
   0   6   6         39.28         81.41        21.05 o                         
   1   6   6        123.50        152.85        43.37 o                         
   2   6   6         85.06        111.30        17.78 o                         
   3   6   6         33.91         40.08         7.72 o                         
   4   6   6         29.46         24.50         5.26 o                         
   5   6   6        283.85        305.83        18.06 o                         
   6   6   6        330.11        315.14        23.16 o                         
   7   6   6         35.59         39.34         7.61 o                         
   8   6   6         53.71         51.57        15.90 o                         
   9   6   6         86.42         94.34        13.64 o                         
  10   6   6         43.70         42.33         8.96 o                         
  11   6   6        396.10        388.39        28.16 o                         
  12   6   6        465.89        465.91        60.85 o                         
  13   6   6        285.31        212.25        41.69 o                         
  14   6   6        734.75        701.92        37.76 o                         
  15   6   6        382.96        304.33        82.58 o                         
  16   6   6        630.29        586.01        43.83 o                         
  17   6   6         68.78         40.43        21.45 o                         
   0   8   6        352.55        392.68        96.86 o                         
   1   8   6        308.88        347.82        53.01 o                         
   2   8   6          8.49         32.06         7.72 o                         
   3   8   6        268.14        311.01        55.55 o                         
   4   8   6        161.71        162.32        28.29 o                         
   5   8   6        550.44        585.72        31.99 o                         
   6   8   6         45.41         43.13        12.18 o                         
   7   8   6        468.61        497.87        34.54 o                         
   8   8   6        250.24        221.18        29.67 o                         
   9   8   6        140.37        136.96        24.00 o                         
  10   8   6        128.68        126.89        22.93 o                         
  11   8   6        161.29        163.96        25.51 o                         
  12   8   6         20.40         22.67         6.83 o                         
  13   8   6        211.01        162.58        25.98 o                         
  14   8   6         67.67         50.87        13.86 o                         
  15   8   6         59.56         68.45        12.13 o                         
  16   8   6         47.53        -13.63        16.17 o                         
   0  10   6        436.26        441.73       102.28 o                         
   1  10   6         37.17         52.11        12.43 o                         
   2  10   6         54.69         78.55        18.72 o                         
   3  10   6          7.50         -0.90        12.85 o                         
   4  10   6        136.10        165.59        32.39 o                         
   5  10   6        151.35        164.95        24.50 o                         
   6  10   6        395.44        422.83        68.73 o                         
   7  10   6         49.74         63.12        13.64 o                         
   8  10   6        166.51        148.83        25.88 o                         
   9  10   6         52.92         80.68        26.84 o                         
  10  10   6        154.74        173.82        28.07 o                         
  11  10   6        116.57        114.16        29.99 o                         
  12  10   6        193.46        176.06        28.54 o                         
  13  10   6        249.57        235.62        37.96 o                         
  14  10   6        183.29        117.41        33.72 o                         
  15  10   6         28.64         24.06         8.99 o                         
   0  12   6        352.63        285.73        27.14 o                         
   1  12   6        297.29        312.26        57.97 o                         
   2  12   6        143.69        159.80        27.52 o                         
   3  12   6         83.53         70.95        20.38 o                         
   4  12   6         23.50         32.23        19.27 o                         
   5  12   6        223.29        283.17        44.96 o                         
   6  12   6         24.79         36.73         9.86 o                         
   7  12   6        113.81        158.55        28.76 o                         
   8  12   6        246.22        309.98        49.10 o                         
   9  12   6        175.93        235.27        41.80 o                         
  10  12   6          0.82         31.89        11.66 o                         
  11  12   6        319.97        325.67        47.34 o                         
  12  12   6        138.70        119.84        34.90 o                         
  13  12   6        389.30        321.11        73.14 o                         
  14  12   6         39.41         37.66        18.62 o                         
  15  12   6         97.21         17.26        22.44 o                         
   0  14   6        536.54        496.78       114.91 o                         
   1  14   6         99.38        121.09        26.53 o                         
   2  14   6         44.94         76.37        19.94 o                         
   3  14   6        185.41        166.36        45.46 o                         
   4  14   6         28.13         42.15        13.10 o                         
   5  14   6        427.46        440.66        70.22 o                         
   6  14   6        132.95        154.32        52.98 o                         
   7  14   6        650.78        538.73        79.54 o                         
   8  14   6         33.10         76.55        18.55 o                         
   9  14   6        229.31        198.58        46.62 o                         
  10  14   6        220.72        215.49        37.10 o                         
  11  14   6        345.10        434.73        62.93 o                         
  12  14   6         36.70         54.30        12.83 o                         
  13  14   6         66.32         47.76        11.72 o                         
  14  14   6        210.01        158.54        50.79 o                         
   0  16   6       1641.50       1610.66        56.45 o                         
   1  16   6        328.21        307.76        73.47 o                         
   2  16   6        240.02        264.91        47.89 o                         
   3  16   6        670.42        715.87        42.33 o                         
   4  16   6        275.69        265.06        48.74 o                         
   5  16   6        832.16        914.64       110.89 o                         
   6  16   6         69.13         86.81        19.95 o                         
   7  16   6        751.65        775.70       146.38 o                         
   8  16   6        372.98        325.27        32.60 o                         
   9  16   6        157.91        141.69        32.21 o                         
  10  16   6        140.63        160.43        25.21 o                         
  11  16   6         20.42         30.78        11.13 o                         
  12  16   6        378.63        288.53        81.88 o                         
   0  18   6       1490.61       1554.72        55.26 o                         
   1  18   6        446.71        411.21       119.43 o                         
   2  18   6        461.27        412.40        84.16 o                         
   3  18   6        318.09        269.04        83.39 o                         
   4  18   6       1214.14       1247.52        71.66 o                         
   5  18   6        631.94        486.89       109.12 o                         
   6  18   6        357.90        333.33        64.65 o                         
   7  18   6        128.23        138.24        21.61 o                         
   8  18   6          0.30         35.71        17.93 o                         
   9  18   6         22.49         18.64        11.49 o                         
  10  18   6         31.85          9.51        10.77 o                         
  11  18   6        219.07        124.81        49.22 o                         
   0  20   6        379.13        328.05       120.35 o                         
   1  20   6         94.09        122.16        36.23 o                         
   2  20   6        599.33        629.73        37.92 o                         
   3  20   6        230.05        134.55        43.69 o                         
   4  20   6        450.48        535.52       130.29 o                         
   5  20   6        279.43        170.66        58.69 o                         
   6  20   6        408.73        259.15       159.06 o                         
   7  20   6          7.18         10.31         9.05 o                         
   8  20   6         24.91         47.55        16.74 o                         
   9  20   6          9.60         36.26         7.73 o                         
   0  22   6        131.51        133.59        57.98 o                         
   1  22   6        121.48         81.89        20.51 o                         
   2  22   6         85.65        114.75        38.72 o                         
   3  22   6          1.60          2.22        15.47 o                         
   4  22   6         64.70         42.23        15.27 o                         
   5  22   6         83.07         71.37        33.49 o                         
   1   1   7         73.66         73.77        17.59 o                         
   2   1   7        544.12        543.42        13.38 o                         
   3   1   7        192.74        155.72        36.52 o                         
   4   1   7        327.09        357.28        46.42 o                         
   5   1   7        123.28        112.43        24.26 o                         
   6   1   7          2.59         36.23         9.14 o                         
   7   1   7         36.84         42.51        13.01 o                         
   8   1   7         34.53         35.83        11.17 o                         
   9   1   7         22.06         31.17        10.03 o                         
  10   1   7        256.24        157.38        53.00 o                         
  11   1   7        121.66         82.21        33.24 o                         
  12   1   7        334.57        224.86        79.34 o                         
  13   1   7         53.20         53.12        17.33 o                         
  14   1   7         54.21         54.41        23.79 o                         
  15   1   7         62.78         67.47        17.69 o                         
   1   3   7         23.91         23.09         8.44 o                         
   2   3   7        513.92        500.16        27.68 o                         
   3   3   7        298.64        291.24        32.18 o                         
   4   3   7        393.29        408.36        25.06 o                         
   5   3   7        146.07        133.14        24.82 o                         
   6   3   7        110.03         92.25        21.73 o                         
   7   3   7        237.83        260.45        59.33 o                         
   8   3   7        135.51        160.01        58.77 o                         
   9   3   7        142.38        143.91        47.21 o                         
  10   3   7        439.28        266.45       135.26 o                         
  11   3   7        177.48         98.39        63.44 o                         
  12   3   7         68.68         23.38        30.91 o                         
  13   3   7        215.89        134.19        62.29 o                         
  14   3   7        136.22         84.19        28.18 o                         
  15   3   7         85.77         14.28        29.98 o                         
   1   5   7         33.25         36.12         9.30 o                         
   2   5   7        662.28        683.32        25.19 o                         
   3   5   7        341.33        339.36        50.77 o                         
   4   5   7          1.16         15.81        21.88 o                         
   5   5   7         11.44          1.23         5.97 o                         
   6   5   7          3.71         19.77         8.21 o                         
   7   5   7         24.49         26.59         6.91 o                         
   8   5   7        198.39        147.55        25.25 o                         
   9   5   7        223.09        218.73        26.02 o                         
  10   5   7       1217.86       1278.44        76.34 o                         
  11   5   7        288.57        266.98        76.85 o                         
  12   5   7        238.38        462.30        41.07 o                         
  13   5   7        358.81        161.05       127.79 o                         
  14   5   7        273.31        113.89        89.44 o                         
  15   5   7        193.55         97.99        53.60 o                         
   1   7   7         82.11         77.86        20.28 o                         
   2   7   7        343.70        333.17        65.19 o                         
   3   7   7         25.29         40.51        10.46 o                         
   4   7   7        235.11        235.97        36.69 o                         
   5   7   7         65.08         56.61        11.23 o                         
   6   7   7        622.62        611.54        33.45 o                         
   7   7   7        317.28        268.41        52.47 o                         
   8   7   7        138.89        102.78        22.51 o                         
   9   7   7        437.11        506.85        64.92 o                         
  10   7   7        420.30        372.73        63.69 o                         
  11   7   7        127.08         90.93        21.56 o                         
  12   7   7          0.77        -24.44        28.07 o                         
  13   7   7        193.16        122.64        72.11 o                         
  14   7   7        288.65        134.32        94.42 o                         
   1   9   7        503.97        490.00        65.82 o                         
   2   9   7         76.55         82.77        18.87 o                         
   3   9   7        278.41        278.28        51.78 o                         
   4   9   7        254.20        198.80        45.35 o                         
   5   9   7        121.75        132.50        23.01 o                         
   6   9   7          3.34         10.92        11.87 o                         
   7   9   7        134.59        144.84        28.31 o                         
   8   9   7          0.70        -13.32        25.02 o                         
   9   9   7         53.15         59.11        15.85 o                         
  10   9   7        182.87        144.11        27.70 o                         
  11   9   7         99.19         99.62        54.72 o                         
  12   9   7        137.88        109.01        17.79 o                         
  13   9   7         30.90         42.72        35.92 o                         
   1  11   7        937.37       1005.22        31.43 o                         
   2  11   7         20.38         47.82        42.39 o                         
   3  11   7        619.77        603.45        38.02 o                         
   4  11   7        477.29        421.48        66.50 o                         
   5  11   7        261.89        241.02        33.26 o                         
   6  11   7        229.65        289.94        51.98 o                         
   7  11   7        582.51        635.69        36.81 o                         
   8  11   7        272.23        284.44        53.33 o                         
   9  11   7         43.07         48.46        10.95 o                         
  10  11   7        321.30        269.99        43.91 o                         
  11  11   7        556.63        464.34       103.51 o                         
  12  11   7        318.31        211.19        55.62 o                         
  13  11   7         72.95         67.12        32.67 o                         
   1  13   7        406.52        365.22        67.88 o                         
   2  13   7         86.31        106.60        15.42 o                         
   3  13   7         12.38         24.30        33.86 o                         
   4  13   7         76.91         96.53        20.95 o                         
   5  13   7        114.91        122.25        27.04 o                         
   6  13   7        424.23        493.54        60.46 o                         
   7  13   7        791.97        840.45        41.82 o                         
   8  13   7        393.44        399.77        55.66 o                         
   9  13   7        208.07        210.06        32.53 o                         
  10  13   7         76.36         67.66        24.84 o                         
  11  13   7        346.87        233.35        51.20 o                         
  12  13   7        340.07        211.16        62.99 o                         
  13  13   7         14.03        -12.35        12.35 o                         
   1  15   7        146.57        136.95        34.45 o                         
   2  15   7         59.73         60.11        13.81 o                         
   3  15   7         24.77         35.79        15.90 o                         
   4  15   7         22.60         17.33        17.87 o                         
   5  15   7         67.30         57.65        11.70 o                         
   6  15   7        114.47        107.05        21.28 o                         
   7  15   7        619.17        700.44        90.09 o                         
   8  15   7         81.11         83.92        16.87 o                         
   9  15   7         67.22         62.64        17.95 o                         
  10  15   7        127.32        114.20        23.14 o                         
  11  15   7        234.79        152.88        42.43 o                         
   1  17   7        389.27        390.60        79.40 o                         
   2  17   7         91.46        103.70        24.15 o                         
   3  17   7        169.14        110.92        25.61 o                         
   4  17   7         59.21         55.78        16.12 o                         
   5  17   7         18.22         35.72        17.00 o                         
   6  17   7        115.87         64.04        16.40 o                         
   7  17   7        115.29         80.15        36.94 o                         
   8  17   7        164.21        160.55        21.96 o                         
   9  17   7         74.37         76.09        27.71 o                         
   1  19   7         38.50         44.05        12.36 o                         
   2  19   7         39.55         30.11        17.58 o                         
   3  19   7         64.44         72.40        34.01 o                         
   4  19   7          9.40         19.10        15.21 o                         
   5  19   7         81.13         90.38        15.79 o                         
   6  19   7        338.51        348.98        93.73 o                         
   7  19   7         61.57         58.86        27.33 o                         
   1   6   8         88.45         58.95        18.56 o                         
   2   6   8         24.59         22.90        15.30 o                         
   3   6   8         68.54         33.12        27.64 o                         
   4   6   8         18.49         21.65         7.06 o                         
   5   6   8         79.55         62.31        39.67 o                         
   6   6   8        271.81        204.50        96.22 o                         
   7   6   8         32.86         55.34        16.85 o                         
   8   6   8         13.34         14.45        17.98 o                         
   9   6   8         31.74         32.66        18.97 o                         
  10   6   8         53.26         55.45        23.75 o                         
  11   6   8        108.59        106.86        46.67 o                         
  12   6   8        226.45        101.31        69.40 o                         
   0   8   8         92.60         83.72        26.22 o                         
   1   8   8         56.99         38.22        12.63 o                         
   2   8   8          6.75         17.22         7.47 o                         
   3   8   8         98.44         66.99        26.21 o                         
   4   8   8         37.83         36.52        15.03 o                         
   5   8   8         93.91         66.71        33.00 o                         
   6   8   8         12.96         11.25        20.80 o                         
   7   8   8         44.05         53.14        25.66 o                         
   8   8   8        190.60         80.32        64.01 o                         
   9   8   8         63.38         28.33        33.06 o                         
  10   8   8         65.78         61.63        27.16 o                         
  11   8   8         94.12         31.48        38.17 o                         
  12   8   8         26.21         21.95        14.08 o                         
   0  10   8        116.94         93.75        35.67 o                         
   1  10   8         28.91         30.39        12.29 o                         
   2  10   8         90.12         57.29        23.45 o                         
   3  10   8         13.58         22.99        12.87 o                         
   4  10   8         33.11         29.61        14.61 o                         
   5  10   8         75.01         42.65        17.28 o                         
   6  10   8        393.26        424.48        36.19 o                         
   7  10   8         57.26         11.93        16.33 o                         
   8  10   8        142.21         66.65        49.36 o                         
   9  10   8         20.20         32.70        37.31 o                         
  10  10   8         45.64         25.83        18.62 o                         
   0  12   8         99.44         73.30        29.02 o                         
   1  12   8        105.08         90.98        20.57 o                         
   2  12   8         43.15         49.33        14.80 o                         
   3  12   8         79.75         75.95        19.80 o                         
   4  12   8         47.79         62.68        13.86 o                         
   5  12   8         37.91         45.12        10.02 o                         
   6  12   8        131.58        115.62        32.31 o                         
   7  12   8         14.31          8.54        13.47 o                         
   8  12   8        190.64         97.19        47.03 o                         
   9  12   8        107.50         59.78        56.07 o                         
   0  14   8        209.45        114.95        68.80 o                         
   1  14   8         52.00         43.47        14.06 o                         
   2  14   8        111.47         54.92        47.83 o                         
   3  14   8        108.98         65.86        12.99 o                         
   4  14   8          4.74         17.51        16.36 o                         
   5  14   8        190.81        170.79        40.78 o                         
   6  14   8        110.43         88.02        30.42 o                         
   7  14   8        149.21        108.88        17.34 o                         
   8  14   8         35.77         20.54        10.31 o                         
   0  16   8        905.38        908.55        54.05 o                         
   1  16   8         81.93         62.87        19.63 o                         
   2  16   8         64.34         58.12        20.91 o                         
   3  16   8        167.07        148.22        24.83 o                         
   4  16   8         41.65         25.25        24.03 o                         
   5  16   8        523.39        578.10        56.63 o                         
   6  16   8        161.55        143.31        27.01 o                         
   7  16   8        382.76        352.77        87.39 o                         
   0  18   8       1005.32       1024.09        44.68 o                         
   1  18   8        242.79        123.02        55.47 o                         
   2  18   8        232.49         96.37        49.74 o                         
                                                                                
